# Supplementary material for: Comparison of the gene expression profile of undifferentiated human embryonic stem cell lines and differentiating embryoid bodies
Source: BMC Dev Biol. 2005 Oct 5;5:22. doi: 10.1186/1471-213X-5-22 (PMC1260016; doi:10.1186/1471-213X-5-22)
Supplement: Additional File 6 — Supplementary file -1Sa that represents excel file representation of ≥ 2 fold over expressed genes in BG02-ESC samples hybridized against HuURNA [file 1471-213X-5-22-S6.xls]

## Sheet: Recovered_Sheet1
Additional file-6
Supplementary Table 1Sa
Overexpression of genes (> 2 fold) in BG02 hESC compared to huURNA
Gene	Description	Fold Expression	UniGene	LocusLink ID	Gene Ontology Terms/Functional aspects	GO Tier2 Component
CER1	cerberus 1 homolog, cysteine knot superfamily (Xenopus laevis) (CER1), mRNA.	43.9694	Hs.248204	9350	biological_process unknown;; cellular_component unknown;; molecular_function unknown	cellular_component unknown
GAL	galanin (GAL), mRNA.	32.7297	Hs.278959	51083	extracellular region;; growth hormone secretion;; insulin secretion;; neuropeptide hormone activity;; neuropeptide signaling pathway;; smooth muscle contraction	extracellular region
LIN28	lin-28 homolog (C. elegans) (LIN28), mRNA.	27.7381	Hs.86154	79727	DNA binding;; regulation of transcription, DNA-dependent
POU5F1	POU domain, class 5, transcription factor 1 (POU5F1), transcript variant 2, mRNA.	27.6215	Hs.249184
SEMA6A	sema domain, transmembrane domain (TM), and cytoplasmic domain, (semaphorin) 6A (SEMA6A), mRNA.	25.1226	Hs.156967	57556	apoptosis;; axon;; axon guidance;; cell differentiation;; cell surface receptor linked signal transduction;; cytoskeleton organization and biogenesis;; development;; integral to membrane;; membrane;; neurogenesis;; protein binding;; receptor activity	cell
CRB1	crumbs homolog 1 (Drosophila) (CRB1), transcript variant 1, mRNA.	24.9071	Hs.126135	23418	calcium ion binding;; cell adhesion;; cell-cell signaling;; establishment and/or maintenance of cell polarity;; sensory perception;; structural molecule activity;; visual perception
FLJ12505	hypothetical protein FLJ12505 (FLJ12505), mRNA.	23.5175	Hs.96885	79805
NPM1	nucleophosmin (nucleolar phosphoprotein B23, numatrin) (NPM1), mRNA.	23.3351	Hs.519452	4869	activation of NF-kappaB transcription factor;; cell aging;; centrosome;; centrosome cycle;; cytoplasm;; intracellular protein transport;; negative regulation of cell proliferation;; NF-kappaB binding;; nucleic acid binding;; nucleocytoplasmic transport;; nucleolus;; nucleus;; protein heterodimerization activity;; protein homodimerization activity;; response to stress;; ribosome assembly;; RNA bin…	cell;; organelle
KRT18	keratin 18 (KRT18), transcript variant 2, mRNA.	22.9837	Hs.406013	3875	intermediate filament;; morphogenesis;; structural constituent of cytoskeleton	cell;; organelle
SNRPF	small nuclear ribonucleoprotein polypeptide F (SNRPF), mRNA.	22.7924	Hs.105465	6636	nuclear mRNA splicing, via spliceosome;; nucleus;; RNA binding;; small nucleolar ribonucleoprotein complex	cell;; organelle;; protein complex
ACTC	actin, alpha, cardiac muscle (ACTC), mRNA.	22.2086	Hs.118127	70	actin filament;; motor activity;; muscle development;; protein binding;; structural constituent of cytoskeleton	cell;; organelle
DNMT3B	DNA (cytosine-5-)-methyltransferase 3 beta (DNMT3B), transcript variant 3, mRNA.	22.0657	Hs.251673	1789	development;; DNA (cytosine-5-)-methyltransferase activity;; DNA binding;; DNA methylation;; DNA methylation;; DNA replication and chromosome cycle;; nucleus;; site-specific DNA-methyltransferase (cytosine-specific) activity;; site-specific DNA-methyltransferase (cytosine-specific) activity;; transferase activity	cell;; organelle
SSB	Sjogren syndrome antigen B (autoantigen La) (SSB), mRNA.	19.6682	Hs.546301	6741	cytoplasm;; histone mRNA metabolism;; mRNA binding;; nucleus;; ribonucleoprotein complex;; RNA processing;; RNA-nucleus export;; transcription from RNA polymerase III promoter;; tRNA binding;; tRNA modification	cell;; organelle;; protein complex
DLG7	discs, large homolog 7 (Drosophila) (DLG7), mRNA.	19.2045	Hs.77695	9787	cell-cell signaling;; cellular_component unknown;; molecular_function unknown	cellular_component unknown
SLC16A1	solute carrier family 16 (monocarboxylic acid transporters), member 1 (SLC16A1), mRNA.	19.2034	Hs.75231	6566	integral to membrane;; membrane fraction;; mevalonate transport;; mevalonate transporter activity;; monocarboxylate porter activity;; organic anion transport;; symporter activity;; transport;; transporter activity	cell
ELOVL6	ELOVL family member 6, elongation of long chain fatty acids (FEN1/Elo2, SUR4/Elo3-like, yeast) (ELOVL6), mRNA.	19.0097	Hs.412939	79071	integral to membrane	cell
CRABP2	cellular retinoic acid binding protein 2 (CRABP2), mRNA.	18.5854	Hs.405662	1382	epidermis development;; lipid binding;; regulation of transcription, DNA-dependent;; retinoid binding;; signal transduction;; transport;; transporter activity
LGALS1	Lectin, galactoside-binding, soluble, 1 (galectin 1)	18.1754	Hs.445351	3956	apoptosis;; positive regulation of I-kappaB kinase/NF-kappaB cascade;; signal transducer activity;; sugar binding
EIF4A1	eukaryotic translation initiation factor 4A, isoform 1 (EIF4A1), mRNA.	18.1336	Hs.129673	1973	ATP binding;; ATP-dependent helicase activity;; DNA binding;; hydrolase activity;; nucleic acid binding;; protein biosynthesis;; RNA binding;; translation initiation factor activity
LEFTY1	left-right determination factor 1 (LEFTY1), mRNA.	18.0146	Hs.278239	10637	cell growth;; cytokine activity;; growth factor activity;; transforming growth factor beta receptor binding;; transforming growth factor beta receptor signaling pathway
CST4	cystatin S (CST4), mRNA.	17.9819	Hs.56319	1472	cysteine protease inhibitor activity
FABP5	fatty acid binding protein 5 (psoriasis-associated) (FABP5), mRNA.	17.8858	Hs.408061	2171	cytoplasm;; epidermis development;; fatty acid binding;; lipid metabolism;; transport;; transporter activity	cell
CYP26A1	cytochrome P450, family 26, subfamily A, polypeptide 1 (CYP26A1), transcript variant 1, mRNA.	17.8454	Hs.150595	1592	electron transport;; electron transporter activity;; endoplasmic reticulum;; membrane;; metabolism;; microsome;; monooxygenase activity;; oxygen binding;; retinoic acid 4-hydroxylase activity	cell;; organelle
	Human DNA sequence from clone RP11-248N6 on chromosome 13 Contains ESTs, STSs and GSSs. Contains two	17.374
LECT1	leukocyte cell derived chemotaxin 1 (LECT1), transcript variant 2, mRNA.	17.3608	Hs.421391	11061	basement membrane;; cell differentiation;; extracellular space;; integral to membrane;; proteoglycan metabolism;; skeletal development	cell;; extracellular matrix;; extracellular region
NUP37	nucleoporin 37kDa (NUP37), mRNA.	17.1315	Hs.444276	79023	nucleus;; protein transport	cell;; organelle
DKFZP586L0724	DKFZP586L0724 protein (DKFZP586L0724), mRNA.	17.0567	Hs.463936	25926
RPL6	ribosomal protein L6 (RPL6), mRNA.	16.8328	Hs.528668	388460
KRT8	keratin 8 (KRT8), mRNA.	16.5164	Hs.533782	3856	cytoskeleton organization and biogenesis;; intermediate filament;; structural molecule activity	cell;; organelle
GPC4	glypican 4 (GPC4), mRNA.	15.5943	Hs.58367	2239	cell proliferation;; extracellular matrix (sensu Metazoa);; integral to plasma membrane;; morphogenesis	cell;; extracellular matrix;; extracellular region
LDHB	lactate dehydrogenase B (LDHB), mRNA.	15.2657	Hs.446149	3945	anaerobic glycolysis;; cytoplasm;; L-lactate dehydrogenase activity;; oxidoreductase activity;; tricarboxylic acid cycle intermediate metabolism	cell
RPS24	ribosomal protein S24 (RPS24), transcript variant 2, mRNA.	14.756	Hs.356794	6229	protein biosynthesis;; ribosome;; structural constituent of ribosome	cell;; organelle;; protein complex
DKC1	dyskeratosis congenita 1, dyskerin (DKC1), mRNA.	14.5261	Hs.4747	1736	cell proliferation;; chromosome, telomeric region;; nucleolus;; nucleoplasm;; pseudouridylate synthase activity;; regulation of cell cycle;; RNA binding;; rRNA processing;; telomerase activity;; telomerase holoenzyme complex;; telomerase-dependent telomere maintenance	cell;; organelle;; protein complex
PODXL	podocalyxin-like (PODXL), mRNA.	14.3853	Hs.16426	5420	integral to plasma membrane	cell
SMS	spermine synthase (SMS), mRNA.	14.3544	Hs.529887	6611	methionine metabolism;; polyamine metabolism;; spermidine synthase activity;; spermine synthase activity;; transferase activity
FLJ10156	hypothetical protein FLJ10156 (FLJ10156), mRNA.	14.3038	Hs.404323	54478
	Human DNA sequence from clone RP11-392A19 on chromosome 13. Contains ESTs, STSs and GSSs. Contains a	14.1975
SEPHS1	selenophosphate synthetase 1 (SEPHS1), mRNA.	13.9526	Hs.124027	22929	ATP binding;; GTP binding;; protein modification;; selenide, water dikinase activity;; transferase activity
OTX2	orthodenticle homolog 2 (Drosophila) (OTX2), transcript variant 2, mRNA.	13.8218	Hs.288655	5015	development;; development;; nucleus;; nucleus;; regulation of transcription, DNA-dependent;; regulation of transcription, DNA-dependent;; transcription factor activity;; transcription factor activity	cell;; organelle
NME1	non-metastatic cells 1, protein (NM23A) expressed in (NME1), transcript variant 2, mRNA.	13.6861	Hs.118638	4830	ATP binding;; ATP binding;; CTP biosynthesis;; deoxyribonuclease activity;; DNA binding;; GTP biosynthesis;; kinase activity;; magnesium ion binding;; negative regulation of cell cycle;; negative regulation of cell proliferation;; nucleoside triphosphate biosynthesis;; nucleoside-diphosphate kinase activity;; nucleoside-diphosphate kinase activity;; nucleotide binding;; nucleotide metabolism;; nu…	cell;; organelle
DDX21	DEAD (Asp-Glu-Ala-Asp) box polypeptide 21 (DDX21), mRNA.	13.536	Hs.223141	9188	ATP binding;; ATP-dependent helicase activity;; ATP-dependent RNA helicase activity;; hydrolase activity;; nucleic acid binding;; nucleolus;; RNA binding	cell;; organelle
PDHB	pyruvate dehydrogenase (lipoamide) beta (PDHB), mRNA.	13.5264	Hs.161357	5162	glucose metabolism;; glycolysis;; mitochondrion;; oxidoreductase activity;; pyruvate dehydrogenase (acetyl-transferring) activity;; tricarboxylic acid cycle	cell;; organelle
NAP1L1	nucleosome assembly protein 1-like 1 (NAP1L1), transcript variant 2, mRNA.	13.4329	Hs.524599	4673	chromatin assembly complex;; DNA replication;; nucleosome assembly;; nucleus;; positive regulation of cell proliferation	cell;; organelle;; protein complex
HSPCA	heat shock 90kDa protein 1, alpha (HSPCA), mRNA.	13.4254	Hs.525600	3320	ATP binding;; cellular_component unknown;; protein folding;; response to unfolded protein;; unfolded protein binding	cellular_component unknown
GNL2	guanine nucleotide binding protein-like 2 (nucleolar) (GNL2), mRNA.	13.3235	Hs.75528	29889	GTP binding;; GTPase activity;; nucleus;; ribosome biogenesis	cell;; organelle
GDF3	growth differentiation factor 3 (GDF3), mRNA.	12.6755	Hs.86232	9573	cytokine activity;; extracellular region;; growth factor activity	extracellular region
	Human DNA sequence from clone RP11-438F9 on chromosome 13 Contains the gene for the ortholog of mous	12.617
NUP107	nucleoporin 107kDa (NUP107), mRNA.	12.588	Hs.524574	57122	mRNA-nucleus export;; nuclear pore;; nuclear pore;; nucleocytoplasmic transporter activity;; nucleus;; protein transport;; transport	cell;; organelle
CKIP-1	CK2 interacting protein 1; HQ0024c protein (CKIP-1), mRNA.	12.4533	Hs.438824	51177
HNRPAB	heterogeneous nuclear ribonucleoprotein A/B (HNRPAB), transcript variant 2, mRNA.	12.3917	Hs.248746	3182	mRNA binding;; mRNA editing;; nucleus;; RNA helicase activity	cell;; organelle
THOC2	THO complex 2	12.3512	Hs.149991	57187	mRNA-nucleus export;; nuclear mRNA splicing, via spliceosome;; nucleus;; RNA binding;; transport	cell;; organelle
SSBP1	single-stranded DNA binding protein 1 (SSBP1), mRNA.	12.3331	Hs.490394	6742	DNA replication;; mitochondrion;; single-stranded DNA binding	cell;; organelle
CCT2	chaperonin containing TCP1, subunit 2 (beta) (CCT2), mRNA.	12.2648	Hs.189772	10576	ATP binding;; cytosol;; protein folding;; regulation of cell cycle;; unfolded protein binding	cell
	Human DNA sequence from clone 167F1 on chromosome 6p22.1-22.3. Contains a KRT18 (Keratin, type 1 Cyt	12.2497
HMGA1	high mobility group AT-hook 1 (HMGA1), transcript variant 5, mRNA.	12.1465	Hs.518805	3159	AT DNA binding;; chromatin;; chromosome organization and biogenesis (sensu Eukaryota);; DNA binding;; DNA unwinding;; extracellular region;; ligand-dependent nuclear receptor transcription coactivator activity;; lipid binding;; lipid transport;; lipoprotein metabolism;; loss of chromatin silencing;; nucleosome disassembly;; nucleus;; peroxisome proliferator activated receptor binding;; positive r…	cell;; extracellular region;; organelle;; protein complex
CCT8	chaperonin containing TCP1, subunit 8 (theta) (CCT8), mRNA.	12.1346	Hs.125113	10694	ATP binding;; ATPase activity, coupled;; cytosol;; protein folding;; unfolded protein binding	cell
RBBP6	retinoblastoma binding protein 6 (RBBP6), transcript variant 2, mRNA.	11.4926	Hs.188553	5930	nucleic acid binding;; protein binding;; protein ubiquitination;; regulation of cell cycle;; transferase activity;; ubiquitin ligase complex;; ubiquitin-protein ligase activity;; zinc ion binding	cell;; protein complex
KIF4A	kinesin family member 4A (KIF4A), mRNA.	11.2156	Hs.279766	24137	anterograde axon cargo transport;; ATP binding;; cytoplasm;; DNA binding;; microtubule associated complex;; microtubule motor activity;; microtubule-based movement;; nucleus;; organelle organization and biogenesis;; spindle microtubule	cell;; organelle;; protein complex
RAD51AP1	RAD51 associated protein 1 (RAD51AP1), mRNA.	11.0008	Hs.504550	10635	DNA repair;; double-stranded DNA binding;; nucleus;; RNA binding;; single-stranded DNA binding	cell;; organelle
TRA1	tumor rejection antigen (gp96) 1 (TRA1), mRNA.	10.989	Hs.192374
C1GALT1	core 1 synthase, glycoprotein-N-acetylgalactosamine 3-beta-galactosyltransferase, 1 (C1GALT1), mRNA.	10.9054	Hs.239666	56913	glycoprotein-N-acetylgalactosamine 3-beta-galactosyltransferase activity;; transferase activity, transferring glycosyl groups
KPNA2	karyopherin alpha 2 (RAG cohort 1, importin alpha 1) (KPNA2), mRNA.	10.8785	Hs.252712	3838	cytoplasm;; DNA metabolism;; G2 phase of mitotic cell cycle;; intracellular protein transport;; M phase specific microtubule process;; NLS-bearing substrate-nucleus import;; nuclear localization sequence binding;; nucleoplasm;; protein binding;; protein transporter activity;; regulation of DNA recombination	cell;; organelle
LDHA	lactate dehydrogenase A (LDHA), mRNA.	10.6996	Hs.2795	3939	anaerobic glycolysis;; cytosol;; glycolysis;; L-lactate dehydrogenase activity;; L-lactate dehydrogenase activity;; oxidoreductase activity;; tricarboxylic acid cycle intermediate metabolism	cell
UGP2	UDP-glucose pyrophosphorylase 2 (UGP2), transcript variant 2, mRNA.	10.6941	Hs.516217	7360	kinase activity;; metabolism;; transferase activity;; UDP-glucose metabolism;; UTP-glucose-1-phosphate uridylyltransferase activity
PGK1	phosphoglycerate kinase 1 (PGK1), mRNA.	10.6804	Hs.78771	5230	glycolysis;; phosphoglycerate kinase activity;; transferase activity
CCT4	chaperonin containing TCP1, subunit 4 (delta) (CCT4), mRNA.	10.6741	Hs.421509	10575	ATP binding;; cytoplasm;; protein folding;; regulation of cell cycle;; unfolded protein binding	cell
NME2	non-metastatic cells 2, protein (NM23B) expressed in (NME2), mRNA.	10.6292	Hs.463456	4831	ATP binding;; CTP biosynthesis;; GTP biosynthesis;; kinase activity;; magnesium ion binding;; negative regulation of cell cycle;; negative regulation of cell proliferation;; nucleoside triphosphate biosynthesis;; nucleoside-diphosphate kinase activity;; nucleotide binding;; nucleotide metabolism;; nucleus;; regulation of transcription, DNA-dependent;; transcription;; transcription factor activity…	cell;; organelle
Gm83	DKFZP564O0463 protein (Gm83), mRNA.	10.4118	Hs.532265	25879
ABCE1	ATP-binding cassette, sub-family E (OABP), member 1 (ABCE1), mRNA.	10.3581	Hs.12013	6059	ATP binding;; ATPase activity;; electron transport;; electron transporter activity;; iron ion binding;; mitochondrion;; nucleotide binding;; protein folding;; unfolded protein binding	cell;; organelle
HSPD1	heat shock 60kDa protein 1 (chaperonin) (HSPD1), nuclear gene encoding mitochondrial protein, transcript variant 2, mRNA.	10.3413	Hs.471014	3329	ATP binding;; ATP binding;; mitochondrial matrix;; mitochondrial matrix protein import;; protein folding;; protein folding;; response to unfolded protein;; response to unfolded protein;; unfolded protein binding	cell;; organelle
HSPCB	heat shock 90kDa protein 1, beta (HSPCB), mRNA.	10.2904	Hs.509736	3326	ATP binding;; cytoplasm;; inner membrane;; nitric-oxide synthase regulator activity;; positive regulation of nitric oxide biosynthesis;; protein folding;; response to unfolded protein;; response to unfolded protein;; response to unfolded protein;; TPR domain binding;; unfolded protein binding;; unfolded protein binding	cell
GYG2	glycogenin 2 (GYG2), mRNA.	10.2587	Hs.541209	8908	carbohydrate biosynthesis;; glycogen biosynthesis;; glycogenin glucosyltransferase activity;; soluble fraction;; transferase activity;; transferase activity, transferring hexosyl groups	cell
TBCA	tubulin-specific chaperone a (TBCA), mRNA.	10.2576	Hs.291212	6902	beta-tubulin folding;; chaperone binding;; chaperonin-mediated tubulin folding;; cytoskeleton;; post-chaperonin tubulin folding pathway;; protein folding;; unfolded protein binding	cell;; organelle
KPNB1	karyopherin (importin) beta 1 (KPNB1), mRNA.	10.2516	Hs.532793	3837	binding;; cytoplasm;; NLS-bearing substrate-nucleus import;; nuclear localization sequence binding;; nuclear pore;; nucleus;; protein transport;; protein transporter activity;; protein-nucleus import, docking;; protein-nucleus import, translocation;; zinc ion binding	cell;; organelle
SAS10	disrupter of silencing 10 (SAS10), mRNA.	10.2158	Hs.322901	57050
SNRPA1	small nuclear ribonucleoprotein polypeptide A' (SNRPA1), mRNA.	10.1138	Hs.528763	6627	RNA binding;; RNA splicing;; snRNP U2	cell;; organelle;; protein complex
	Human DNA sequence from clone RP3-447F3 on chromosome 20 Contains TNNC2 (troponin C2, fast) gene, pa	10.0873
SLC38A1	solute carrier family 38, member 1 (SLC38A1), mRNA.	9.9938	Hs.533770	81539	amino acid transport;; amino acid-polyamine transporter activity;; integral to membrane;; integral to membrane;; membrane;; neutral amino acid transport;; neutral amino acid transporter activity;; sodium:amino acid symporter activity;; transport	cell
PSMA2	proteasome (prosome, macropain) subunit, alpha type, 2 (PSMA2), mRNA.	9.9558	Hs.333786	5683	proteasome core complex (sensu Eukaryota);; threonine endopeptidase activity;; ubiquitin-dependent protein catabolism	cell;; organelle;; protein complex
NLGN4X	neuroligin 4, X-linked (NLGN4X), transcript variant 2, mRNA.	9.9498	Hs.21107	57502	catalytic activity;; cell adhesion;; integral to membrane;; membrane;; protein binding	cell
NASP	Nuclear autoantigenic sperm protein (histone-binding)	9.7835	Hs.319334	4678	binding;; DNA packaging;; nucleus;; spermatogenesis	cell;; organelle
NUDT5	nudix (nucleoside diphosphate linked moiety X)-type motif 5 (NUDT5), mRNA.	9.7082	Hs.546342	11164	ADP reductase activity;; ADP-sugar diphosphatase activity;; D-ribose catabolism;; hydrolase activity;; intracellular;; magnesium ion binding;; nucleotide metabolism;; protein binding;; ribonucleoside diphosphate catabolism	cell
CCNB1	cyclin B1 (CCNB1), mRNA.	9.6941	Hs.23960	891	cytokinesis;; G2/M transition of mitotic cell cycle;; mitosis;; nucleus;; regulation of cell cycle	cell;; organelle
SPPL3	Signal peptide peptidase 3	9.6596	Hs.507087	121665	D-alanyl-D-alanine endopeptidase activity;; integral to membrane;; peptidase activity	cell
PPAT	phosphoribosyl pyrophosphate amidotransferase (PPAT), mRNA.	9.6117	Hs.331420	5471	amidophosphoribosyltransferase activity;; glutamine metabolism;; magnesium ion binding;; metabolism;; nucleoside metabolism;; purine base biosynthesis;; purine nucleotide biosynthesis;; transferase activity, transferring glycosyl groups
GJA1	gap junction protein, alpha 1, 43kDa (connexin 43) (GJA1), mRNA.	9.5191	Hs.74471	2697	cell-cell signaling;; connexon channel activity;; connexon complex;; heart development;; integral to plasma membrane;; ion transporter activity;; muscle contraction;; perception of sound;; positive regulation of I-kappaB kinase/NF-kappaB cascade;; signal transducer activity;; transport	cell;; protein complex
C6orf115	PREDICTED: chromosome 6 open reading frame 115 (C6orf115), mRNA.	9.4974	Hs.238205	58527
XRCC5	X-ray repair complementing defective repair in Chinese hamster cells 5 (double-strand-break rejoining; Ku autoantigen, 80kDa) (XRCC5), mRNA.	9.4109	Hs.388739	7520	ATP-dependent DNA helicase activity;; DNA recombination;; DNA-dependent protein kinase complex;; double-strand break repair via nonhomologous end-joining;; double-stranded DNA binding;; helicase activity;; hydrolase activity;; nucleus;; regulation of DNA repair	cell;; organelle;; protein complex
TD-60	RCC1-like (TD-60), mRNA.	9.3161	Hs.380857	55920
CDC2	cell division cycle 2, G1 to S and G2 to M (CDC2), transcript variant 2, mRNA.	9.2409	Hs.334562	983	ATP binding;; cyclin-dependent protein kinase activity;; cytokinesis;; mitosis;; nucleus;; protein amino acid phosphorylation;; protein serine/threonine kinase activity;; protein-tyrosine kinase activity;; transferase activity;; traversing start control point of mitotic cell cycle	cell;; organelle
SLC38A2	solute carrier family 38, member 2 (SLC38A2), mRNA.	9.2176	Hs.221847	54407	amino acid transport;; amino acid-polyamine transporter activity;; integral to membrane;; membrane;; oxygen transport;; oxygen transporter activity;; transport	cell
GNL3	guanine nucleotide binding protein-like 3 (nucleolar) (GNL3), transcript variant 3, mRNA.	9.201	Hs.313544	26354	GTP binding
PWP1	nuclear phosphoprotein similar to S. cerevisiae PWP1 (PWP1), mRNA.	9.1489	Hs.506652	11137	nucleus;; transcription	cell;; organelle
FLJ21908	hypothetical protein FLJ21908 (FLJ21908), mRNA.	9.1163	Hs.437855	79657	binding
RPL23A	ribosomal protein L23a (RPL23A), mRNA.	9.0718	Hs.419463
CCNC	cyclin C (CCNC), mRNA.	9.0591	Hs.430646	892	cytokinesis;; nucleus;; regulation of cell cycle;; regulation of transcription, DNA-dependent;; transcription	cell;; organelle
HCA66	hepatocellular carcinoma-associated antigen 66 (HCA66), mRNA.	9.0432	Hs.211828	55813	binding;; intracellular;; RNA processing	cell
PAI-RBP1	PAI-1 mRNA-binding protein (PAI-RBP1), mRNA.	9.0008	Hs.530412	26135	nucleus;; RNA binding	cell;; organelle
LMNB1	lamin B1 (LMNB1), mRNA.	8.9928	Hs.89497	4001	lamin filament;; nucleus;; structural molecule activity	cell;; organelle
MRPL1	mitochondrial ribosomal protein L1 (MRPL1), nuclear gene encoding mitochondrial protein, mRNA.	8.9669	Hs.532019	65008	large ribosomal subunit;; mitochondrion;; protein biosynthesis;; RNA binding;; structural constituent of ribosome	cell;; organelle;; protein complex
KIAA1573	KIAA1573 protein (KIAA1573), mRNA.	8.9336	Hs.443891	57685	calcium channel activity;; calcium ion transport;; integral to membrane;; ion transport;; membrane;; voltage-gated ion channel activity	cell
COX7B	cytochrome c oxidase subunit VIIb (COX7B), nuclear gene encoding mitochondrial protein, mRNA.	8.8661	Hs.522699	1349	cytochrome-c oxidase activity;; electron transport;; inner membrane;; integral to membrane;; mitochondrial electron transport chain;; mitochondrion;; oxidoreductase activity	cell;; organelle
SFRS1	splicing factor, arginine/serine-rich 1 (splicing factor 2, alternate splicing factor) (SFRS1), mRNA.	8.8251	Hs.68714	6426	mRNA splice site selection;; nuclear mRNA splicing, via spliceosome;; nucleus;; RNA binding	cell;; organelle
MST4	Mst3 and SOK1-related kinase (MST4), mRNA.	8.8074	Hs.444247	51765	ATP binding;; protein amino acid phosphorylation;; protein kinase activity;; protein serine/threonine kinase activity;; protein-tyrosine kinase activity;; transferase activity
	Homo sapiens hypothetical gene supported by XM_010918 (LOC65365), mRNA	8.7916
PIM2	pim-2 oncogene (PIM2), mRNA.	8.7784	Hs.496096	11040	ATP binding;; cell proliferation;; male meiosis;; protein amino acid phosphorylation;; protein serine/threonine kinase activity;; transferase activity
RAI14	retinoic acid induced 14 (RAI14), mRNA.	8.7584	Hs.431400	26064
HSPA8	heat shock 70kDa protein 8 (HSPA8), transcript variant 1, mRNA.	8.7544	Hs.180414	3312	ATP binding;; ATPase activity, coupled;; nucleus;; protein folding;; response to unfolded protein;; unfolded protein binding	cell;; organelle
	Homo sapiens similar to ribosomal protein L23a (H. sapiens) (LOC65389), mRNA	8.7267
HMGCS1	3-hydroxy-3-methylglutaryl-Coenzyme A synthase 1 (soluble) (HMGCS1), mRNA.	8.7178	Hs.397729	3157	acetyl-CoA metabolism;; cholesterol biosynthesis;; cytoplasm;; hydroxymethylglutaryl-CoA synthase activity;; lipid metabolism;; soluble fraction;; transferase activity	cell
HIP2	Huntingtin interacting protein 2	8.6698	Hs.50308	3093	ligase activity;; nucleus;; regulation of transcription, DNA-dependent;; transcription factor activity;; ubiquitin conjugating enzyme activity;; ubiquitin cycle;; ubiquitin-protein ligase activity	cell;; organelle
ID3	inhibitor of DNA binding 3, dominant negative helix-loop-helix protein (ID3), mRNA.	8.662	Hs.76884	3399	development;; nucleus;; transcription corepressor activity	cell;; organelle
PAK1IP1	PAK1 interacting protein 1 (PAK1IP1), mRNA.	8.6426	Hs.310231	55003
HNRPA1	heterogeneous nuclear ribonucleoprotein A1 (HNRPA1), transcript variant 1, mRNA.	8.5958	Hs.546261	3178	cytoplasm;; heterogeneous nuclear ribonucleoprotein complex;; mRNA processing;; mRNA-nucleus export;; nucleic acid binding;; nucleoplasm;; ribonucleoprotein complex;; RNA binding;; transport	cell;; organelle;; protein complex
PRDX4	peroxiredoxin 4 (PRDX4), mRNA.	8.5721	Hs.83383	10549	I-kappaB phosphorylation;; oxidoreductase activity;; thioredoxin peroxidase activity
THOC2	THO complex 2 (THOC2), mRNA.	8.5579	Hs.149991	57187	mRNA-nucleus export;; nuclear mRNA splicing, via spliceosome;; nucleus;; RNA binding;; transport	cell;; organelle
RPL38	ribosomal protein L38 (RPL38), mRNA.	8.5404	Hs.380953	85001	protein biosynthesis;; ribosome;; structural constituent of ribosome	cell;; organelle;; protein complex
NBR2	neighbor of BRCA1 gene 2 (NBR2), mRNA.	8.5097	Hs.437549
FGF13	fibroblast growth factor 13 (FGF13), transcript variant 1B, mRNA.	8.4864	Hs.6540	2258	cell-cell signaling;; extracellular space;; growth factor activity;; neurogenesis;; signal transduction	extracellular region
PIK3R2	phosphoinositide-3-kinase, regulatory subunit 2 (p85 beta) (PIK3R2), mRNA.	8.4075	Hs.371344	5296	contributes_to phosphatidylinositol 3-kinase activity;; insulin receptor signaling pathway;; intracellular signaling cascade;; negative regulation of anti-apoptosis;; phosphoinositide 3-kinase complex;; regulation of phosphorylation	cell;; protein complex
IMP-2	IGF-II mRNA-binding protein 2 (IMP-2), transcript variant 2, mRNA.	8.3643	Hs.35354	10644	cytoplasm;; morphogenesis;; nucleic acid binding;; RNA binding;; translational attenuation	cell
PUNC	putative neuronal cell adhesion molecule (PUNC), mRNA.	8.3588	Hs.512847	9543	integral to membrane	cell
RPSA	ribosomal protein SA (RPSA), transcript variant 2, mRNA.	8.348	Hs.374553	6044
USP28	ubiquitin specific protease 28 (USP28), mRNA.	8.3187	Hs.503891	57646	cysteine-type endopeptidase activity;; ubiquitin cycle;; ubiquitin thiolesterase activity;; ubiquitin-dependent protein catabolism
PRDX1	peroxiredoxin 1 (PRDX1), transcript variant 3, mRNA.	8.2866	Hs.180909	5052	cell proliferation;; oxidoreductase activity;; peroxidase activity;; skeletal development
RABGGTB	Rab geranylgeranyltransferase, beta subunit (RABGGTB), mRNA.	8.2595	Hs.78948	5876	prenyltransferase activity;; protein modification;; transferase activity;; visual perception
VBP1	von Hippel-Lindau binding protein 1 (VBP1), mRNA.	8.2265	Hs.436803	7411	prefoldin complex;; protein folding;; unfolded protein binding	cell;; protein complex
PERP	PERP, TP53 apoptosis effector (PERP), mRNA.	8.2262	Hs.520421	64065	integral to membrane	cell
Spc25	kinetochore protein Spc25 (Spc25), mRNA.	8.2224	Hs.421956	57405
SFRP2	secreted frizzled-related protein 2 (SFRP2), mRNA.	8.186	Hs.481022	6423	cell differentiation;; membrane;; transmembrane receptor activity;; Wnt receptor signaling pathway	cell
ID1	inhibitor of DNA binding 1, dominant negative helix-loop-helix protein (ID1), transcript variant 1, mRNA.	8.1765	Hs.504609	3397	development;; nucleus;; regulation of transcription from RNA polymerase II promoter	cell;; organelle
ANAC	alpha-NAC protein (ANAC), mRNA.	8.1616	Hs.512195	342538
LYZ	lysozyme (renal amyloidosis) (LYZ), mRNA.	8.1603	Hs.524579	4069	carbohydrate metabolism;; cell wall catabolism;; cytolysis;; defense response to bacteria;; extracellular region;; hydrolase activity, acting on glycosyl bonds;; lysozyme activity	extracellular region
PSIP1	PC4 and SFRS1 interacting protein 1 (PSIP1), mRNA.	8.1369	Hs.493516	11168
MCM2	MCM2 minichromosome maintenance deficient 2, mitotin (S. cerevisiae) (MCM2), mRNA.	8.1332	Hs.477481	4171	ATP binding;; cell cycle;; chromatin;; DNA binding;; DNA replication;; DNA replication initiation;; DNA-dependent ATPase activity;; nucleus;; regulation of transcription, DNA-dependent;; transcription	cell;; organelle
ERH	Enhancer of rudimentary homolog (Drosophila)	8.0448	Hs.509791	2079	molecular_function unknown;; nucleobase, nucleoside, nucleotide and nucleic acid metabolism;; pyrimidine nucleoside metabolism;; regulation of cell cycle
RBM28	RNA binding motif protein 28 (RBM28), mRNA.	8.0292	Hs.274263	55131	nucleus;; RNA binding	cell;; organelle
C15orf15	chromosome 15 open reading frame 15 (C15orf15), mRNA.	8.0009	Hs.274772	51187	nucleus;; protein biosynthesis;; ribosome;; ribosome biogenesis;; structural constituent of ribosome	cell;; organelle;; protein complex
RPL36AL	ribosomal protein L36a-like (RPL36AL), mRNA.	7.9765	Hs.444749	6166	protein biosynthesis;; ribosome;; structural constituent of ribosome	cell;; organelle;; protein complex
PHC1	polyhomeotic-like 1 (Drosophila) (PHC1), mRNA.	7.9451	Hs.305985	1911	development;; DNA binding;; nucleus;; protein binding	cell;; organelle
	Homo sapiens similar to laminin receptor 1 (67kD, ribosomal protein SA) (H. sapiens) (LOC65910), mRN	7.9431
	Human DNA sequence from clone RP3-334F4 on chromosome 6 Contains ESTs, STSs and GSSs. Contains a LAM	7.9329
LRRN1	leucine rich repeat neuronal 1 (LRRN1), mRNA.	7.8855	Hs.163244	57633
RPF1	RNA processing factor 1 (RPF1), mRNA.	7.8791	Hs.481202	80135
GRP58	glucose regulated protein, 58kDa (GRP58), mRNA.	7.8788	Hs.308709	2923	cysteine-type endopeptidase activity;; electron transport;; electron transporter activity;; endoplasmic reticulum;; isomerase activity;; phospholipase C activity;; protein disulfide isomerase activity;; protein-ER retention;; protein-nucleus import;; signal transduction	cell;; organelle
DSP	desmoplakin (DSP), transcript variant 2, mRNA.	7.8722	Hs.519873	1832	cell-cell adherens junction;; cytoskeleton;; epidermis development;; intermediate filament;; structural constituent of cytoskeleton	cell;; organelle
CDC20	CDC20 cell division cycle 20 homolog (S. cerevisiae) (CDC20), mRNA.	7.8423	Hs.524947	991	cytokinesis;; mitosis;; regulation of cell cycle;; spindle;; ubiquitin cycle;; ubiquitin-dependent protein catabolism	cell;; organelle
HSPA4	heat shock 70kDa protein 4 (HSPA4), transcript variant 2, mRNA.	7.8213	Hs.90093	3308	ATP binding;; ATP binding;; cytoplasm;; protein folding;; response to unfolded protein;; response to unfolded protein	cell
PSMD11	proteasome (prosome, macropain) 26S subunit, non-ATPase, 11 (PSMD11), mRNA.	7.8084	Hs.443379	5717	binding;; proteasome complex (sensu Eukaryota)	cell;; organelle;; protein complex
UBE2N	ubiquitin-conjugating enzyme E2N (UBC13 homolog, yeast) (UBE2N), mRNA.	7.7674	Hs.524630	7334	ligase activity;; ubiquitin conjugating enzyme activity;; ubiquitin cycle;; ubiquitin-protein ligase activity
	Human DNA sequence from clone 522P13 on chromosome 6p21.31-22.3. Contains a 60S Ribosomal Protein L2	7.7391
KIAA1604	KIAA1604 protein (KIAA1604), mRNA.	7.7358	Hs.311363	57703	protein biosynthesis;; RNA binding
KRT19	keratin 19 (KRT19), mRNA.	7.7332	Hs.514167	3880	intermediate filament;; intermediate filament;; structural constituent of cytoskeleton;; structural molecule activity	cell;; organelle
HNRPC	heterogeneous nuclear ribonucleoprotein C (C1/C2) (HNRPC), transcript variant 2, mRNA.	7.7084	Hs.508848	3183	heterogeneous nuclear ribonucleoprotein complex;; nucleic acid binding;; RNA binding;; RNA splicing	cell;; organelle;; protein complex
TRIP13	thyroid hormone receptor interactor 13 (TRIP13), mRNA.	7.7075	Hs.436187	9319	ATP binding;; nucleoside-triphosphatase activity;; nucleotide binding;; nucleus;; nucleus;; receptor activity;; transcription cofactor activity;; transcription from RNA polymerase II promoter	cell;; organelle
TPX2	TPX2, microtubule-associated protein homolog (Xenopus laevis) (TPX2), mRNA.	7.6512	Hs.244580	22974	ATP binding;; cell proliferation;; GTP binding;; mitosis;; nucleus;; spindle	cell;; organelle
F2RL1	coagulation factor II (thrombin) receptor-like 1 (F2RL1), mRNA.	7.6243	Hs.154299	2150	blood coagulation;; G-protein coupled receptor protein signaling pathway;; Golgi apparatus;; integral to plasma membrane;; plasma membrane;; positive regulation of cytosolic calcium ion concentration;; receptor activity;; receptor binding;; rhodopsin-like receptor activity;; signal transduction;; thrombin receptor activity	cell;; organelle
	Homo sapiens similar to 60S RIBOSOMAL PROTEIN L23A (H. sapiens) (LOC65880), mRNA	7.6189
NOLA3	nucleolar protein family A, member 3 (H/ACA small nucleolar RNPs) (NOLA3), mRNA.	7.5624	Hs.14317	55505	molecular_function unknown;; nucleus;; pseudouridine synthesis;; rRNA processing;; small nucleolar ribonucleoprotein complex	cell;; organelle;; protein complex
	Human DNA sequence from clone RP11-352D3 on chromosome 20 Contains a 60S ribosomal protein L21 (RPL2	7.539
PHF17	PHD finger protein 17	7.5164	Hs.12420	79960	apoptosis;; apoptosis;; cytoplasm;; cytoplasm;; DNA binding;; negative regulation of cell growth;; negative regulation of cell growth;; nucleus;; nucleus;; protein binding;; protein binding;; regulation of transcription, DNA-dependent;; response to stress;; response to stress	cell;; organelle
MRPL27	mitochondrial ribosomal protein L27 (MRPL27), nuclear gene encoding mitochondrial protein, transcript variant 1, mRNA.	7.505	Hs.7736	51264	intracellular;; mitochondrial large ribosomal subunit;; mitochondrion;; protein biosynthesis;; protein biosynthesis;; ribosome;; structural constituent of ribosome;; structural constituent of ribosome	cell;; organelle;; protein complex
SEC61G	Sec61 gamma subunit (SEC61G), transcript variant 2, mRNA.	7.4484	Hs.488282	23480	endoplasmic reticulum membrane;; integral to endoplasmic reticulum membrane;; membrane;; protein targeting;; protein translocase activity	cell;; organelle
SNRPD3	small nuclear ribonucleoprotein D3 polypeptide 18kDa (SNRPD3), mRNA.	7.4432	Hs.356549	6634	nuclear mRNA splicing, via spliceosome;; nucleus;; small nucleolar ribonucleoprotein complex	cell;; organelle;; protein complex
PCNP	PEST-containing nuclear protein (PCNP), mRNA.	7.4249	Hs.549185	57092	nucleus	cell;; organelle
MYL1	myosin, light polypeptide 1, alkali; skeletal, fast (MYL1), transcript variant 3f, mRNA.	7.4153	Hs.187338	4632	calcium ion binding;; motor activity;; muscle development;; muscle myosin;; myosin;; structural constituent of muscle	cell;; organelle
PRO1855	hypothetical protein PRO1855 (PRO1855), mRNA.	7.4145	Hs.370927	55379
KIAA1411	KIAA1411 (KIAA1411), mRNA.	7.4058	Hs.211700	57579	catalytic activity
PHIP	pleckstrin homology domain interacting protein (PHIP), mRNA.	7.4053	Hs.511817	55023	cell cycle;; DNA binding;; insulin receptor binding;; insulin receptor signaling pathway;; nucleus;; protein binding;; regulation of transcription, DNA-dependent	cell;; organelle
HMGB1	high-mobility group box 1 (HMGB1), mRNA.	7.4048	Hs.434102
LASP1	LIM and SH3 protein 1 (LASP1), mRNA.	7.3698	Hs.334851	3927	actin binding;; cortical actin cytoskeleton;; cortical cytoskeleton organization and biogenesis;; cytoskeleton;; ion transport;; ion transport;; ion transporter activity;; SH3/SH2 adaptor activity;; zinc ion binding	cell;; organelle
GART	phosphoribosylglycinamide formyltransferase, phosphoribosylglycinamide synthetase, phosphoribosylaminoimidazole synthetase (GART), transcript variant 1, mRNA.	7.3571	Hs.473648	2618	'de novo' IMP biosynthesis;; biosynthesis;; catalytic activity;; cytoplasm;; ligase activity;; phosphoribosylamine-glycine ligase activity;; phosphoribosylformylglycinamidine cyclo-ligase activity;; phosphoribosylglycinamide formyltransferase activity;; purine base biosynthesis;; purine nucleotide biosynthesis;; transferase activity	cell
ENO1	enolase 1, (alpha) (ENO1), mRNA.	7.3414	Hs.517145	2023	DNA binding;; glycolysis;; lyase activity;; magnesium ion binding;; nucleus;; phosphopyruvate hydratase activity;; phosphopyruvate hydratase complex;; plasminogen activator activity;; regulation of transcription, DNA-dependent;; transcription	cell;; organelle;; protein complex
FBP2	fructose-1,6-bisphosphatase 2 (FBP2), mRNA.	7.327	Hs.61255	8789	carbohydrate metabolism;; fructose metabolism;; fructose-2,6-bisphosphate 2-phosphatase activity;; fructose-bisphosphatase activity;; gluconeogenesis;; hydrolase activity;; phosphoric ester hydrolase activity
ADAM19	a disintegrin and metalloproteinase domain 19 (meltrin beta) (ADAM19), transcript variant 2, mRNA.	7.3083	Hs.483944	8728	integral to membrane;; metalloendopeptidase activity;; proteolysis and peptidolysis;; zinc ion binding	cell
GA17	dendritic cell protein (GA17), mRNA.	7.2877	Hs.502244	10480
MCM7	MCM7 minichromosome maintenance deficient 7 (S. cerevisiae) (MCM7), transcript variant 1, mRNA.	7.2792	Hs.438720	4176	ATP binding;; cell cycle;; chromatin;; DNA binding;; DNA replication;; DNA replication initiation;; DNA-dependent ATPase activity;; nucleoside-triphosphatase activity;; nucleotide binding;; nucleus;; regulation of transcription, DNA-dependent;; transcription	cell;; organelle
VDAC2	voltage-dependent anion channel 2 (VDAC2), mRNA.	7.2433	Hs.355927	7417	anion transport;; anion transport;; integral to membrane;; mitochondrial outer membrane;; mitochondrial outer membrane;; mitochondrion;; voltage-gated anion channel porin activity;; voltage-gated ion-selective channel activity	cell;; organelle
KIAA0179	KIAA0179	7.21	Hs.129621	23076	metal ion binding;; nucleolar preribosome, small subunit precursor;; nucleus;; rRNA processing;; superoxide dismutase activity;; superoxide metabolism	cell;; organelle;; protein complex
HSPC063	HSPC063 protein (HSPC063), mRNA.	7.2038	Hs.178499	29068	nucleic acid binding;; nucleus;; protein binding;; regulation of transcription, DNA-dependent;; zinc ion binding	cell;; organelle
RBMX	RNA binding motif protein, X-linked (RBMX), mRNA.	7.191	Hs.380118	27316	biological_process unknown;; heterogeneous nuclear ribonucleoprotein complex;; RNA binding	cell;; organelle;; protein complex
RPLP0	ribosomal protein, large, P0 (RPLP0), transcript variant 1, mRNA.	7.1663	Hs.546285	6175	cytosolic large ribosomal subunit (sensu Eukaryota);; protein biosynthesis;; ribosome;; ribosome biogenesis and assembly;; RNA binding;; structural constituent of ribosome;; translational elongation	cell;; organelle;; protein complex
MGST1	microsomal glutathione S-transferase 1 (MGST1), transcript variant 1a, mRNA.	7.158	Hs.389700	4257	glutathione transferase activity;; membrane;; microsome;; mitochondrion;; transferase activity	cell;; organelle
ETV4	ets variant gene 4 (E1A enhancer binding protein, E1AF) (ETV4), mRNA.	7.1318	Hs.434059	2118	nucleus;; nucleus;; regulation of transcription, DNA-dependent;; regulation of transcription, DNA-dependent;; transcription;; transcription factor activity;; transcriptional activator activity	cell;; organelle
TAF15	TAF15 RNA polymerase II, TATA box binding protein (TBP)-associated factor, 68kDa (TAF15), transcript variant 2, mRNA.	7.0972	Hs.402752	8148	nucleus;; RNA polymerase II transcription factor activity;; single-stranded DNA binding;; single-stranded RNA binding;; transcription factor TFIID complex;; zinc ion binding	cell;; organelle;; protein complex
DDX47	DEAD (Asp-Glu-Ala-Asp) box polypeptide 47 (DDX47), transcript variant 2, mRNA.	7.0602	Hs.504828	51202	ATP binding;; ATP-dependent helicase activity;; ATP-dependent RNA helicase activity;; cytoplasm;; hydrolase activity;; nucleic acid binding;; nucleus;; RNA metabolism	cell;; organelle
API5	apoptosis inhibitor 5 (API5), mRNA.	7.0571	Hs.435771	8539	anti-apoptosis;; cellular_component unknown;; molecular_function unknown;; transport	cellular_component unknown
RPL19	ribosomal protein L19 (RPL19), mRNA.	7.0543	Hs.381061
CCNA2	cyclin A2 (CCNA2), mRNA.	7.0351	Hs.85137	890	cytokinesis;; mitosis;; mitotic G2 checkpoint;; nucleus;; regulation of cyclin dependent protein kinase activity	cell;; organelle
	Homo sapiens c33.42 unnamed HERV-H protein mRNA, partial cds	7.0218
PSMB6	proteasome (prosome, macropain) subunit, beta type, 6 (PSMB6), mRNA.	7.0126	Hs.77060	5694	cytosol;; proteasome core complex (sensu Eukaryota);; threonine endopeptidase activity;; ubiquitin-dependent protein catabolism	cell;; organelle;; protein complex
RPA1	Replication protein A1, 70kDa	7.0075	Hs.461925	6117	DNA recombination;; DNA repair;; DNA replication factor A complex;; DNA-dependent DNA replication;; nucleus;; single-stranded DNA binding	cell;; organelle;; protein complex
TK1	thymidine kinase 1, soluble (TK1), mRNA.	6.9965	Hs.515122	7083	ATP binding;; cytoplasm;; DNA metabolism;; kinase activity;; thymidine kinase activity;; transferase activity	cell
HTATSF1	HIV TAT specific factor 1 (HTATSF1), mRNA.	6.9847	Hs.204475	27336	nucleic acid binding;; nucleus;; regulation of transcription from RNA polymerase II promoter;; RNA polymerase II transcription factor activity;; transcriptional elongation regulator activity;; viral genome replication	cell;; organelle
NPM3	nucleophosmin/nucleoplasmin, 3 (NPM3), mRNA.	6.9806	Hs.90691	10360	nucleic acid binding;; nucleus;; protein folding;; unfolded protein binding	cell;; organelle
LOC202227	PREDICTED: similar to peptidyl-Pro cis trans isomerase (LOC202227), mRNA.	6.9788
FLJ12484	hypothetical protein FLJ12484 (FLJ12484), mRNA.	6.976	Hs.436102	64782	exonuclease activity;; hydrolase activity;; nucleus	cell;; organelle
HAND1	heart and neural crest derivatives expressed 1 (HAND1), mRNA.	6.9567	Hs.152531	9421	development;; heart development;; nucleus;; regulation of transcription, DNA-dependent;; transcription;; transcription factor activity;; transcription from RNA polymerase II promoter	cell;; organelle
EIF5B	eukaryotic translation initiation factor 5B (EIF5B), mRNA.	6.9457	Hs.158688	9669	GTP binding;; protein biosynthesis;; regulation of translational initiation;; translation initiation factor activity
FLJ13946	hypothetical protein FLJ13946 (FLJ13946), mRNA.	6.9428	Hs.128384
TEBP	unactive progesterone receptor, 23 kD (TEBP), mRNA.	6.9419	Hs.50425	10728	chromosome, telomeric region;; prostaglandin biosynthesis;; prostaglandin-E synthase activity;; protein folding;; signal transduction;; telomerase activity;; telomerase holoenzyme complex;; telomere maintenance;; unfolded protein binding	cell;; organelle;; protein complex
KIAA0020	KIAA0020 (KIAA0020), mRNA.	6.9309	Hs.493309	9933	binding;; mRNA metabolism;; nucleus;; RNA binding	cell;; organelle
	Homo sapiens similar to ribosomal protein L23a (H. sapiens) (LOC65638), mRNA	6.9219
TNNT1	troponin T1, skeletal, slow (TNNT1), mRNA.	6.8795	Hs.534085	7138	muscle development;; regulation of muscle contraction;; tropomyosin binding
PITX2	paired-like homeodomain transcription factor 2 (PITX2), transcript variant 1, mRNA.	6.8032	Hs.92282	5308	determination of left/right symmetry;; development;; nucleus;; organogenesis;; regulation of transcription, DNA-dependent;; transcription factor activity	cell;; organelle
COPB	coatomer protein complex, subunit beta (COPB), mRNA.	6.7853	Hs.339278	1315	COPI vesicle coat;; cytosol;; Golgi membrane;; Golgi vesicle;; intra-Golgi transport;; membrane;; protein binding;; protein transport;; retrograde transport, Golgi to ER	cell;; organelle
HNRPA0	heterogeneous nuclear ribonucleoprotein A0 (HNRPA0), mRNA.	6.7852	Hs.96996	10949	heterogeneous nuclear ribonucleoprotein complex;; mRNA processing;; RNA binding	cell;; organelle;; protein complex
KIAA0117	KIAA0117 protein (KIAA0117), mRNA.	6.7843	Hs.535224	23029	chromatin;; chromatin assembly or disassembly;; chromatin binding;; nucleus;; RNA binding	cell;; organelle
RPS23	ribosomal protein S23 (RPS23), mRNA.	6.782	Hs.386384	6228	protein biosynthesis;; small ribosomal subunit;; structural constituent of ribosome	cell;; organelle;; protein complex
	Homo sapiens putative human HLA class II associated protein I (PHAP1), mRNA	6.7527
IFITM1	interferon induced transmembrane protein 1 (9-27) (IFITM1), mRNA.	6.7212	Hs.458414	8519	cell surface receptor linked signal transduction;; immune response;; integral to membrane;; negative regulation of cell proliferation;; plasma membrane;; receptor signaling protein activity;; regulation of cell cycle;; response to biotic stimulus	cell
	Human DNA sequence from clone RP1-189G13 on chromosome 20. Contains an RPL7A (60S ribosomal protein	6.6439
BOK	BCL2-related ovarian killer (BOK), mRNA.	6.6378	Hs.293753	666	cellular_component unknown;; induction of apoptosis;; protein dimerization activity;; regulation of apoptosis	cellular_component unknown
RAM2	transcription factor RAM2 (RAM2), mRNA.	6.6341	Hs.520245	8701	ATP binding;; axonemal dynein complex;; dynein complex;; microtubule motor activity;; microtubule motor activity;; microtubule-based movement;; nucleoside-triphosphatase activity;; nucleotide binding	cell;; organelle;; protein complex
RAB17	RAB17, member RAS oncogene family (RAB17), mRNA.	6.6278	Hs.44278	64284	GTP binding;; protein transport;; small GTPase mediated signal transduction
PFN1	profilin 1 (PFN1), mRNA.	6.6189	Hs.494691	5216	actin cytoskeleton;; actin cytoskeleton organization and biogenesis;; actin monomer binding;; cytoskeleton organization and biogenesis	cell;; organelle
PA2G4	proliferation-associated 2G4, 38kDa (PA2G4), mRNA.	6.6106	Hs.524498	5036	cell cycle arrest;; cell proliferation;; hydrolase activity;; methionyl aminopeptidase activity;; nucleus;; proteolysis and peptidolysis	cell;; organelle
HNRPL	heterogeneous nuclear ribonucleoprotein L (HNRPL), transcript variant 2, mRNA.	6.6088	Hs.446623	3191	heterogeneous nuclear ribonucleoprotein complex;; mRNA processing;; nucleoplasm;; nucleus;; RNA binding;; RNA binding	cell;; organelle;; protein complex
FKSG14	leucine zipper protein FKSG14 (FKSG14), mRNA.	6.601	Hs.529778	64105
ACTA1	actin, alpha 1, skeletal muscle (ACTA1), mRNA.	6.5897	Hs.1288	58	actin filament;; motor activity;; muscle development;; protein binding;; structural constituent of cytoskeleton	cell;; organelle
DDX10	DEAD (Asp-Glu-Ala-Asp) box polypeptide 10 (DDX10), mRNA.	6.5788	Hs.525115	1662	ATP binding;; ATP-dependent helicase activity;; hydrolase activity;; RNA binding;; RNA helicase activity
TAF9L	TAF9-like RNA polymerase II, TATA box binding protein (TBP)-associated factor, 31kDa (TAF9L), mRNA.	6.5682	Hs.171723
METAP1	methionyl aminopeptidase 1 (METAP1), mRNA.	6.5638	Hs.480364	23173	methionyl aminopeptidase activity;; peptidase activity;; proteolysis and peptidolysis
PLOD2	procollagen-lysine, 2-oxoglutarate 5-dioxygenase 2 (PLOD2), transcript variant 2, mRNA.	6.5332	Hs.477866	5352	endoplasmic reticulum;; endoplasmic reticulum;; membrane;; oxidoreductase activity;; oxidoreductase activity, acting on single donors with incorporation of molecular oxygen, incorporati;; procollagen-lysine 5-dioxygenase activity;; procollagen-lysine 5-dioxygenase activity;; protein metabolism;; protein modification	cell;; organelle
TRPV2	transient receptor potential cation channel, subfamily V, member 2 (TRPV2), mRNA.	6.525	Hs.279746	51393	cation channel activity;; cation transport;; integral to plasma membrane;; ion transporter activity;; membrane;; receptor activity;; sensory perception	cell
TFAM	transcription factor A, mitochondrial (TFAM), mRNA.	6.5175	Hs.75133	7019	DNA binding;; DNA-dependent DNA replication;; mitochondrion;; nucleus;; regulation of transcription from RNA polymerase I promoter;; regulation of transcription, DNA-dependent;; transcription;; transcription factor activity;; transcription from mitochondrial promoter	cell;; organelle
LOC130773	PREDICTED: similar to 60S ribosomal protein L23a (LOC130773), mRNA.	6.5014
SDCCAG8	Serologically defined colon cancer antigen 8	6.4882	Hs.549104	10806
FLJ11046	Hypothetical protein FLJ11046	6.4805	Hs.477003	55773
CKAP2	cytoskeleton associated protein 2 (CKAP2), mRNA.	6.4719	Hs.444028	26586
MTHFD2	methylenetetrahydrofolate dehydrogenase (NADP+ dependent) 2, methenyltetrahydrofolate cyclohydrolase (MTHFD2), nuclear gene encoding mitochondrial protein, mRNA.	6.4566	Hs.469030	10797	electron transporter activity;; folic acid and derivative biosynthesis;; hydrolase activity;; magnesium ion binding;; methenyltetrahydrofolate cyclohydrolase activity;; methylenetetrahydrofolate dehydrogenase (NAD+) activity;; mitochondrion;; one-carbon compound metabolism;; oxidoreductase activity	cell;; organelle
C15orf20	Chromosome 15 open reading frame 20	6.4446	Hs.112160	80119	helicase activity
FLJ13089	hypothetical protein FLJ13089 (FLJ13089), mRNA.	6.4298	Hs.530941	80018	binding
RPL35	ribosomal protein L35 (RPL35), mRNA.	6.4246	Hs.182825	11224	cytosolic large ribosomal subunit (sensu Eukaryota);; mRNA binding;; nucleolus;; protein biosynthesis;; protein biosynthesis;; ribosome;; structural constituent of ribosome;; structural constituent of ribosome	cell;; organelle;; protein complex
MRPS7	mitochondrial ribosomal protein S7 (MRPS7), nuclear gene encoding mitochondrial protein, mRNA.	6.4113	Hs.71787	51081	protein biosynthesis;; ribosome;; structural constituent of ribosome	cell;; organelle;; protein complex
SLC39A10	solute carrier family 39 (zinc transporter), member 10 (SLC39A10), mRNA.	6.4079	Hs.413434	57181	integral to membrane;; membrane;; metal ion transport;; metal ion transporter activity;; nucleic acid binding;; nucleus;; transport;; zinc ion binding	cell;; organelle
ABCA8	ATP-binding cassette, sub-family A (ABC1), member 8 (ABCA8), mRNA.	6.4037	Hs.58351	10351	ATP binding;; ATPase activity;; nucleotide binding
LYPLA1	lysophospholipase I (LYPLA1), mRNA.	6.3884	Hs.435850	10434	fatty acid metabolism;; hydrolase activity;; lipid metabolism;; lysophospholipase activity;; membrane fraction	cell
GARS	glycyl-tRNA synthetase (GARS), mRNA.	6.3879	Hs.404321	2617	ATP binding;; cytoplasm;; glycine-tRNA ligase activity;; glycyl-tRNA aminoacylation;; ligase activity;; protein biosynthesis;; soluble fraction	cell
TIP120A	TBP-interacting protein (TIP120A), mRNA.	6.3768	Hs.546407	55832	cell differentiation;; mitotic chromosome condensation;; nucleus;; protein binding;; transcriptional activator activity;; ubiquitin cycle	cell;; organelle
NUP205	nucleoporin 205kDa (NUP205), mRNA.	6.3741	Hs.490238	23165	nuclear pore;; nucleocytoplasmic transport;; nucleus;; protein binding;; protein-nucleus import, docking;; transport	cell;; organelle
	Homo sapiens presenilins associated rhomboid-like protein (PRO2207), mRNA	6.3579
SLC38A2	solute carrier family 38, member 2 (SLC38A2), mRNA.	6.3429	Hs.221847	54407	amino acid transport;; amino acid-polyamine transporter activity;; integral to membrane;; membrane;; oxygen transport;; oxygen transporter activity;; transport	cell
ENO1	enolase 1, (alpha) (ENO1), mRNA.	6.3354	Hs.517145	2023	DNA binding;; glycolysis;; lyase activity;; magnesium ion binding;; nucleus;; phosphopyruvate hydratase activity;; phosphopyruvate hydratase complex;; plasminogen activator activity;; regulation of transcription, DNA-dependent;; transcription	cell;; organelle;; protein complex
RPL4	ribosomal protein L4 (RPL4), mRNA.	6.3239	Hs.432898	9175	ATP binding;; cytosolic large ribosomal subunit (sensu Eukaryota);; membrane fraction;; protein amino acid phosphorylation;; protein biosynthesis;; protein serine/threonine kinase activity;; protein-tyrosine kinase activity;; ribosome;; RNA binding;; signal transduction;; structural constituent of ribosome;; transferase activity	cell;; organelle;; protein complex
NANOG	Nanog homeobox (NANOG), mRNA.	6.3173	Hs.329296	79923	nucleus;; regulation of transcription, DNA-dependent;; transcription factor activity	cell;; organelle
MAK3	Mak3 homolog (S. cerevisiae) (MAK3), mRNA.	6.3149	Hs.269528	80218	N-acetyltransferase activity
RPS3A	ribosomal protein S3A (RPS3A), mRNA.	6.3108	Hs.356572	6189	protein biosynthesis;; ribosome;; structural constituent of ribosome	cell;; organelle;; protein complex
CBX3	chromobox homolog 3 (HP1 gamma homolog, Drosophila) (CBX3), transcript variant 1, mRNA.	6.27	Hs.381189	11335	chromatin;; chromatin assembly or disassembly;; chromatin binding;; chromatin modification;; nucleus;; regulation of transcription, DNA-dependent;; transcription	cell;; organelle
CSRP2	cysteine and glycine-rich protein 2 (CSRP2), mRNA.	6.2679	Hs.530904	1466	cell differentiation;; cell growth;; cell proliferation;; muscle development;; nucleus;; zinc ion binding	cell;; organelle
	Human endogenous retrovirus pHE.1 (ERV9)	6.2605
C21orf45	chromosome 21 open reading frame 45 (C21orf45), mRNA.	6.2391	Hs.190518	54069	biological_process unknown;; cellular_component unknown;; molecular_function unknown	cellular_component unknown
TOP1	topoisomerase (DNA) I (TOP1), mRNA.	6.2359	Hs.472737	7150	DNA topoisomerase type I activity;; DNA topological change;; DNA unwinding
DNAJC7	DnaJ (Hsp40) homolog, subfamily C, member 7 (DNAJC7), mRNA.	6.2252	Hs.500156	7266	heat shock protein binding;; protein folding;; unfolded protein binding
CKS1B	CDC28 protein kinase regulatory subunit 1B (CKS1B), mRNA.	6.2083	Hs.374378	1163	cell cycle;; cyclin-dependent protein kinase activity;; cytokinesis
SET	SET translocation (myeloid leukemia-associated) (SET), mRNA.	6.1923	Hs.436687	6418	DNA replication;; endoplasmic reticulum;; histone binding;; negative regulation of histone acetylation;; nucleocytoplasmic transport;; nucleosome assembly;; nucleosome disassembly;; nucleus;; perinuclear region;; protein phosphatase inhibitor activity;; protein phosphatase type 2A regulator activity	cell;; organelle
EEF1B2	eukaryotic translation elongation factor 1 beta 2 (EEF1B2), transcript variant 2, mRNA.	6.1811	Hs.421608	1933	eukaryotic translation elongation factor 1 complex;; protein biosynthesis;; translation elongation factor activity;; translational elongation	cell;; protein complex
WNT5B	wingless-type MMTV integration site family, member 5B (WNT5B), transcript variant 2, mRNA.	6.1774	Hs.306051	81029	development;; extracellular region;; frizzled-2 signaling pathway;; signal transducer activity	extracellular region
FLJ10326	mitochondrial isoleucine tRNA synthetase (FLJ10326), mRNA.	6.1725	Hs.262823	55699	ATP binding;; isoleucine-tRNA ligase activity;; isoleucyl-tRNA aminoacylation;; zinc ion binding
RBM13	RNA binding motif protein 13 (RBM13), mRNA.	6.1689	Hs.77135	84549
RANBP5	RAN binding protein 5	6.1635	Hs.513057	3843	binding;; cytoplasm;; GTPase inhibitor activity;; NLS-bearing substrate-nucleus import;; nuclear localization sequence binding;; nuclear pore;; nucleus;; protein transport;; protein transporter activity;; protein-nucleus import, docking;; Ran GTPase binding	cell;; organelle
CDX1	caudal type homeo box transcription factor 1 (CDX1), mRNA.	6.1411	Hs.1545	1044	development;; nucleus;; organogenesis;; regulation of transcription, DNA-dependent;; transcription factor activity	cell;; organelle
ZNF117	zinc finger protein 117 (HPF9) (ZNF117), mRNA.	6.123	Hs.250693	7670	biological_process unknown;; nucleic acid binding;; nucleic acid binding;; nucleus;; nucleus;; nucleus;; regulation of transcription, DNA-dependent;; transcription;; transcription factor activity;; zinc ion binding;; zinc ion binding;; zinc ion binding	cell;; organelle
CORO1C	coronin, actin binding protein, 1C (CORO1C), mRNA.	6.1166	Hs.330384	23603	actin binding;; actin cytoskeleton;; phagocytosis;; signal transduction	cell;; organelle
TEAD4	TEA domain family member 4 (TEAD4), transcript variant 3, mRNA.	6.1149	Hs.94865	7004	muscle development;; nucleus;; regulation of transcription from RNA polymerase II promoter;; regulation of transcription, DNA-dependent;; RNA polymerase II transcription factor activity;; skeletal development;; transcription;; transcription factor activity	cell;; organelle
NKAP	NF-kappaB activating protein (NKAP), mRNA.	6.1061	Hs.522771	79576
	Human DNA sequence from clone RP11-353C18 on chromosome 20 Contains ESTs, STSs, GSSs and CpG islands	6.0899
HSPC117	hypothetical protein HSPC117 (HSPC117), mRNA.	6.089	Hs.474643	51493	molecular_function unknown
RAD21	RAD21 homolog (S. pombe) (RAD21), mRNA.	6.0875	Hs.81848	5885	apoptosis;; cell cycle;; chromosome organization and biogenesis (sensu Eukaryota);; chromosome segregation;; cytokinesis;; double-strand break repair;; meiotic recombination;; mitosis;; nuclear chromosome;; protein binding	cell;; organelle
CCT3	chaperonin containing TCP1, subunit 3 (gamma) (CCT3), mRNA.	6.0834	Hs.491494	7203	ATP binding;; cytoskeleton;; protein folding;; protein folding;; unfolded protein binding;; unfolded protein binding	cell;; organelle
HSPC163	HSPC163 protein (HSPC163), mRNA.	6.0769	Hs.445890	29097	integral to membrane;; intracellular signaling cascade;; membrane	cell
RAMP	RA-regulated nuclear matrix-associated protein (RAMP), mRNA.	6.0676	Hs.126774	51514
RPL10A	ribosomal protein L10a (RPL10A), mRNA.	6.0662	Hs.148340	84099	cellular_component unknown;; molecular_function unknown;; striated muscle contraction	cellular_component unknown
FARSLB	phenylalanine-tRNA synthetase-like, beta subunit (FARSLB), mRNA.	6.0412	Hs.471452	10056	ATP binding;; cytoplasm;; ligase activity;; phenylalanine-tRNA ligase activity;; phenylalanyl-tRNA aminoacylation;; protein biosynthesis;; soluble fraction	cell
SSRP1	structure specific recognition protein 1 (SSRP1), mRNA.	6.0172	Hs.523680	6749	chromatin;; DNA binding;; nucleus;; regulation of transcription, DNA-dependent	cell;; organelle
H2AFX	H2A histone family, member X (H2AFX), mRNA.	6.0115	Hs.477879	3014	chromosome;; chromosome organization and biogenesis (sensu Eukaryota);; DNA binding;; nucleosome;; nucleosome assembly;; nucleus	cell;; organelle;; protein complex
SLC35B1	solute carrier family 35, member B1 (SLC35B1), mRNA.	6.0111	Hs.154073	10237	microsome;; transport;; UDP-galactose transporter activity	cell
ENTH	enthoprotin (ENTH), mRNA.	6.0027	Hs.132853	9685	endocytosis;; lipid binding
ATP5H	ATP synthase, H+ transporting, mitochondrial F0 complex, subunit d (ATP5H), nuclear gene encoding mitochondrial protein, transcript variant 2, mRNA.	5.9921	Hs.514465	10476	ATP synthesis coupled proton transport;; hydrogen-transporting ATP synthase activity, rotational mechanism;; hydrogen-transporting ATPase activity, rotational mechanism;; ion transport;; mitochondrion;; proton transport;; proton-transporting two-sector ATPase complex	cell;; organelle;; protein complex
	Human DNA sequence from clone RP13-178D16 on chromosome X Contains a pseudogene similar to Actin, a	5.9915
HSPC138	hypothetical protein HSPC138 (HSPC138), mRNA.	5.9881	Hs.283322	51501
HMGB2	high-mobility group box 2 (HMGB2), mRNA.	5.9861	Hs.434953	3148	base-excision repair, DNA ligation;; chromatin;; condensed chromosome;; DNA bending activity;; DNA repair;; DNA replication;; DNA unwinding;; double-stranded DNA binding;; establishment and/or maintenance of chromatin architecture;; nuclear chromosome;; nucleosome assembly;; perinuclear region;; regulation of transcription from RNA polymerase II promoter;; single-stranded DNA binding;; transcript…	cell;; organelle
HMGN2	high-mobility group nucleosomal binding domain 2 (HMGN2), mRNA.	5.9599	Hs.181163	3151	chromatin;; DNA binding;; establishment and/or maintenance of chromatin architecture;; nucleus;; regulation of transcription, DNA-dependent	cell;; organelle
LTB4DH	leukotriene B4 12-hydroxydehydrogenase (LTB4DH), mRNA.	5.9588	Hs.546348	22949	alcohol dehydrogenase activity, zinc-dependent;; cytoplasm;; leukotriene metabolism;; oxidoreductase activity;; zinc ion binding	cell
PTTG1	pituitary tumor-transforming 1 (PTTG1), mRNA.	5.958	Hs.350966	9232	chromosome segregation;; cysteine protease inhibitor activity;; cytokinesis;; cytoplasm;; cytoplasm;; DNA metabolism;; DNA repair;; DNA replication and chromosome cycle;; mitosis;; nucleus;; nucleus;; protein binding;; spermatogenesis;; transcription factor activity;; transcription from RNA polymerase II promoter	cell;; organelle
ACTR2	ARP2 actin-related protein 2 homolog (yeast) (ACTR2), transcript variant 2, mRNA.	5.9537	Hs.393201	10097	cytoskeleton;; protein binding;; structural molecule activity	cell;; organelle
ARID3A	AT rich interactive domain 3A (BRIGHT- like) (ARID3A), mRNA.	5.9394	Hs.501296	1820	DNA binding;; intracellular;; nucleus;; regulation of transcription, DNA-dependent;; transcription;; transcription factor activity	cell;; organelle
FLJ20303	hypothetical protein FLJ20303	5.937
MAGOH	mago-nashi homolog, proliferation-associated (Drosophila) (MAGOH), mRNA.	5.9348	Hs.421576	4116	female gamete generation;; mRNA-nucleus export;; nuclear mRNA splicing, via spliceosome;; nucleus;; RNA binding;; sex determination;; transport	cell;; organelle
PTBP2	polypyrimidine tract binding protein 2 (PTBP2), mRNA.	5.9288	Hs.269895	58155	mRNA processing;; nucleus;; RNA binding	cell;; organelle
FLJ20641	hypothetical protein FLJ20641 (FLJ20641), mRNA.	5.9275	Hs.330663	55010
NES	nestin (NES), mRNA.	5.9133	Hs.527971	10763	central nervous system development;; intermediate filament;; intermediate filament;; structural molecule activity	cell;; organelle
SNRPD2	small nuclear ribonucleoprotein D2 polypeptide 16.5kDa (SNRPD2), transcript variant 1, mRNA.	5.9112	Hs.515472	6633	nuclear mRNA splicing, via spliceosome;; nucleus;; small nucleolar ribonucleoprotein complex	cell;; organelle;; protein complex
BRIX	BRIX (BRIX), mRNA.	5.9077	Hs.38114	55299	molecular_function unknown;; nucleus;; ribosome biogenesis	cell;; organelle
DENR	density-regulated protein (DENR), mRNA.	5.8869	Hs.22393	8562	cellular_component unknown;; translation initiation factor activity;; translational initiation	cellular_component unknown
PBEF1	pre-B-cell colony enhancing factor 1 (PBEF1), transcript variant 1, mRNA.	5.8609	Hs.489615	10135	cell-cell signaling;; cytokine activity;; nicotinate phosphoribosyltransferase activity;; positive regulation of cell proliferation;; pyridine nucleotide biosynthesis;; signal transduction
SERPINH1	serine (or cysteine) proteinase inhibitor, clade H (heat shock protein 47), member 1, (collagen binding protein 1) (SERPINH1), mRNA.	5.8493	Hs.241579	871	collagen binding;; endoplasmic reticulum;; endoplasmic reticulum;; protein folding;; response to unfolded protein;; serine-type endopeptidase inhibitor activity;; serine-type endopeptidase inhibitor activity;; unfolded protein binding	cell;; organelle
IXL	intersex-like (Drosophila) (IXL), mRNA.	5.8488	Hs.164649	55588
B3GNT7	UDP-GlcNAc:betaGal beta-1,3-N-acetylglucosaminyltransferase 7	5.8393	Hs.299329	93010	galactosyltransferase activity;; membrane;; protein amino acid glycosylation;; transferase activity, transferring glycosyl groups	cell
MINPP1	multiple inositol polyphosphate histidine phosphatase, 1 (MINPP1), mRNA.	5.8342	Hs.121260	9562	acid phosphatase activity;; bone mineralization;; endoplasmic reticulum;; inositol or phosphatidylinositol phosphatase activity;; phosphohistidine phosphatase activity;; polyphosphate metabolism	cell;; organelle
CTPS2	CTP synthase II (CTPS2), transcript variant 1, mRNA.	5.8321	Hs.227049	56474	CTP synthase activity;; CTP synthase activity;; glutamine metabolism;; ligase activity;; pyrimidine nucleotide biosynthesis
EIF4E2	eukaryotic translation initiation factor 4E member 2 (EIF4E2), mRNA.	5.823	Hs.292026	9470	cytoplasm;; regulation of translation;; RNA cap binding;; translation initiation factor activity;; translational initiation	cell
NOLC1	Nucleolar and coiled-body phosphoprotein 1	5.8227	Hs.523238	9221	ATP binding;; cell cycle;; cytoplasm;; GTP binding;; mitosis;; nucleolus;; rRNA processing	cell;; organelle
PSMD14	proteasome (prosome, macropain) 26S subunit, non-ATPase, 14 (PSMD14), mRNA.	5.8212	Hs.369125	439921	integral to membrane;; proteasome complex (sensu Eukaryota);; ubiquitin-dependent protein catabolism	cell;; organelle;; protein complex
PSARL	presenilin associated, rhomboid-like (PSARL), mRNA.	5.8059	Hs.478469	55486
ADM	adrenomedullin (ADM), mRNA.	5.799	Hs.441047	133	cAMP biosynthesis;; cell-cell signaling;; circulation;; excretion;; extracellular space;; hormone activity;; pregnancy;; progesterone biosynthesis;; response to wounding;; signal transduction;; soluble fraction	cell;; extracellular region
ANP32A	acidic (leucine-rich) nuclear phosphoprotein 32 family, member A (ANP32A), mRNA.	5.7982	Hs.458747	8125	endoplasmic reticulum;; intracellular signaling cascade;; nucleocytoplasmic transport;; nucleus;; perinuclear region	cell;; organelle
e(y)2	e(y)2 protein (e(y)2), mRNA.	5.7962	Hs.492555	56943
GALNT1	UDP-N-acetyl-alpha-D-galactosamine:polypeptide N-acetylgalactosaminyltransferase 1 (GalNAc-T1) (GALNT1), mRNA.	5.7882	Hs.514806	2589	Golgi apparatus;; integral to membrane;; manganese ion binding;; O-linked glycosylation;; polypeptide N-acetylgalactosaminyltransferase activity;; sugar binding;; transferase activity, transferring glycosyl groups	cell;; organelle
HOMER3	homer homolog 3 (Drosophila) (HOMER3), mRNA.	5.7856	Hs.410683	9454	cellular_component unknown;; metabotropic glutamate receptor signaling pathway;; protein binding;; protein targeting	cellular_component unknown
	Human DNA sequence from clone RP1-34P24 on chromosome 22 Contains a pseudogene similar to ribosomal	5.7847
NCL	nucleolin (NCL), mRNA.	5.7724	Hs.79110	4691	DNA binding;; nucleic acid binding;; nucleolus;; RNA binding	cell;; organelle
FUSIP1	FUS interacting protein (serine-arginine rich) 1 (FUSIP1), transcript variant 1, mRNA.	5.7592	Hs.3530
PSMB5	proteasome (prosome, macropain) subunit, beta type, 5 (PSMB5), mRNA.	5.7573	Hs.422990	5693	cytosol;; proteasome core complex (sensu Eukaryota);; threonine endopeptidase activity;; ubiquitin-dependent protein catabolism	cell;; organelle;; protein complex
CNOT2	CCR4-NOT transcription complex, subunit 2 (CNOT2), mRNA.	5.7563	Hs.133350	4848	nucleus;; regulation of global transcription from RNA polymerase II promoter;; regulation of transcription, DNA-dependent;; RNA polymerase II transcription mediator activity;; transcription regulator activity	cell;; organelle
RPL24	ribosomal protein L24 (RPL24), mRNA.	5.7409	Hs.477028
IMPDH2	IMP (inosine monophosphate) dehydrogenase 2 (IMPDH2), mRNA.	5.7185	Hs.476231	3615	GMP biosynthesis;; IMP dehydrogenase activity;; oxidoreductase activity;; purine nucleotide biosynthesis
C12orf5	chromosome 12 open reading frame 5 (C12orf5), mRNA.	5.6898	Hs.504545	57103	hydrolase activity;; metabolism
RPL31	ribosomal protein L31 (RPL31), mRNA.	5.6871	Hs.469473
	Human DNA sequence from clone RP11-102J14 on chromosome 20. Contains a novel gene and a novel pseudo	5.6831
PSMA3	proteasome (prosome, macropain) subunit, alpha type, 3 (PSMA3), transcript variant 2, mRNA.	5.6703	Hs.368121	5684	proteasome core complex (sensu Eukaryota);; threonine endopeptidase activity;; ubiquitin-dependent protein catabolism	cell;; organelle;; protein complex
RPL36A	ribosomal protein L36a (RPL36A), mRNA.	5.6696	Hs.432485	6173	protein biosynthesis;; ribosome;; structural constituent of ribosome	cell;; organelle;; protein complex
GK001	GK001 protein (GK001), mRNA.	5.6693	Hs.202011	57003
EEF1B2	eukaryotic translation elongation factor 1 beta 2 (EEF1B2), transcript variant 2, mRNA.	5.6635	Hs.421608	1933	eukaryotic translation elongation factor 1 complex;; protein biosynthesis;; translation elongation factor activity;; translational elongation	cell;; protein complex
	Human DNA sequence from clone 391O22 on chromosome 6p21.2-21.31. Contains pseudogenes similar to rib	5.6596
PGM1	phosphoglucomutase 1 (PGM1), mRNA.	5.6479	Hs.1869	5236	carbohydrate metabolism;; cytoplasm;; glucose metabolism;; isomerase activity;; magnesium ion binding;; phosphoglucomutase activity	cell
	Human DNA sequence from clone RP11-371L19 on chromosome 20 Contains a novel gene, a gene similar to	5.6254
PSIP2	PC4 and SFRS1 interacting protein 2	5.6233
RPL35A	ribosomal protein L35a (RPL35A), mRNA.	5.6197	Hs.529631	6165	cytosolic large ribosomal subunit (sensu Eukaryota);; protein biosynthesis;; ribosome;; structural constituent of ribosome;; tRNA binding	cell;; organelle;; protein complex
C14orf106	chromosome 14 open reading frame 106 (C14orf106), mRNA.	5.618	Hs.437941	55320	DNA binding;; nucleus;; regulation of transcription, DNA-dependent	cell;; organelle
HSPC111	hypothetical protein HSPC111 (HSPC111), mRNA.	5.5807	Hs.529475	51491	nucleus	cell;; organelle
SRPK1	SFRS protein kinase 1 (SRPK1), mRNA.	5.5646	Hs.443861	6732	ATP binding;; nucleus;; protein amino acid phosphorylation;; protein serine/threonine kinase activity;; regulation of cell cycle;; RNA splicing;; transferase activity	cell;; organelle
COPB	coatomer protein complex, subunit beta (COPB), mRNA.	5.5571	Hs.339278	1315	COPI vesicle coat;; cytosol;; Golgi membrane;; Golgi vesicle;; intra-Golgi transport;; membrane;; protein binding;; protein transport;; retrograde transport, Golgi to ER	cell;; organelle
POLA	polymerase (DNA directed), alpha (POLA), mRNA.	5.5566	Hs.495880	5422	3'-5' exonuclease activity;; alpha DNA polymerase activity;; DNA binding;; DNA replication;; nucleotide binding;; nucleus;; transferase activity	cell;; organelle
XTP3TPA	XTP3-transactivated protein A (XTP3TPA), mRNA.	5.554	Hs.237971	79077
PPP2CA	protein phosphatase 2 (formerly 2A), catalytic subunit, alpha isoform (PPP2CA), mRNA.	5.5484	Hs.483408	5515	ceramide metabolism;; cytosol;; hydrolase activity;; inactivation of MAPK;; induction of apoptosis;; manganese ion binding;; membrane;; microtubule cytoskeleton;; mitochondrion;; negative regulation of cell growth;; negative regulation of tyrosine phosphorylation of Stat3 protein;; nucleus;; phosphoprotein phosphatase activity;; protein amino acid dephosphorylation;; protein heterodimerization ac…	cell;; organelle;; protein complex
RRM2	ribonucleotide reductase M2 polypeptide (RRM2), mRNA.	5.5375	Hs.226390	6241	cytoplasm;; deoxyribonucleoside diphosphate metabolism;; DNA replication;; oxidoreductase activity;; ribonucleoside-diphosphate reductase activity	cell
LGALS12	Lectin, galactoside-binding, soluble, 12 (galectin 12)	5.5346	Hs.502774	85329	apoptosis;; nucleus;; sugar binding	cell;; organelle
TXN	thioredoxin (TXN), mRNA.	5.5326	Hs.435136	7295	cell motility;; cell proliferation;; cell-cell signaling;; electron transport;; electron transporter activity;; signal transduction;; thiol-disulfide exchange intermediate activity;; transport
RPL9	ribosomal protein L9 (RPL9), mRNA.	5.5307	Hs.513083	6133	protein biosynthesis;; ribosome;; RNA binding;; structural constituent of ribosome	cell;; organelle;; protein complex
TIAL1	TIA1 cytotoxic granule-associated RNA binding protein-like 1 (TIAL1), transcript variant 1, mRNA.	5.5279	Hs.501203	7073	apoptosis;; defense response;; DNA binding;; induction of apoptosis;; lysosome;; regulation of transcription from RNA polymerase II promoter;; RNA binding;; RNA polymerase II transcription factor activity	cell;; organelle
ELOVL1	elongation of very long chain fatty acids (FEN1/Elo2, SUR4/Elo3, yeast)-like 1 (ELOVL1), mRNA.	5.5244	Hs.25597	64834	endoplasmic reticulum;; fatty acid biosynthesis;; integral to membrane	cell;; organelle
RBBP4	retinoblastoma binding protein 4 (RBBP4), mRNA.	5.5022	Hs.16003	5928	cell cycle;; DNA repair;; DNA replication;; negative regulation of cell proliferation;; nucleus;; regulation of transcription, DNA-dependent;; transcription	cell;; organelle
HYPK	Huntingtin interacting protein K (HYPK), mRNA.	5.4877	Hs.511978	25764	protein binding
CRABP1	cellular retinoic acid binding protein 1 (CRABP1), mRNA.	5.4832	Hs.346950	1381	cytoplasm;; development;; lipid binding;; retinoid binding;; signal transduction;; transport;; transporter activity	cell
CCNB2	cyclin B2 (CCNB2), mRNA.	5.4742	Hs.194698	9133	cytokinesis;; mitosis;; nucleus;; regulation of cell cycle	cell;; organelle
	Human translocated c-myc oncogene (Ly65) in mu switch region of the immunoglobulin heavy chain locus	5.4733
THUMPD1	THUMP domain containing 1 (THUMPD1), mRNA.	5.4726	Hs.460232	55623
ACTL6A	actin-like 6A (ACTL6A), transcript variant 2, mRNA.	5.4581	Hs.435326	86	actin filament;; chromatin binding;; chromatin modification;; chromatin remodeling;; motor activity;; nucleus;; protein binding;; regulation of cell growth;; regulation of transcription, DNA-dependent;; response to pest, pathogen or parasite;; signal transduction;; structural constituent of cytoskeleton;; TIP60 histone acetyltransferase complex;; transcription	cell;; organelle;; protein complex
MRPL32	mitochondrial ribosomal protein L32 (MRPL32), nuclear gene encoding mitochondrial protein, mRNA.	5.455	Hs.50252	64983	mitochondrion;; protein biosynthesis;; ribosome;; structural constituent of ribosome	cell;; organelle;; protein complex
PPP1R3B	protein phosphatase 1, regulatory (inhibitor) subunit 3B (PPP1R3B), mRNA.	5.4508	Hs.458513	79660
FLJ20546	hypothetical protein FLJ20546	5.4443
PRKAG3	Protein kinase, AMP-activated, gamma 3 non-catalytic subunit	5.444	Hs.434525	53632	AMP-activated protein kinase activity;; fatty acid biosynthesis;; generation of precursor metabolites and energy;; protein kinase cascade
ITGB5	integrin, beta 5 (ITGB5), mRNA.	5.4419	Hs.13155	3693	cell-matrix adhesion;; development;; integral to membrane;; integrin complex;; integrin-mediated signaling pathway;; protein binding;; receptor activity	cell;; protein complex
	Homo sapiens thymosin beta-10 gene, 3'end	5.4387
EPRS	glutamyl-prolyl-tRNA synthetase (EPRS), mRNA.	5.428	Hs.497788	2058	ATP binding;; cytoplasm;; glutamate-tRNA ligase activity;; glutamyl-tRNA aminoacylation;; ligase activity;; proline-tRNA ligase activity;; prolyl-tRNA aminoacylation;; protein biosynthesis;; protein complex assembly;; soluble fraction	cell
OLFML3	olfactomedin-like 3 (OLFML3), mRNA.	5.4266	Hs.9315	56944
RRM1	ribonucleotide reductase M1 polypeptide (RRM1), mRNA.	5.4238	Hs.383396	6240	ATP binding;; DNA replication;; oxidoreductase activity;; ribonucleoside-diphosphate reductase activity;; ribonucleoside-diphosphate reductase complex	cell;; protein complex
PTPN11	protein tyrosine phosphatase, non-receptor type 11 (Noonan syndrome 1) (PTPN11), mRNA.	5.4165	Hs.506852	5781	hydrolase activity;; intracellular signaling cascade;; non-membrane spanning protein tyrosine phosphatase activity;; perception of sound;; protein amino acid dephosphorylation;; protein binding
CTNS	cystinosis, nephropathic (CTNS), mRNA.	5.3934	Hs.187667	1497	amino acid metabolism;; integral to membrane;; L-cystine transport;; L-cystine transporter activity;; lysosomal membrane;; transport	cell;; organelle
ANP32A	acidic (leucine-rich) nuclear phosphoprotein 32 family, member A (ANP32A), mRNA.	5.3825	Hs.458747	8125	endoplasmic reticulum;; intracellular signaling cascade;; nucleocytoplasmic transport;; nucleus;; perinuclear region	cell;; organelle
FLJ10006	hypothetical protein FLJ10006 (FLJ10006), mRNA.	5.3752	Hs.469879	55677	nucleus;; regulation of transcription, DNA-dependent	cell;; organelle
PRM1	protamine 1 (PRM1), mRNA.	5.3693	Hs.2909	5619	cell differentiation;; chromosome;; chromosome organization and biogenesis (sensu Eukaryota);; DNA binding;; DNA packaging;; mitotic chromosome condensation;; nucleoplasm;; nucleosome;; spermatogenesis	cell;; organelle;; protein complex
XAB1	XPA binding protein 1 (XAB1), mRNA.	5.363	Hs.18259	11321	ATP binding;; GTP binding;; nucleoside-triphosphatase activity;; nucleotide binding;; small GTPase mediated signal transduction
NDUFS5	NADH dehydrogenase (ubiquinone) Fe-S protein 5, 15kDa (NADH-coenzyme Q reductase) (NDUFS5), mRNA.	5.3596	Hs.472185	4725	membrane fraction;; mitochondrial electron transport, NADH to ubiquinone;; mitochondrion;; NADH dehydrogenase (ubiquinone) activity;; NADH dehydrogenase activity;; oxidoreductase activity	cell;; organelle
PGAM1	phosphoglycerate mutase 1 (brain) (PGAM1), mRNA.	5.3577	Hs.447492
PFAS	phosphoribosylformylglycinamidine synthase (FGAR amidotransferase) (PFAS), mRNA.	5.3498	Hs.88139	5198	'de novo' IMP biosynthesis;; ATP binding;; cytoplasm;; glutamine metabolism;; ligase activity;; phosphoribosylformylglycinamidine synthase activity;; purine nucleotide biosynthesis	cell
FEN1	flap structure-specific endonuclease 1 (FEN1), mRNA.	5.3438	Hs.409065	2237	damaged DNA binding;; DNA replication;; double-strand break repair;; double-stranded DNA binding;; double-stranded DNA specific exodeoxyribonuclease activity;; endonuclease activity;; exonuclease activity;; hydrolase activity;; nucleus;; UV protection	cell;; organelle
VIL2	villin 2 (ezrin) (VIL2), mRNA.	5.3406	Hs.487027	7430	binding;; cellular morphogenesis;; cytoplasm;; cytoskeletal anchoring;; cytoskeletal protein binding;; cytoskeleton;; membrane;; microvillus;; nucleus;; structural molecule activity	cell;; organelle
NMU	neuromedin U (NMU), mRNA.	5.2972	Hs.418367	10874	digestion;; neuropeptide signaling pathway;; receptor binding;; regulation of smooth muscle contraction;; signal transduction
MYL7	Myosin, light polypeptide 7, regulatory	5.2952	Hs.75636	58498	actin filament-based movement;; ATPase activity, coupled;; calcium ion binding;; microfilament motor activity;; muscle development;; myosin;; smooth muscle contraction	cell;; organelle
AER61	AER61 glycosyltransferase (AER61), mRNA.	5.2902	Hs.518059	285203	transferase activity
MPHOSPH1	M-phase phosphoprotein 1 (MPHOSPH1), mRNA.	5.2849	Hs.240	9585	ATP binding;; ATP binding;; ATPase activity;; ATPase activity;; cell cycle arrest;; cell cycle arrest;; centrosome;; centrosome;; microtubule associated complex;; microtubule motor activity;; microtubule-based movement;; nucleolus;; nucleolus;; nucleoplasm;; nucleoplasm;; regulation of mitosis;; regulation of mitosis;; WW domain binding;; WW domain binding	cell;; organelle;; protein complex
	Human DNA sequence from clone RP3-406P24 on chromosome 6 Contains a thioredoxin-like pseudogene, 2 C	5.2836
C20orf129	chromosome 20 open reading frame 129 (C20orf129), mRNA.	5.2795	Hs.472716	81610	ATP binding;; tRNA aminoacylation for protein translation;; tRNA ligase activity
TXNL1	thioredoxin-like 1 (TXNL1), mRNA.	5.2663	Hs.114412	9352	apoptosis;; cytoplasm;; electron transport;; electron transporter activity;; signal transduction;; thiol-disulfide exchange intermediate activity;; transport	cell
NUSAP1	nucleolar and spindle associated protein 1 (NUSAP1), mRNA.	5.2661	Hs.511093	51203	nucleus	cell;; organelle
ATP1B3	ATPase, Na+/K+ transporting, beta 3 polypeptide (ATP1B3), mRNA.	5.2596	Hs.477789	483	integral to membrane;; membrane;; potassium ion transport;; sodium ion transport;; sodium:potassium-exchanging ATPase activity;; sodium:potassium-exchanging ATPase complex;; transport	cell;; protein complex
HN1	hematological and neurological expressed 1 (HN1), transcript variant 2, mRNA.	5.2558	Hs.532803	51155
SHFM1	split hand/foot malformation (ectrodactyly) type 1 (SHFM1), mRNA.	5.2481	Hs.489201	7979	embryonic limb morphogenesis;; peptidase activity;; proteasome complex (sensu Eukaryota);; protein binding;; proteolysis and peptidolysis	cell;; organelle;; protein complex
DTYMK	deoxythymidylate kinase (thymidylate kinase) (DTYMK), mRNA.	5.2432	Hs.471873	1841	ATP binding;; cell cycle;; cell proliferation;; DNA metabolism;; dTDP biosynthesis;; dTTP biosynthesis;; kinase activity;; nucleotide biosynthesis;; thymidylate kinase activity;; transferase activity
TDGF1	teratocarcinoma-derived growth factor 1 (TDGF1), mRNA.	5.2291	Hs.385870	6997	activation of MAPK;; branching morphogenesis;; cell differentiation;; cell surface;; determination of anterior/posterior axis, embryo;; embryonic development;; extrinsic to plasma membrane;; growth factor activity;; heart development;; mammary gland development;; negative regulation of apoptosis;; peptidyl-serine phosphorylation;; positive regulation of cell migration;; positive regulation of cel…	cell
CALU	Calumenin	5.2279	Hs.7753	813	biological_process unknown;; calcium ion binding;; endoplasmic reticulum;; Golgi apparatus	cell;; organelle
PSMA1	proteasome (prosome, macropain) subunit, alpha type, 1 (PSMA1), transcript variant 2, mRNA.	5.2258	Hs.102798	5682	polysome;; proteasome core complex (sensu Eukaryota);; RNA binding;; threonine endopeptidase activity;; ubiquitin-dependent protein catabolism	cell;; organelle;; protein complex
FBLP-1	Filamin-binding LIM protein-1	5.2165	Hs.530101	54751	cell adhesion;; cellular morphogenesis;; cytoskeleton;; protein binding;; zinc ion binding	cell;; organelle
HMBS	hydroxymethylbilane synthase (HMBS), mRNA.	5.2153	Hs.82609	3145	heme biosynthesis;; hydroxymethylbilane synthase activity;; transferase activity
KIAA0690	KIAA0690 (KIAA0690), mRNA.	5.2134	Hs.434251	23223	binding;; mitotic chromosome condensation
RACGAP1	Rac GTPase activating protein 1 (RACGAP1), mRNA.	5.1996	Hs.505469	29127	electron transport;; electron transporter activity;; GTPase activator activity;; intracellular signaling cascade;; iron ion binding
ANKRD10	Ankyrin repeat domain 10	5.1959	Hs.525163	55608
TMSB10	thymosin, beta 10 (TMSB10), mRNA.	5.1879	Hs.446574	9168	actin binding;; cytoplasm;; cytoskeleton;; cytoskeleton organization and biogenesis	cell;; organelle
ARPC3	actin related protein 2/3 complex, subunit 3, 21kDa (ARPC3), mRNA.	5.185	Hs.524741	10094	Arp2/3 protein complex;; cell motility;; regulation of actin filament polymerization;; structural constituent of cytoskeleton	cell;; organelle;; protein complex
FBL	Fibrillarin	5.1798	Hs.299002	2091	nucleus;; ribonucleoprotein complex;; RNA binding;; rRNA processing	cell;; organelle;; protein complex
HDAC2	histone deacetylase 2 (HDAC2), mRNA.	5.1694	Hs.3352	3066
	Homo sapiens similar to proteasome (prosome, macropain) 26S subunit, ATPase, 1 (H. sapiens) (LOC6566	5.1688
EIF4G2	eukaryotic translation initiation factor 4 gamma, 2 (EIF4G2), mRNA.	5.1685	Hs.183684	1982	cell cycle arrest;; cell death;; eukaryotic translation initiation factor 4F complex;; regulation of translational initiation;; RNA binding;; translation initiation factor activity	cell;; protein complex
NUCKS	nuclear ubiquitous casein kinase and cyclin-dependent kinase substrate (NUCKS), mRNA.	5.1602	Hs.213061	64710	nucleus	cell;; organelle
ATP1B1	ATPase, Na+/K+ transporting, beta 1 polypeptide	5.1463	Hs.291196	481	integral to membrane;; membrane;; potassium ion transport;; sodium ion transport;; sodium:potassium-exchanging ATPase activity;; sodium:potassium-exchanging ATPase complex;; transport	cell;; protein complex
HSPC132	hypothetical protein HSPC132 (HSPC132), mRNA.	5.1462	Hs.69499	51499	biological_process unknown;; cellular_component unknown;; molecular_function unknown	cellular_component unknown
RAB38	RAB38, member RAS oncogene family (RAB38), mRNA.	5.1376	Hs.283148	23682	cellular_component unknown;; GTP binding;; GTPase activity;; protein transport;; small GTPase mediated signal transduction	cellular_component unknown
SPCS1	signal peptidase complex subunit 1 homolog (S. cerevisiae) (SPCS1), mRNA.	5.1359	Hs.11125	28972	endoplasmic reticulum;; integral to endoplasmic reticulum membrane;; microsome;; proteolysis and peptidolysis;; signal peptidase activity;; signal peptidase complex;; signal peptide processing	cell;; organelle;; protein complex
PHB2	prohibitin 2 (PHB2), mRNA.	5.1342	Hs.504620	11331	cellular_component unknown;; DNA metabolism;; estrogen receptor binding;; negative regulation of transcription;; receptor activity	cellular_component unknown
RAD18	RAD18 homolog (S. cerevisiae) (RAD18), mRNA.	5.1274	Hs.375684	56852	damaged DNA binding;; DNA repair;; nucleus;; protein ubiquitination;; ubiquitin ligase complex;; ubiquitin-protein ligase activity;; zinc ion binding	cell;; organelle;; protein complex
K-ALPHA-1	tubulin, alpha, ubiquitous (K-ALPHA-1), mRNA.	5.1032	Hs.524390	10376	GTP binding;; GTPase activity;; microtubule;; microtubule-based movement;; protein complex;; protein polymerization;; structural molecule activity	cell;; organelle;; protein complex
IDH1	isocitrate dehydrogenase 1 (NADP+), soluble (IDH1), mRNA.	5.0956	Hs.11223	3417	carbohydrate metabolism;; cytosol;; glyoxylate cycle;; isocitrate dehydrogenase (NADP+) activity;; isocitrate dehydrogenase (NADP+) activity;; isocitrate metabolism;; metabolism;; oxidoreductase activity;; peroxisome;; tricarboxylic acid cycle	cell;; organelle
PP	pyrophosphatase (inorganic) (PP), mRNA.	5.0907	Hs.437403	5464	cytoplasm;; hydrolase activity;; inorganic diphosphatase activity;; magnesium ion binding;; metabolism;; phosphate metabolism	cell
TUBB	tubulin, beta polypeptide (TUBB), mRNA.	5.075	Hs.533059	203068	cytoplasm;; GTP binding;; GTPase activity;; MHC class I protein binding;; microtubule-based movement;; natural killer cell mediated cytotoxicity;; protein polymerization;; structural molecule activity;; tubulin;; unfolded protein binding	cell;; organelle;; protein complex
	Homo sapiens hypothetical gene supported by XM_010998 (LOC65391), mRNA	5.0745
C17orf25	chromosome 17 open reading frame 25 (C17orf25), mRNA.	5.0608	Hs.279061	51031	lyase activity
RABEP1	rabaptin, RAB GTPase binding effector protein 1 (RABEP1), mRNA.	5.0466	Hs.551518	9135
NDUFA9	NADH dehydrogenase (ubiquinone) 1 alpha subcomplex, 9, 39kDa (NDUFA9), mRNA.	5.0347	Hs.75227	4704	mitochondrial matrix;; NADH dehydrogenase (ubiquinone) activity;; NADH dehydrogenase activity;; oxidoreductase activity;; sodium ion transport	cell;; organelle
NET1	neuroepithelial cell transforming gene 1 (NET1), mRNA.	5.0265	Hs.25155	10276	guanyl-nucleotide exchange factor activity;; nucleus;; regulation of cell growth;; signal transduction	cell;; organelle
LOC442216	PREDICTED: similar to dJ753D5.2 (novel protein similar to RPS17 (40S ribosomal protein S17)) (LOC442216), mRNA.	5.0187
CCT5	chaperonin containing TCP1, subunit 5 (epsilon) (CCT5), mRNA.	5.0179	Hs.1600	22948	ATP binding;; protein folding;; unfolded protein binding
ANGPT4	angiopoietin 4 (ANGPT4), mRNA.	5.0036	Hs.278973	51378	biological_process unknown;; transmembrane receptor protein tyrosine kinase activator activity
MCM5	MCM5 minichromosome maintenance deficient 5, cell division cycle 46 (S. cerevisiae) (MCM5), mRNA.	4.999	Hs.517582	4174	ATP binding;; DNA binding;; DNA replication;; DNA replication initiation;; DNA-dependent ATPase activity;; nucleus;; regulation of cell cycle;; regulation of transcription, DNA-dependent;; transcription	cell;; organelle
VMP1	likely ortholog of rat vacuole membrane protein 1 (VMP1), mRNA.	4.9898	Hs.444569	81671
BLMH	bleomycin hydrolase (BLMH), mRNA.	4.9882	Hs.371914	642	aminopeptidase activity;; bleomycin hydrolase activity;; carboxypeptidase activity;; cytoplasm;; nucleus;; proteolysis and peptidolysis	cell;; organelle
TNFRSF12A	tumor necrosis factor receptor superfamily, member 12A (TNFRSF12A), mRNA.	4.9872	Hs.355899	51330	angiogenesis;; apoptosis;; cell adhesion;; cell differentiation;; cell motility;; integral to membrane;; protein binding;; receptor activity	cell
CDT1	DNA replication factor (CDT1), mRNA.	4.9676	Hs.122908	81620	cell cycle;; DNA binding;; DNA replication;; DNA replication checkpoint;; nucleus;; regulation of DNA replication initiation;; replication fork	cell;; organelle
SLC39A1	Solute carrier family 39 (zinc transporter), member 1	4.9632	Hs.7854	27173	di-, tri-valent inorganic cation transport;; di-, tri-valent inorganic cation transporter activity;; integral to membrane;; integral to membrane;; membrane;; membrane fraction;; metal ion transport;; metal ion transporter activity;; transport;; zinc ion transport	cell
CS	citrate synthase (CS), nuclear gene encoding mitochondrial protein, transcript variant 1, mRNA.	4.9628	Hs.430606	1431	citrate (Si)-synthase activity;; citrate (Si)-synthase activity;; cytoplasm;; mitochondrion;; transferase activity;; tricarboxylic acid cycle	cell;; organelle
LMNB2	lamin B2 (LMNB2), mRNA.	4.9611	Hs.515042	84823	biological_process unknown;; intermediate filament;; nuclear lamina;; nucleus;; structural molecule activity	cell;; organelle
RHD	Rhesus blood group, D antigen (RHD), transcript variant 1, mRNA.	4.961	Hs.269364	6007	integral to plasma membrane;; membrane	cell
LOC132556	PREDICTED: similar to Transcription factor BTF3 homolog 3 (LOC132556), mRNA.	4.9582	Hs.447132	132556
LSM6	LSM6 homolog, U6 small nuclear RNA associated (S. cerevisiae) (LSM6), mRNA.	4.9576	Hs.190520	11157	nuclear mRNA splicing, via spliceosome;; nucleus;; RNA binding;; small nucleolar ribonucleoprotein complex	cell;; organelle;; protein complex
SCYE1	small inducible cytokine subfamily E, member 1 (endothelial monocyte-activating) (SCYE1), mRNA.	4.9498	Hs.480465	9255	cell-cell signaling;; chemotaxis;; cytokine activity;; extracellular space;; inflammatory response;; protein biosynthesis;; signal transduction;; tRNA aminoacylation for protein translation;; tRNA binding	extracellular region
	Human DNA sequence from clone 522P13 on chromosome 6p21.31-22.3. Contains a 60S Ribosomal Protein L2	4.9392
RPL21	ribosomal protein L21 (RPL21), mRNA.	4.9325	Hs.381123	6144	cytosolic large ribosomal subunit (sensu Eukaryota);; protein biosynthesis;; ribosome;; RNA binding;; structural constituent of ribosome	cell;; organelle;; protein complex
SFRS6	splicing factor, arginine/serine-rich 6 (SFRS6), mRNA.	4.9269	Hs.6891	6431	mRNA splice site selection;; nuclear mRNA splicing, via spliceosome;; nucleus;; RNA binding	cell;; organelle
GSPT2	G1 to S phase transition 2 (GSPT2), mRNA.	4.9142	Hs.59523	23708	G1/S transition of mitotic cell cycle;; GTP binding;; GTPase activity;; intracellular;; mitochondrion;; mRNA catabolism, nonsense-mediated decay;; protein binding;; protein binding;; protein biosynthesis;; translation elongation factor activity;; translation release factor activity	cell;; organelle
PIM1	pim-1 oncogene (PIM1), mRNA.	4.9063	Hs.81170	5292	ATP binding;; cytoplasm;; development;; nucleus;; protein amino acid phosphorylation;; protein serine/threonine kinase activity;; transferase activity	cell;; organelle
EXOSC9	exosome component 9 (EXOSC9), mRNA.	4.9017	Hs.91728	5393	3'-5'-exoribonuclease activity;; 3'-5'-exoribonuclease activity;; exonuclease activity;; exosome (RNase complex);; hydrolase activity;; immune response;; nuclear exosome (RNase complex);; nucleolus;; nucleus;; RNA binding;; RNA binding;; rRNA processing;; rRNA processing	cell;; organelle;; protein complex
MORF4L1	mortality factor 4 like 1 (MORF4L1), transcript variant 1, mRNA.	4.898	Hs.374503	10933	chromatin modification;; nucleus;; regulation of cell growth;; regulation of transcription, DNA-dependent;; transcription	cell;; organelle
ADSL	adenylosuccinate lyase (ADSL), mRNA.	4.8969	Hs.75527	158	adenylosuccinate lyase activity;; lyase activity;; purine ribonucleotide biosynthesis
Bit1	Bcl-2 inhibitor of transcription (Bit1), mRNA.	4.8855	Hs.12677	51651	aminoacyl-tRNA hydrolase activity;; apoptosis;; chromosome, pericentric region;; DNA binding;; hydrolase activity;; mitochondrion;; nucleus;; regulation of transcription	cell;; organelle
IDI1	Isopentenyl-diphosphate delta isomerase	4.8646	Hs.283652	3422	carotenoid biosynthesis;; cholesterol biosynthesis;; isomerase activity;; isopentenyl-diphosphate delta-isomerase activity;; isopentenyl-diphosphate delta-isomerase activity;; isoprenoid biosynthesis;; isoprenoid biosynthesis;; magnesium ion binding;; peroxisome;; peroxisome	cell;; organelle
CGI-94	comparative gene identification transcript 94 (CGI-94), mRNA.	4.8638	Hs.472038	51118	nucleus;; ribonucleoprotein complex;; rRNA processing	cell;; organelle;; protein complex
HSSG1	Heat-shock suppressed protein 1	4.8632
	Homo sapiens similar to cyclin-dependent kinase 7 (H. sapiens) (LOC65348), mRNA	4.8616
ZNF257	zinc finger protein 257 (ZNF257), mRNA.	4.8502	Hs.283900	113835	DNA binding;; nucleus;; regulation of transcription, DNA-dependent;; transcription;; zinc ion binding	cell;; organelle
EEF1A1	eukaryotic translation elongation factor 1 alpha 1 (EEF1A1), mRNA.	4.8475	Hs.549262	1915	cytoplasm;; cytoplasm;; GTP binding;; GTPase activity;; protein biosynthesis;; regulation of translation;; translation elongation factor activity;; translation elongation factor activity;; translational elongation;; translational elongation	cell
ALDH18A1	aldehyde dehydrogenase 18 family, member A1 (ALDH18A1), mRNA.	4.8425	Hs.500645	5832	amino acid biosynthesis;; glutamate 5-kinase activity;; glutamate-5-semialdehyde dehydrogenase activity;; inner membrane;; kinase activity;; mitochondrion;; N-acetyl-gamma-glutamyl-phosphate reductase activity;; oxidoreductase activity;; proline biosynthesis;; transferase activity	cell;; organelle
SALL4	sal-like 4 (Drosophila) (SALL4), mRNA.	4.8322	Hs.517113	57167	DNA binding;; nucleic acid binding;; nucleus;; regulation of transcription, DNA-dependent;; transcription;; zinc ion binding	cell;; organelle
FKBP3	FK506 binding protein 3, 25kDa (FKBP3), mRNA.	4.8302	Hs.509226	2287	FK506 binding;; isomerase activity;; nucleus;; peptidyl-prolyl cis-trans isomerase activity;; protein folding;; receptor activity	cell;; organelle
SLC7A5	solute carrier family 7 (cationic amino acid transporter, y+ system), member 5 (SLC7A5), mRNA.	4.8277	Hs.513797	8140	amino acid metabolism;; amino acid permease activity;; amino acid transport;; integral to membrane;; neutral amino acid transporter activity;; plasma membrane;; transport	cell
UHRF1	ubiquitin-like, containing PHD and RING finger domains, 1 (UHRF1), mRNA.	4.827	Hs.108106	29128	cell proliferation;; protein modification;; protein ubiquitination;; regulation of transcription from RNA polymerase II promoter;; RNA polymerase II transcription factor activity;; transcription factor activity;; ubiquitin ligase complex;; ubiquitin-protein ligase activity;; zinc ion binding	cell;; protein complex
EIF3S7	eukaryotic translation initiation factor 3, subunit 7 zeta, 66/67kDa (EIF3S7), mRNA.	4.8237	Hs.55682	8664	eukaryotic translation initiation factor 3 complex;; protein biosynthesis;; regulation of translational initiation;; translation initiation factor activity	cell;; protein complex
SEC11L1	SEC11-like 1 (S. cerevisiae) (SEC11L1), mRNA.	4.8222	Hs.9534	23478	endoplasmic reticulum;; integral to membrane;; membrane;; microsome;; proteolysis and peptidolysis;; serine-type peptidase activity;; signal peptide processing	cell;; organelle
PIK3CA	phosphoinositide-3-kinase, catalytic, alpha polypeptide (PIK3CA), mRNA.	4.8213	Hs.85701	5290	inositol or phosphatidylinositol kinase activity;; phosphatidylinositol 3-kinase activity;; phosphatidylinositol-4,5-bisphosphate 3-kinase activity;; phosphoinositide 3-kinase complex;; signal transduction;; transferase activity	cell;; protein complex
LYAR	hypothetical protein FLJ20425 (LYAR), mRNA.	4.8174	Hs.425427	55646	cytokine activity
NKRF	NF-kappaB repressing factor (NKRF), mRNA.	4.8169	Hs.437084	55922	DNA binding;; double-stranded RNA binding;; intracellular;; negative regulation of transcription;; nucleic acid binding;; nucleus;; regulation of transcription, DNA-dependent;; specific transcriptional repressor activity;; transcription	cell;; organelle
FKBP4	FK506 binding protein 4, 59kDa (FKBP4), mRNA.	4.8162	Hs.524183	2288	cytoplasm;; FK506 binding;; isomerase activity;; nucleus;; peptidyl-prolyl cis-trans isomerase activity;; protein binding, bridging;; protein folding	cell;; organelle
ATP5G3	ATP synthase, H+ transporting, mitochondrial F0 complex, subunit c (subunit 9) isoform 3 (ATP5G3), nuclear gene encoding mitochondrial protein, transcript variant 3, mRNA.	4.8093	Hs.429	518	ATP synthesis coupled proton transport;; generation of precursor metabolites and energy;; hydrogen-transporting ATP synthase activity, rotational mechanism;; hydrogen-transporting ATPase activity, rotational mechanism;; ion transport;; lipid binding;; membrane;; membrane fraction;; mitochondrion;; proton transport;; proton-transporting ATP synthase complex (sensu Eukaryota);; proton-transporting …	cell;; organelle;; protein complex
RPS19	ribosomal protein S19 (RPS19), mRNA.	4.809	Hs.438429	6223	cytosolic small ribosomal subunit (sensu Eukaryota);; hemocyte development;; protein biosynthesis;; ribosome;; RNA binding;; structural constituent of ribosome	cell;; organelle;; protein complex
PAI-RBP1	PAI-1 mRNA-binding protein	4.8058	Hs.530412	26135	nucleus;; RNA binding	cell;; organelle
EIF3S6	eukaryotic translation initiation factor 3, subunit 6 48kDa (EIF3S6), mRNA.	4.7976	Hs.405590	3646	protein biosynthesis;; translation initiation factor activity
TOMM20	translocase of outer mitochondrial membrane 20 homolog (yeast) (TOMM20), mRNA.	4.7888	Hs.533192	9804	integral to membrane;; mitochondrial outer membrane translocase complex;; mitochondrion;; outer membrane;; protein translocase activity;; protein-mitochondrial targeting	cell;; organelle;; protein complex
PC4	activated RNA polymerase II transcription cofactor 4 (PC4), mRNA.	4.7764	Hs.229641	10923	nucleus;; regulation of transcription from RNA polymerase II promoter;; single-stranded DNA binding;; transcription;; transcription coactivator activity;; transcription factor complex	cell;; organelle;; protein complex
MRPS35	mitochondrial ribosomal protein S35 (MRPS35), nuclear gene encoding mitochondrial protein, mRNA.	4.7748	Hs.311072	60488	mitochondrion;; structural constituent of ribosome	cell;; organelle
TACSTD1	tumor-associated calcium signal transducer 1 (TACSTD1), mRNA.	4.7731	Hs.692	4072	integral to membrane;; plasma membrane	cell
	Human DNA sequence from clone RP11-169O17 on chromosome 13 Contains ESTs, GSSs, STSs and four CpG is	4.738
	Homo sapiens hypothetical gene supported by XM_010671 (LOC65320), mRNA	4.7138
BCOR	BCL6 co-repressor (BCOR), transcript variant 1, mRNA.	4.7088	Hs.186424	54880	chromatin modification;; histone deacetylase binding;; negative regulation of transcription, DNA-dependent;; nucleus;; transcription;; transcription corepressor activity;; transcription factor binding	cell;; organelle
FN1	fibronectin 1 (FN1), transcript variant 6, mRNA.	4.7085	Hs.203717	2335	acute-phase response;; cell adhesion;; cell migration;; collagen binding;; extracellular matrix (sensu Metazoa);; extracellular matrix structural constituent;; extracellular region;; heparin binding;; metabolism;; oxidoreductase activity;; response to wounding	extracellular matrix;; extracellular region
KIAA1522	PREDICTED: KIAA1522 protein (KIAA1522), mRNA.	4.6938	Hs.528659	57648
	Human DNA sequence from clone RP5-843L14 on chromosome 20. Contains ESTs, STSs and GSSs. Contains a	4.6933
PSMA6	proteasome (prosome, macropain) subunit, alpha type, 6 (PSMA6), mRNA.	4.6905	Hs.446260	5687	cytosol;; proteasome core complex (sensu Eukaryota);; RNA binding;; threonine endopeptidase activity;; ubiquitin-dependent protein catabolism	cell;; organelle;; protein complex
PSMC1	proteasome (prosome, macropain) 26S subunit, ATPase, 1 (PSMC1), mRNA.	4.6806	Hs.356654	5700	ATP binding;; cytosol;; hydrolase activity;; nucleoside-triphosphatase activity;; nucleotide binding;; nucleus;; protein catabolism	cell;; organelle
DNAJC8	DnaJ (Hsp40) homolog, subfamily C, member 8 (DNAJC8), mRNA.	4.6785	Hs.433540	22826	heat shock protein binding;; protein folding;; unfolded protein binding
CYB5-M	outer mitochondrial membrane cytochrome b5 (CYB5-M), mRNA.	4.6692	Hs.461131	80777	electron transport;; integral to membrane;; mitochondrion;; outer membrane;; transport	cell;; organelle
DLG5	discs, large homolog 5 (Drosophila) (DLG5), mRNA.	4.6671	Hs.500245	9231	cell-cell adhesion;; cytoplasm;; intracellular signaling cascade;; negative regulation of cell proliferation;; plasma membrane;; protein binding;; receptor signaling complex scaffold activity;; regulation of cell cycle	cell
MRPL44	mitochondrial ribosomal protein L44 (MRPL44), nuclear gene encoding mitochondrial protein, mRNA.	4.6644	Hs.203559	65080	double-stranded RNA binding;; endonuclease activity;; hydrolase activity;; mitochondrion;; ribonuclease III activity;; ribonucleoprotein complex;; RNA processing;; structural constituent of ribosome	cell;; organelle;; protein complex
FBXL10	F-box and leucine-rich repeat protein 10 (FBXL10), transcript variant 2, mRNA.	4.6563	Hs.524800	84678	DNA binding;; nucleus;; regulation of transcription, DNA-dependent;; ubiquitin cycle;; zinc ion binding	cell;; organelle
	Homo sapiens PAC clone RP5-979P20 from 7q33-q35	4.6494
TGOLN2	trans-golgi network protein 2 (TGOLN2), mRNA.	4.6162	Hs.14894	10618	Golgi trans face;; integral to membrane;; transport vesicle	cell;; organelle
TMED9	transmembrane emp24 protein transport domain containing 9 (TMED9), mRNA.	4.6001	Hs.279929	54732	endoplasmic reticulum;; integral to membrane;; intracellular protein transport;; membrane;; protein carrier activity	cell;; organelle
ZDHHC17	zinc finger, DHHC domain containing 17 (ZDHHC17), mRNA.	4.5966	Hs.4014	23390	Golgi apparatus;; integral to membrane;; metal ion binding;; positive regulation of I-kappaB kinase/NF-kappaB cascade;; positive regulation of I-kappaB kinase/NF-kappaB cascade;; signal transducer activity;; signal transducer activity	cell;; organelle
SART3	squamous cell carcinoma antigen recognised by T cells 3 (SART3), mRNA.	4.5935	Hs.506663	9733	intracellular;; nucleic acid binding;; RNA processing	cell
C14orf32	chromosome 14 open reading frame 32 (C14orf32), mRNA.	4.5917	Hs.437831	93487
PCNT1	pericentrin 1 (PCNT1), mRNA.	4.5864	Hs.362817	79902	integral to membrane;; outer membrane;; porin activity	cell
LSM2	LSM2 homolog, U6 small nuclear RNA associated (S. cerevisiae) (LSM2), mRNA.	4.5843	Hs.103106	57819	nuclear mRNA splicing, via spliceosome;; nucleus;; RNA binding;; small nucleolar ribonucleoprotein complex;; U6 snRNA binding	cell;; organelle;; protein complex
PPIB	peptidylprolyl isomerase B (cyclophilin B) (PPIB), mRNA.	4.5785	Hs.434937	5479	endoplasmic reticulum lumen;; isomerase activity;; peptidyl-prolyl cis-trans isomerase activity;; protein folding;; unfolded protein binding	cell;; organelle
FLJ12519	hypothetical protein FLJ12519 (FLJ12519), mRNA.	4.563	Hs.399984	84128
MCL1	myeloid cell leukemia sequence 1 (BCL2-related) (MCL1), transcript variant 2, mRNA.	4.5602	Hs.532826	4170	anti-apoptosis;; anti-apoptosis;; apoptotic program;; cell differentiation;; cell fate determination;; cell fate determination;; cell homeostasis;; cell homeostasis;; cytoplasm;; cytoplasm;; integral to membrane;; mitochondrial outer membrane;; mitochondrial outer membrane;; protein binding;; protein binding;; protein channel activity;; protein channel activity;; protein heterodimerization activi…	cell;; organelle
LOC51685	prothymosin a14	4.5584
MTHFD1	methylenetetrahydrofolate dehydrogenase (NADP+ dependent) 1, methenyltetrahydrofolate cyclohydrolase, formyltetrahydrofolate synthetase (MTHFD1), mRNA.	4.5499	Hs.435974	4522	amino acid biosynthesis;; ATP binding;; folic acid and derivative biosynthesis;; formate-tetrahydrofolate ligase activity;; histidine biosynthesis;; hydrolase activity;; ligase activity;; methenyltetrahydrofolate cyclohydrolase activity;; methionine biosynthesis;; methylenetetrahydrofolate dehydrogenase (NADP+) activity;; mitochondrion;; one-carbon compound metabolism;; oxidoreductase activity;; …	cell;; organelle
FLJ90834	hypothetical protein FLJ90834 (FLJ90834), mRNA.	4.5458
PSMB3	proteasome (prosome, macropain) subunit, beta type, 3 (PSMB3), mRNA.	4.5379	Hs.82793	5691	proteasome core complex (sensu Eukaryota);; threonine endopeptidase activity;; ubiquitin-dependent protein catabolism	cell;; organelle;; protein complex
MRPL12	mitochondrial ribosomal protein L12 (MRPL12), nuclear gene encoding mitochondrial protein, mRNA.	4.5373	Hs.109059	6182	intracellular;; mitochondrial large ribosomal subunit;; mitochondrion;; protein biosynthesis;; protein biosynthesis;; ribosome;; RNA binding;; structural constituent of ribosome;; structural constituent of ribosome	cell;; organelle;; protein complex
MFAP1	microfibrillar-associated protein 1 (MFAP1), mRNA.	4.5351	Hs.61418	4236	extracellular matrix (sensu Metazoa);; extracellular matrix structural constituent;; extracellular region	extracellular matrix;; extracellular region
MRPS31	mitochondrial ribosomal protein S31 (MRPS31), nuclear gene encoding mitochondrial protein, mRNA.	4.5182	Hs.154655	10240	mitochondrion;; ribonucleoprotein complex;; structural constituent of ribosome	cell;; organelle;; protein complex
CLDN7	claudin 7 (CLDN7), mRNA.	4.5084	Hs.513915	1366	integral to membrane;; membrane;; structural molecule activity;; tight junction	cell
MAD2L2	MAD2 mitotic arrest deficient-like 2 (yeast) (MAD2L2), mRNA.	4.5047	Hs.19400	10459	cell cycle;; cytokinesis;; mitosis;; mitotic spindle checkpoint
FUS	fusion (involved in t(12;16) in malignant liposarcoma) (FUS), transcript variant 2, mRNA.	4.4953	Hs.513522	2521	biological_process unknown;; DNA binding;; nucleus;; protein binding;; RNA binding;; zinc ion binding	cell;; organelle
NDUFAB1	NADH dehydrogenase (ubiquinone) 1, alpha/beta subcomplex, 1, 8kDa (NDUFAB1), mRNA.	4.489	Hs.189716	4706	acyl carrier activity;; cofactor binding;; fatty acid biosynthesis;; membrane fraction;; mitochondrion;; NADH dehydrogenase (ubiquinone) activity;; oxidoreductase activity;; phosphopantetheine binding	cell;; organelle
	Human DNA sequence from clone 551E13 on chromosome Xp11.2-11.3 Contains farnesyl pyrophosphate synth	4.4799
CDCA3	cell division cycle associated 3 (CDCA3), mRNA.	4.4665	Hs.524216	83461	biological_process unknown;; cellular_component unknown;; molecular_function unknown	cellular_component unknown
CLNS1A	chloride channel, nucleotide-sensitive, 1A (CLNS1A), mRNA.	4.4653	Hs.430733	1207	auxiliary transport protein activity;; chloride transport;; circulation;; nucleus;; plasma membrane;; regulation of cell volume;; transport;; visual perception	cell;; organelle
PSMB2	proteasome (prosome, macropain) subunit, beta type, 2 (PSMB2), mRNA.	4.4593	Hs.471441	5690	proteasome core complex (sensu Eukaryota);; threonine endopeptidase activity;; ubiquitin-dependent protein catabolism	cell;; organelle;; protein complex
RPL10	ribosomal protein L10 (RPL10), mRNA.	4.4555	Hs.401929	6134	cytosolic large ribosomal subunit (sensu Eukaryota);; protein biosynthesis;; ribosome;; structural constituent of ribosome	cell;; organelle;; protein complex
CGI-121	CGI-121 protein (CGI-121), mRNA.	4.4517	Hs.157401	51002	cytosol;; nucleus;; protein catabolism;; protein kinase binding	cell;; organelle
MLF1IP	MLF1 interacting protein (MLF1IP), mRNA.	4.4422	Hs.481307	79682
DNAJB11	DnaJ (Hsp40) homolog, subfamily B, member 11 (DNAJB11), mRNA.	4.4393	Hs.317192	51726	endoplasmic reticulum;; heat shock protein binding;; protein folding;; unfolded protein binding	cell;; organelle
RPS18	ribosomal protein S18 (RPS18), mRNA.	4.436	Hs.546290	6222	protein biosynthesis;; ribosome;; rRNA binding;; structural constituent of ribosome	cell;; organelle;; protein complex
NIF3L1	NIF3 NGG1 interacting factor 3-like 1 (S. pombe) (NIF3L1), mRNA.	4.4351	Hs.145284	60491
C10orf117	chromosome 10 open reading frame 117 (C10orf117), mRNA.	4.4128	Hs.74899	64318	two-component sensor molecule activity;; two-component signal transduction system (phosphorelay)
DIAPH2	diaphanous homolog 2 (Drosophila) (DIAPH2), transcript variant 156, mRNA.	4.3855	Hs.226483	10824	actin binding;; actin cytoskeleton organization and biogenesis;; cell differentiation;; cell organization and biogenesis;; cellular_component unknown;; cytokinesis;; female gamete generation;; membrane;; receptor binding;; Rho GTPase binding;; signal transducer activity;; signal transduction	cell;; cellular_component unknown
STARD7	START domain containing 7 (STARD7), transcript variant 2, mRNA.	4.3745	Hs.469331	56910
FOXM1	forkhead box M1 (FOXM1), transcript variant 3, mRNA.	4.3639	Hs.239	2305	nucleus;; regulation of transcription, DNA-dependent;; response to oxidative stress;; RNA polymerase II transcription factor activity;; transcription;; transcription factor activity;; transcription from RNA polymerase II promoter	cell;; organelle
RAP1B	RAP1B, member of RAS oncogene family (RAP1B), transcript variant 2, mRNA.	4.3459	Hs.369920	5908	GTP binding;; intracellular protein transport;; membrane;; small GTPase mediated signal transduction	cell
ENSA	endosulfine alpha (ENSA), transcript variant 6, mRNA.	4.3403	Hs.511916	2029	ion channel inhibitor activity;; receptor binding;; response to nutrients;; transport
MRPL17	mitochondrial ribosomal protein L17 (MRPL17), nuclear gene encoding mitochondrial protein, mRNA.	4.3239	Hs.523456	63875	protein biosynthesis;; ribosome;; structural constituent of ribosome	cell;; organelle;; protein complex
	Homo sapiens similar to ribonucleotide reductase M2 polypeptide (H. sapiens) (LOC65904), mRNA	4.3191
TFB2M	transcription factor B2, mitochondrial (TFB2M), mRNA.	4.3147	Hs.7395	64216	rRNA (adenine-N6,N6-)-dimethyltransferase activity;; rRNA methyltransferase activity;; rRNA modification
KIAA0056	KIAA0056 protein (KIAA0056), mRNA.	4.3143	Hs.438550	23310	binding
PSMD13	proteasome (prosome, macropain) 26S subunit, non-ATPase, 13 (PSMD13), transcript variant 1, mRNA.	4.312	Hs.134688	5719	cytosol;; proteasome regulatory particle (sensu Eukaryota)	cell;; organelle;; protein complex
C10orf18	PREDICTED: chromosome 10 open reading frame 18 (C10orf18), mRNA.	4.3112	Hs.432548	54906
JMJD1C	jumonji domain containing 1C (JMJD1C), mRNA.	4.3065	Hs.413416	221037	intracellular;; receptor activity;; regulation of transcription, DNA-dependent;; thyroid hormone receptor binding	cell
DUSP6	dual specificity phosphatase 6 (DUSP6), transcript variant 2, mRNA.	4.3054	Hs.298654	1848	cytoplasm;; hydrolase activity;; inactivation of MAPK;; MAP kinase phosphatase activity;; protein amino acid dephosphorylation;; protein serine/threonine phosphatase activity;; protein tyrosine phosphatase activity;; regulation of cell cycle;; soluble fraction	cell
LAMB1	laminin, beta 1 (LAMB1), mRNA.	4.2982	Hs.489646	3912	basement membrane;; cell adhesion;; protein binding;; structural molecule activity	extracellular matrix;; extracellular region
FLJ20105	FLJ20105 protein (FLJ20105), transcript variant 1, mRNA.	4.2978	Hs.89306	54821	ATP binding;; ATP-dependent helicase activity;; DNA binding
FADS2	fatty acid desaturase 2 (FADS2), mRNA.	4.2905	Hs.502745	9415	fatty acid biosynthesis;; fatty acid desaturation;; fatty acid desaturation;; integral to plasma membrane;; membrane;; membrane fraction;; oxidoreductase activity;; oxidoreductase activity, acting on paired donors, with oxidation of a pair of donors resulting in th	cell
AP3B1	adaptor-related protein complex 3, beta 1 subunit (AP3B1), mRNA.	4.2775	Hs.532091	8546	binding;; coated pit;; endocytosis;; Golgi apparatus;; intracellular protein transport	cell;; organelle
DHFR	dihydrofolate reductase (DHFR), mRNA.	4.2755	Hs.83765
	Homo sapiens BAC clone RP11-244E6 from 2	4.2723
CTBP2	C-terminal binding protein 2 (CTBP2), transcript variant 1, mRNA.	4.2707	Hs.501345	440008	L-serine biosynthesis;; negative regulation of cell proliferation;; nucleus;; oxidoreductase activity;; oxidoreductase activity, acting on the CH-OH group of donors, NAD or NADP as acceptor;; viral genome replication	cell;; organelle
RPS21	ribosomal protein S21 (RPS21), mRNA.	4.2701	Hs.190968	6227	cell differentiation;; intracellular;; protein biosynthesis;; ribosome;; structural constituent of ribosome	cell;; organelle;; protein complex
TNC	tenascin C (hexabrachion) (TNC), mRNA.	4.2666	Hs.143250	3371	cell adhesion;; extracellular matrix (sensu Metazoa);; protein binding	extracellular matrix;; extracellular region
AGTRL1	angiotensin II receptor-like 1 (AGTRL1), mRNA.	4.2638	Hs.438311	187	G-protein coupled receptor protein signaling pathway;; G-protein coupled receptor protein signaling pathway;; integral to membrane;; integral to plasma membrane;; plasma membrane;; receptor activity;; receptor activity;; rhodopsin-like receptor activity;; signal transduction	cell
SDS3	likely ortholog of mouse Sds3 (SDS3), mRNA.	4.263	Hs.416630	64426
CHD1L	chromodomain helicase DNA binding protein 1-like (CHD1L), mRNA.	4.2618	Hs.191164	9557	ATP binding;; DNA binding;; helicase activity;; hydrolase activity;; nucleus	cell;; organelle
PDLIM1	PDZ and LIM domain 1 (elfin) (PDLIM1), mRNA.	4.2581	Hs.368525	9124	cytoskeleton;; protein binding;; response to oxidative stress;; zinc ion binding	cell;; organelle
DRAP1	DR1-associated protein 1 (negative cofactor 2 alpha)	4.2514	Hs.356742
SLC16A3	solute carrier family 16 (monocarboxylic acid transporters), member 3 (SLC16A3), mRNA.	4.2487	Hs.500761	9123	integral to plasma membrane;; membrane fraction;; monocarboxylate porter activity;; monocarboxylic acid transport;; organic anion transport;; symporter activity;; transport;; transporter activity	cell
UQCRH	ubiquinol-cytochrome c reductase hinge protein (UQCRH), mRNA.	4.2482	Hs.481571	7388	aerobic respiration;; electron transport;; inner membrane;; mitochondrial electron transport chain;; mitochondrial electron transport, ubiquinol to cytochrome c;; mitochondrion;; oxidative phosphorylation;; oxidoreductase activity;; transport;; ubiquinol-cytochrome-c reductase activity;; ubiquinol-cytochrome-c reductase complex (sensu Eukaryota)	cell;; organelle;; protein complex
CCNL1	cyclin L1 (CCNL1), mRNA.	4.246	Hs.4859	57018	cell cycle;; cytokinesis;; regulation of cell cycle
ANXA2P1	annexin A2 pseudogene 1 (ANXA2P1) on chromosome 4.	4.2438
TRIM33	tripartite motif-containing 33 (TRIM33), transcript variant beta, mRNA.	4.2416	Hs.26837	51592	DNA binding;; negative regulation of transcription;; nucleus;; protein ubiquitination;; regulation of transcription, DNA-dependent;; transcription;; ubiquitin ligase complex;; ubiquitin-protein ligase activity;; zinc ion binding	cell;; organelle;; protein complex
MGC23937	hypothetical protein MGC23937 similar to CG4798 (MGC23937), mRNA.	4.2352	Hs.91612	139596	transferase activity, transferring glycosyl groups
NUP93	nucleoporin 93kDa (NUP93), mRNA.	4.2337	Hs.276878	9688	nuclear pore;; nucleus;; transport	cell;; organelle
	Homo sapiens cytochrome c oxidase subunit VIIb (COX7BP1) pseudogene, complete sequence	4.232
FBXO22	F-box protein 22 (FBXO22), transcript variant 2, mRNA.	4.2264	Hs.458959	26263	ubiquitin cycle
	Human DNA sequence from clone RP11-504H3 on chromosome 20 Contains the SNX5 gene (sorting nexin 5),	4.2254
UCHL1	ubiquitin carboxyl-terminal esterase L1 (ubiquitin thiolesterase) (UCHL1), mRNA.	4.2185	Hs.518731	7345	cysteine-type endopeptidase activity;; cytoplasm;; omega peptidase activity;; protein deubiquitination;; ubiquitin binding;; ubiquitin thiolesterase activity;; ubiquitin-dependent protein catabolism	cell
C12orf11	chromosome 12 open reading frame 11 (C12orf11), mRNA.	4.218	Hs.505077	55726
PJA1	praja 1 (PJA1), mRNA.	4.2111	Hs.522679	64219	ligase activity;; protein ubiquitination;; ubiquitin ligase complex;; ubiquitin-protein ligase activity;; zinc ion binding	cell;; protein complex
ARL8	ADP-ribosylation factor-like 8	4.2096	Hs.25362	221079	GTP binding;; small GTPase mediated signal transduction
	Homo sapiens prothymosin alpha (PTMA) gene, complete cds	4.2081
KPNA1	karyopherin alpha 1 (importin alpha 5) (KPNA1), mRNA.	4.208	Hs.161008	3836	cytoplasm;; intracellular protein transport;; NLS-bearing substrate-nucleus import;; nuclear localization sequence binding;; nuclear pore;; nucleus;; protein binding;; protein transporter activity;; regulation of DNA recombination	cell;; organelle
MRPL15	mitochondrial ribosomal protein L15 (MRPL15), nuclear gene encoding mitochondrial protein, mRNA.	4.205	Hs.18349	29088	intracellular;; large ribosomal subunit;; protein biosynthesis;; structural constituent of ribosome	cell;; organelle;; protein complex
	Human DNA sequence from clone RP5-1028D15 on chromosome 20. Contains the 3' end of the gene for CGI-	4.2025
PSMD3	proteasome (prosome, macropain) 26S subunit, non-ATPase, 3 (PSMD3), mRNA.	4.2007	Hs.12970	5709	binding;; cytosol;; proteasome complex (sensu Eukaryota)	cell;; organelle;; protein complex
AURKB	aurora kinase B (AURKB), mRNA.	4.1988	Hs.442658	9212	ATP binding;; cell cycle;; protein amino acid phosphorylation;; protein serine/threonine kinase activity;; transferase activity
COL4A1	collagen, type IV, alpha 1 (COL4A1), mRNA.	4.1983	Hs.17441	1282	collagen;; collagen type IV;; cytoplasm;; extracellular matrix structural constituent;; phosphate transport	cell;; extracellular matrix;; extracellular region
RNASEH2A	ribonuclease H2, large subunit (RNASEH2A), mRNA.	4.1979	Hs.532851	10535	DNA replication;; endonuclease activity;; hydrolase activity;; ribonuclease activity;; ribonuclease H activity;; RNA binding;; RNA catabolism
HSPC016	hypothetical protein HSPC016 (HSPC016), mRNA.	4.1958	Hs.546394	51372
CENPH	centromere protein H (CENPH), mRNA.	4.1938	Hs.200395	64946	centromere and kinetochore complex maturation;; kinetochore;; molecular_function unknown	cell;; organelle
EIF2B3	eukaryotic translation initiation factor 2B, subunit 3 gamma, 58kDa (EIF2B3), mRNA.	4.189	Hs.533549	8891	biosynthesis;; cytoplasm;; nucleotidyltransferase activity;; protein biosynthesis;; response to virus;; translation initiation factor activity;; translational initiation	cell
LOC113251	c-Mpl binding protein (LOC113251), transcript variant 3, mRNA.	4.1794	Hs.26613	113251	nucleic acid binding
COQ3	coenzyme Q3 homolog, methyltransferase (yeast) (COQ3), mRNA.	4.1747	Hs.299208	51805	2-polyprenyl-6-methoxy-1,4-benzoquinone methyltransferase activity;; hexaprenyldihydroxybenzoate methyltransferase activity;; mitochondrion;; O-methyltransferase activity;; transferase activity;; ubiquinone biosynthesis	cell;; organelle
DNMT3A	DNA (cytosine-5-)-methyltransferase 3 alpha (DNMT3A), transcript variant 2, mRNA.	4.1697	Hs.515840	1788	cytoplasm;; cytoplasm;; DNA (cytosine-5-)-methyltransferase activity;; DNA (cytosine-5-)-methyltransferase activity;; DNA binding;; DNA binding;; DNA binding;; DNA methylation;; DNA methylation;; euchromatin;; euchromatin;; imprinting;; imprinting;; methyltransferase activity;; nuclear matrix;; nuclear matrix;; transferase activity	cell;; organelle
MAPRE1	microtubule-associated protein, RP/EB family, member 1 (MAPRE1), mRNA.	4.1621	Hs.472437	22919	cell proliferation;; cytokinesis;; microtubule binding;; mitosis;; protein C-terminus binding;; regulation of cell cycle
PSMD1	proteasome (prosome, macropain) 26S subunit, non-ATPase, 1 (PSMD1), mRNA.	4.1601	Hs.3887	5707	binding;; proteasome regulatory particle (sensu Eukaryota);; regulation of cell cycle	cell;; organelle;; protein complex
LRP8	low density lipoprotein receptor-related protein 8, apolipoprotein e receptor (LRP8), transcript variant 2, mRNA.	4.1597	Hs.444637	7804	apolipoprotein E receptor activity;; apolipoprotein E receptor activity;; apolipoprotein E receptor activity;; calcium ion binding;; cytokine and chemokine mediated signaling pathway;; endocytosis;; endocytosis;; integral to membrane;; lipid metabolism;; lipid metabolism;; lipoprotein binding;; membrane;; plasma membrane;; plasma membrane;; proteolysis and peptidolysis;; receptor activity;; signa…	cell
SEMA3A	sema domain, immunoglobulin domain (Ig), short basic domain, secreted, (semaphorin) 3A (SEMA3A), mRNA.	4.1549	Hs.252451	10371	cell differentiation;; extracellular region;; membrane;; neurogenesis;; receptor activity	cell;; extracellular region
ZNF505	zinc finger protein 505 (ZNF505), transcript variant 1, mRNA.	4.1534	Hs.301059
CNOT7	CCR4-NOT transcription complex, subunit 7 (CNOT7), transcript variant 1, mRNA.	4.1508	Hs.170553	29883	carbohydrate metabolism;; CCR4-NOT complex;; negative regulation of transcription;; nucleus;; nucleus;; protein binding;; regulation of transcription, DNA-dependent;; signal transducer activity;; signal transduction;; transcription;; transcription factor activity;; transcriptional repressor activity	cell;; organelle;; protein complex
ATP5L	ATP synthase, H+ transporting, mitochondrial F0 complex, subunit g (ATP5L), nuclear gene encoding mitochondrial protein, mRNA.	4.1472	Hs.486360	10632	ATP synthesis coupled proton transport;; hydrogen-transporting ATP synthase activity, rotational mechanism;; hydrogen-transporting ATPase activity, rotational mechanism;; ion transport;; mitochondrion;; proton transport;; proton-transporting two-sector ATPase complex	cell;; organelle;; protein complex
SIPA1L2	signal-induced proliferation-associated 1 like 2 (SIPA1L2), mRNA.	4.1471	Hs.268774	57568	GTPase activator activity;; protein binding
TOMM40	translocase of outer mitochondrial membrane 40 homolog (yeast) (TOMM40), mRNA.	4.1467	Hs.310542	10452	anion transport;; integral to membrane;; mitochondrial outer membrane;; mitochondrial transport;; mitochondrion;; protein transport;; protein-mitochondrial targeting;; voltage-gated ion-selective channel activity	cell;; organelle
C19orf13	chromosome 19 open reading frame 13 (C19orf13), mRNA.	4.1466	Hs.407368	26065
MYEF2	myelin expression factor 2 (MYEF2), mRNA.	4.1447	Hs.6638	50804	myoblast cell fate determination;; nucleic acid binding;; nucleus;; ribonucleoprotein complex;; RNA polymerase II transcription factor activity, enhancer binding;; transcription coactivator activity;; transcription from RNA polymerase II promoter	cell;; organelle;; protein complex
DHX37	DEAH (Asp-Glu-Ala-His) box polypeptide 37 (DHX37), mRNA.	4.1438	Hs.107382	57647	ATP binding;; ATP-dependent helicase activity;; hydrolase activity;; nucleic acid binding
FLJ10774	N-acetyltransferase-like protein (FLJ10774), mRNA.	4.1434	Hs.523598	55226	ATP binding;; biological_process unknown;; N-acetyltransferase activity;; nucleus	cell;; organelle
NOL7	nucleolar protein 7, 27kDa (NOL7), mRNA.	4.1422	Hs.549161	51406
RAD23B	RAD23 homolog B (S. cerevisiae) (RAD23B), mRNA.	4.1362	Hs.521640	5887	nucleotide-excision repair;; nucleus;; protein modification;; single-stranded DNA binding	cell;; organelle
LOC389903	similar to Taxol resistant associated protein 3 (TRAG-3) (LOC389903), mRNA.	4.1347	Hs.546591	9598	response to drug
RRS1	RRS1 ribosome biogenesis regulator homolog (S. cerevisiae) (RRS1), mRNA.	4.1325	Hs.71827	23212	nucleus;; ribosome biogenesis	cell;; organelle
LSM3	LSM3 homolog, U6 small nuclear RNA associated (S. cerevisiae) (LSM3), mRNA.	4.1299	Hs.111632	27258	nuclear mRNA splicing, via spliceosome;; nucleus;; RNA binding;; small nucleolar ribonucleoprotein complex	cell;; organelle;; protein complex
DDX27	DEAD (Asp-Glu-Ala-Asp) box polypeptide 27 (DDX27), mRNA.	4.1286	Hs.65234	55661	ATP binding;; ATP-dependent helicase activity;; hydrolase activity;; nucleic acid binding;; nucleus	cell;; organelle
HMGB3	high-mobility group box 3 (HMGB3), mRNA.	4.1284	Hs.19114	3149	chromatin;; development;; DNA bending activity;; DNA binding;; nucleus;; regulation of transcription, DNA-dependent	cell;; organelle
JARID2	Jumonji, AT rich interactive domain 2 (JARID2), mRNA.	4.1284	Hs.269059	3720	catalytic activity;; central nervous system development;; development;; DNA binding;; nucleus;; regulation of transcription, DNA-dependent;; transcription	cell;; organelle
3'HEXO	3' exoribonuclease	4.1261	Hs.20000	90459	3'-5' exonuclease activity;; DNA binding;; hydrolase activity;; intracellular;; RNA binding	cell
NARG1L	NMDA receptor regulated 1-like (NARG1L), transcript variant 1, mRNA.	4.1235	Hs.512914	79612	contributes_to acetyltransferase activity;; contributes_to ribosome binding;; cytoplasm;; N-terminal protein amino acid acetylation;; nucleus;; positive regulation of transcription, DNA-dependent;; protein binding;; transcription factor complex	cell;; organelle;; protein complex
FLJ10587	hypothetical protein FLJ10587 (FLJ10587), mRNA.	4.1234	Hs.7296	55181
MIXL1	Mix1 homeobox-like 1 (Xenopus laevis) (MIXL1), mRNA.	4.1157	Hs.282079	83881	nucleus;; regulation of transcription, DNA-dependent;; transcription factor activity	cell;; organelle
PCBP2	poly(rC) binding protein 2 (PCBP2), transcript variant 2, mRNA.	4.1095	Hs.546271	5094	cytoplasm;; DNA binding;; mRNA metabolism;; nucleic acid binding;; nucleus;; ribonucleoprotein complex;; RNA binding	cell;; organelle;; protein complex
HSPA14	heat shock 70kDa protein 14 (HSPA14), mRNA.	4.1052	Hs.534169	51182	ATP binding;; protein folding;; response to unfolded protein
	Homo sapiens chromosome 19, cosmid R31449	4.1036
VANGL2	PREDICTED: vang-like 2 (van gogh, Drosophila) (VANGL2), mRNA.	4.0924	Hs.99477	57216	development;; integral to membrane	cell
GPR143	G protein-coupled receptor 143 (GPR143), mRNA.	4.0922	Hs.74124	4935	cytoplasm;; eye pigment biosynthesis;; G-protein coupled receptor activity;; G-protein coupled receptor protein signaling pathway;; integral to membrane;; membrane;; membrane fraction;; receptor activity;; signal transduction;; visual perception	cell
SLC25A5	solute carrier family 25 (mitochondrial carrier; adenine nucleotide translocator), member 5 (SLC25A5), mRNA.	4.0869	Hs.522767	292	adenine transporter activity;; binding;; integral to plasma membrane;; mitochondrial inner membrane;; mitochondrial transport;; mitochondrion;; transport	cell;; organelle
CCND1	cyclin D1 (PRAD1: parathyroid adenomatosis 1) (CCND1), mRNA.	4.0853	Hs.523852	595	cytokinesis;; G1/S transition of mitotic cell cycle;; nucleus;; regulation of cell cycle	cell;; organelle
PSMD4	proteasome (prosome, macropain) 26S subunit, non-ATPase, 4	4.0818
ALDH1A3	aldehyde dehydrogenase 1 family, member A3 (ALDH1A3), mRNA.	4.0725	Hs.459538	220	alcohol metabolism;; aldehyde dehydrogenase [NAD(P)+] activity;; lipid metabolism;; metabolism;; oxidoreductase activity
DHX36	DEAH (Asp-Glu-Ala-His) box polypeptide 36 (DHX36), mRNA.	4.0607	Hs.446270	170506	ATP binding;; ATP-dependent helicase activity;; hydrolase activity;; nucleic acid binding
GSTO1	glutathione S-transferase omega 1 (GSTO1), mRNA.	4.0587	Hs.190028	9446	cytoplasm;; glutathione transferase activity;; metabolism;; monodehydroascorbate reductase (NADH) activity;; transferase activity	cell
SUPT16H	suppressor of Ty 16 homolog (S. cerevisiae) (SUPT16H), mRNA.	4.0587	Hs.213724	11198	aminopeptidase activity;; hydrolase activity;; metalloexopeptidase activity;; nucleosome disassembly;; positive transcription elongation factor activity;; proteolysis and peptidolysis;; transcription from RNA polymerase II promoter;; translation elongation factor activity
ARIH1	Ariadne homolog, ubiquitin-conjugating enzyme E2 binding protein, 1 (Drosophila)	4.0583	Hs.268787	25820	enzyme binding;; protein ubiquitination;; ubiquitin ligase complex;; ubiquitin-dependent protein catabolism;; ubiquitin-like-protein ligase activity;; ubiquitin-protein ligase activity;; zinc ion binding	cell;; protein complex
2005-09-09	septin 9 (SEPT9), mRNA.	4.0546	Hs.440932	10801
EIF3S1	eukaryotic translation initiation factor 3, subunit 1 alpha, 35kDa (EIF3S1), mRNA.	4.0539	Hs.404056	8669	eukaryotic translation initiation factor 3 complex;; protein biosynthesis;; regulation of translational initiation;; translation initiation factor activity	cell;; protein complex
SDAD1	SDA1 domain containing 1 (SDAD1), mRNA.	4.0526	Hs.270107	55153
TYMS	thymidylate synthetase (TYMS), mRNA.	4.0483	Hs.369762	494514	deoxyribonucleoside monophosphate biosynthesis;; dTMP biosynthesis;; methyltransferase activity;; nucleobase, nucleoside, nucleotide and nucleic acid metabolism;; nucleotide biosynthesis;; thymidylate synthase activity;; transferase activity
KIAA0073	KIAA0073 protein (KIAA0073), mRNA.	4.0392	Hs.121432	23398	isomerase activity;; peptidyl-prolyl cis-trans isomerase activity;; protein folding
EED	embryonic ectoderm development (EED), transcript variant 1, mRNA.	4.0328	Hs.503510	8726	negative regulation of transcription;; nucleus;; nucleus;; transcriptional repressor activity	cell;; organelle
WDR12	WD repeat domain 12 (WDR12), mRNA.	4.0318	Hs.73291	55759	nucleus	cell;; organelle
CHD1L	chromodomain helicase DNA binding protein 1-like (CHD1L), mRNA.	4.0254	Hs.191164	9557	ATP binding;; DNA binding;; helicase activity;; hydrolase activity;; nucleus	cell;; organelle
DAP13	13kDa differentiation-associated protein (DAP13), mRNA.	4.0243	Hs.506374	55967	electron transport;; electron transporter activity;; mitochondrial inner membrane;; mitochondrion;; NADH dehydrogenase (ubiquinone) activity;; NADH dehydrogenase (ubiquinone) activity;; NADH dehydrogenase activity;; oxidoreductase activity;; respiratory gaseous exchange	cell;; organelle
EIF3S3	eukaryotic translation initiation factor 3, subunit 3 gamma, 40kDa (EIF3S3), mRNA.	4.0235	Hs.492599	8667	eukaryotic translation initiation factor 3 complex;; protein biosynthesis;; regulation of translational initiation;; translation initiation factor activity	cell;; protein complex
PVRL2	poliovirus receptor-related 2 (herpesvirus entry mediator B) (PVRL2), mRNA.	4.0217	Hs.326371	5819	coreceptor activity;; integral to membrane;; plasma membrane	cell
CDCA4	cell division cycle associated 4 (CDCA4), transcript variant 2, mRNA.	4.0216	Hs.34045	55038
NEDD8	neural precursor cell expressed, developmentally down-regulated 8 (NEDD8), mRNA.	4.0195	Hs.531064	4738	morphogenesis;; nucleus;; proteolysis and peptidolysis;; ubiquitin conjugating enzyme activity;; ubiquitin cycle;; ubiquitin-dependent protein catabolism	cell;; organelle
CTRC	chymotrypsin C (caldecrin) (CTRC), mRNA.	4.0136	Hs.8709	11330	chymotrypsin activity;; peptidase activity;; proteolysis and peptidolysis;; trypsin activity
DDX11	DEAD/H (Asp-Glu-Ala-Asp/His) box polypeptide 11 (CHL1-like helicase homolog, S. cerevisiae) (DDX11), transcript variant 1, mRNA.	4.0133	Hs.443960	1663	ATP binding;; ATP synthesis coupled proton transport;; ATP-dependent DNA helicase activity;; DNA binding;; G2/M transition of mitotic cell cycle;; hydrogen-transporting ATP synthase activity, rotational mechanism;; hydrogen-transporting ATPase activity, rotational mechanism;; hydrolase activity, acting on acid anhydrides, in phosphorus-containing anhydrides;; mitotic sister chromatid segregation;…	cell;; organelle;; protein complex
SMN1	survival of motor neuron 1, telomeric (SMN1), transcript variant d, mRNA.	4.0115	Hs.202179	6606	Cajal body;; cytoplasm;; protein binding;; RNA binding;; spliceosome assembly;; spliceosome complex	cell;; organelle;; protein complex
SLC1A5	solute carrier family 1 (neutral amino acid transporter), member 5 (SLC1A5), mRNA.	4.0108	Hs.515494	6510	dicarboxylic acid transport;; integral to plasma membrane;; membrane;; membrane fraction;; neutral amino acid transport;; neutral amino acid transporter activity;; receptor activity;; sodium:dicarboxylate symporter activity;; symporter activity;; transport	cell
ACTG1	actin, gamma 1 (ACTG1), mRNA.	3.9983	Hs.514581	71	actin filament;; cytoskeleton;; motor activity;; protein binding;; structural constituent of cytoskeleton	cell;; organelle
RAB3IP	RAB3A interacting protein (rabin3) (RAB3IP), transcript variant beta 1, mRNA.	3.9932	Hs.258209	117177
C18orf22	chromosome 18 open reading frame 22 (C18orf22), mRNA.	3.993	Hs.532987	79863	rRNA processing
ANKRD1	ankyrin repeat domain 1 (cardiac muscle) (ANKRD1), mRNA.	3.9756	Hs.448589	27063	defense response;; DNA binding;; nucleus;; signal transduction	cell;; organelle
ATP5O	ATP synthase, H+ transporting, mitochondrial F1 complex, O subunit (oligomycin sensitivity conferring protein) (ATP5O), nuclear gene encoding mitochondrial protein, mRNA.	3.975	Hs.409140	539	ATP synthesis coupled proton transport;; hydrogen-transporting ATP synthase activity, rotational mechanism;; hydrogen-transporting ATPase activity, rotational mechanism;; hydrolase activity;; ion transport;; membrane fraction;; mitochondrion;; proton transport;; proton-transporting ATP synthase complex (sensu Eukaryota);; proton-transporting two-sector ATPase complex;; transporter activity	cell;; organelle;; protein complex
SMBP	SM-11044 binding protein (SMBP), mRNA.	3.9729	Hs.500674	56889	binding;; integral to membrane;; transport;; transporter activity	cell
KARP1	Ku86 autoantigen related protein 1	3.9696
PDCD11	Programmed cell death 11	3.9634	Hs.239499	22984	apoptosis;; nucleus;; positive regulation of I-kappaB kinase/NF-kappaB cascade;; protein biosynthesis;; regulation of transcription, DNA-dependent;; ribosome;; RNA binding;; rRNA processing;; structural constituent of ribosome;; transcription factor binding	cell;; organelle;; protein complex
CHC1	chromosome condensation 1 (CHC1), mRNA.	3.9621	Hs.469723	1104	cell cycle;; chromatin binding;; condensed nuclear chromosome;; cytokinesis;; DNA packaging;; G1/S transition of mitotic cell cycle;; histone binding;; mitotic spindle organization and biogenesis;; nuclear chromatin;; nucleus;; Ran guanyl-nucleotide exchange factor activity;; regulation of mitosis;; regulation of S phase of mitotic cell cycle	cell;; organelle
TFB1M	transcription factor B1, mitochondrial (TFB1M), mRNA.	3.9566	Hs.279908	51106	methyltransferase activity;; rRNA (adenine-N6,N6-)-dimethyltransferase activity;; rRNA methyltransferase activity;; rRNA modification;; rRNA processing;; transferase activity
DKFZP564F0522	DKFZP564F0522 protein (DKFZP564F0522), mRNA.	3.9561	Hs.468140	25940	phosphopantetheine binding
RPL7	ribosomal protein L7 (RPL7), mRNA.	3.956	Hs.421257	6129	cytosolic large ribosomal subunit (sensu Eukaryota);; protein biosynthesis;; RNA binding;; structural constituent of ribosome;; transcription regulator activity	cell;; organelle;; protein complex
ARMET	arginine-rich, mutated in early stage tumors (ARMET), mRNA.	3.9543	Hs.436446	7873	biological_process unknown;; cellular_component unknown;; molecular_function unknown	cellular_component unknown
MYL6	myosin, light polypeptide 6, alkali, smooth muscle and non-muscle (MYL6), transcript variant 2, mRNA.	3.9466	Hs.505705	4637	calcium ion binding;; motor activity;; myogenesis;; myosin	cell;; organelle
WTAP	Wilms tumor 1 associated protein (WTAP), transcript variant 2, mRNA.	3.9459	Hs.446091	9589	nucleus	cell;; organelle
VDAC3	voltage-dependent anion channel 3 (VDAC3), mRNA.	3.9453	Hs.491597	7419	adenine transport;; anion transport;; integral to plasma membrane;; mitochondrial outer membrane;; mitochondrion;; voltage-gated anion channel porin activity;; voltage-gated ion-selective channel activity	cell;; organelle
IVNS1ABP	influenza virus NS1A binding protein (IVNS1ABP), transcript variant 1, mRNA.	3.9424	Hs.497183	10625	protein binding;; response to virus;; RNA splicing;; spliceosome complex;; transcription factor complex;; transcription from RNA polymerase III promoter	cell;; organelle;; protein complex
TOMM7	translocase of outer mitochondrial membrane 7 homolog (yeast) (TOMM7), mRNA.	3.9319	Hs.112318	54543	integral to membrane;; mitochondrion;; outer membrane;; protein transport	cell;; organelle
SRP14	signal recognition particle 14kDa (homologous Alu RNA binding protein) (SRP14), mRNA.	3.9303	Hs.533732	6727	7S RNA binding;; cotranslational protein-membrane targeting;; cytoplasm;; protein targeting;; signal recognition particle (sensu Eukaryota)	cell
EIF4A2	eukaryotic translation initiation factor 4A, isoform 2 (EIF4A2), mRNA.	3.9299	Hs.478553	1974	ATP binding;; ATP-dependent helicase activity;; DNA binding;; eukaryotic translation initiation factor 4F complex;; hydrolase activity;; protein biosynthesis;; regulation of translational initiation;; RNA binding;; translation initiation factor activity	cell;; protein complex
DUSP12	dual specificity phosphatase 12 (DUSP12), mRNA.	3.9231	Hs.416216	11266	hydrolase activity;; nucleic acid binding;; nucleus;; protein amino acid dephosphorylation;; protein tyrosine phosphatase activity;; protein tyrosine/serine/threonine phosphatase activity;; zinc ion binding	cell;; organelle
STC1	stanniocalcin 1 (STC1), mRNA.	3.9198	Hs.25590	6781	calcium ion homeostasis;; cell surface receptor linked signal transduction;; cell-cell signaling;; extracellular region;; hormone activity;; response to nutrients	extracellular region
DKFZP566E144	small fragment nuclease (DKFZP566E144), mRNA.	3.9179	Hs.7527	25996	3'-5' exonuclease activity;; hydrolase activity;; manganese ion binding;; mitochondrion;; nucleotide metabolism;; nucleus	cell;; organelle
ANXA5	annexin A5 (ANXA5), mRNA.	3.9163	Hs.480653	308	blood coagulation;; calcium ion binding;; calcium-dependent phospholipid binding;; negative regulation of coagulation;; phospholipase inhibitor activity
SMURF2	SMAD specific E3 ubiquitin protein ligase 2 (SMURF2), mRNA.	3.9154	Hs.515011	64750	ligase activity;; negative regulation of transcription;; nucleus;; regulation of transforming growth factor beta receptor signaling pathway;; ubiquitin cycle;; ubiquitin ligase complex;; ubiquitin-dependent protein catabolism;; ubiquitin-protein ligase activity	cell;; organelle;; protein complex
UACA	uveal autoantigen with coiled-coil domains and ankyrin repeats (UACA), transcript variant 1, mRNA.	3.913	Hs.108049	55075	extracellular region;; molecular_function unknown;; viral life cycle	extracellular region
FLJ21963	FLJ21963 protein (FLJ21963), mRNA.	3.9077	Hs.259559	79611	fatty acid metabolism;; ligase activity;; lipid metabolism;; metabolism
PUS1	pseudouridylate synthase 1 (PUS1), mRNA.	3.9077	Hs.507295	80324	lyase activity;; nucleus;; pseudouridylate synthase activity;; tRNA processing	cell;; organelle
TNFRSF21	tumor necrosis factor receptor superfamily, member 21 (TNFRSF21), mRNA.	3.9059	Hs.443577	27242	apoptosis;; integral to membrane;; protein binding;; receptor activity;; signal transduction	cell
HIC2	hypermethylated in cancer 2 (HIC2), mRNA.	3.9054	Hs.517434	23119	DNA binding;; negative regulation of transcription, DNA-dependent;; nucleus;; protein C-terminus binding;; transcription;; zinc ion binding	cell;; organelle
TCEB1	transcription elongation factor B (SIII), polypeptide 1 (15kDa, elongin C) (TCEB1), mRNA.	3.9046	Hs.546305	6921	nucleus;; protein binding;; regulation of transcription from RNA polymerase II promoter;; transcription;; transcriptional elongation regulator activity;; ubiquitin cycle	cell;; organelle
HMGN3	high mobility group nucleosomal binding domain 3 (HMGN3), transcript variant 1, mRNA.	3.8994	Hs.77558
SEMA6A	sema domain, transmembrane domain (TM), and cytoplasmic domain, (semaphorin) 6A (SEMA6A), mRNA.	3.8977	Hs.156967	57556	apoptosis;; axon;; axon guidance;; cell differentiation;; cell surface receptor linked signal transduction;; cytoskeleton organization and biogenesis;; development;; integral to membrane;; membrane;; neurogenesis;; protein binding;; receptor activity	cell
KIAA0528	KIAA0528 gene product (KIAA0528), mRNA.	3.8869	Hs.271014	9847	membrane;; synaptic vesicle;; transport;; transporter activity	cell;; organelle
LBR	lamin B receptor (LBR), transcript variant 2, mRNA.	3.8777	Hs.435166	3930	DNA binding;; integral to nuclear inner membrane;; lamin binding;; membrane;; nucleus;; receptor activity	cell;; organelle
FLJ13149	hypothetical protein FLJ13149 (FLJ13149), mRNA.	3.8757	Hs.129448	22888	apoptosis;; ATP binding;; hydrolase activity;; nucleus;; protein kinase activity;; protein ubiquitination;; ubiquitin ligase complex;; ubiquitin-protein ligase activity;; zinc ion binding	cell;; organelle;; protein complex
	Human DNA sequence from clone 38C16 on chromosome 6q22.33-24.1. Contains GAPD (glyceraldehyde 3-phos	3.8726
LOC91450	Hypothetical protein LOC91450	3.8654	Hs.406766	91450
CYR61	cysteine-rich, angiogenic inducer, 61 (CYR61), mRNA.	3.8606	Hs.8867	3491	cell adhesion;; cell proliferation;; chemotaxis;; extracellular region;; heparin binding;; insulin-like growth factor binding;; morphogenesis;; regulation of cell growth;; sensory perception	extracellular region
AGL	amylo-1, 6-glucosidase, 4-alpha-glucanotransferase (glycogen debranching enzyme, glycogen storage disease type III) (AGL), transcript variant 2, mRNA.	3.8605	Hs.904	178	4-alpha-glucanotransferase activity;; amylo-alpha-1,6-glucosidase activity;; carbohydrate metabolism;; glycogen biosynthesis;; hydrolase activity, acting on glycosyl bonds;; isoamylase complex;; transferase activity, transferring glycosyl groups	extracellular region
PRPSAP2	phosphoribosyl pyrophosphate synthetase-associated protein 2 (PRPSAP2), mRNA.	3.8573	Hs.462418	5636	enzyme inhibitor activity;; nucleoside metabolism;; nucleotide biosynthesis;; ribose-phosphate diphosphokinase activity
TIMM23	translocase of inner mitochondrial membrane 23 homolog (yeast) (TIMM23), mRNA.	3.854	Hs.524308	10431	integral to plasma membrane;; mitochondrial inner membrane presequence translocase complex;; mitochondrion;; outer membrane;; protein translocase activity;; protein-mitochondrial targeting	cell;; organelle;; protein complex
ESPL1	extra spindle poles like 1 (S. cerevisiae) (ESPL1), mRNA.	3.8524	Hs.153479	9700	apoptosis;; centrosome;; chromosome segregation;; cysteine-type peptidase activity;; cytokinesis;; establishment of mitotic spindle localization;; mitotic sister chromatid segregation;; negative regulation of sister chromatid cohesion;; nucleus;; peptidase activity;; positive regulation of mitotic metaphase/anaphase transition;; protein binding;; proteolysis and peptidolysis;; regulation of cell …	cell;; organelle
	Human DNA sequence from clone RP5-1099D15 on chromosome 20 Contains the JAG1 gene encoding Jagged1 (	3.8523
PSMB1	proteasome (prosome, macropain) subunit, beta type, 1 (PSMB1), mRNA.	3.8511	Hs.352768	5689	proteasome core complex (sensu Eukaryota);; threonine endopeptidase activity;; ubiquitin-dependent protein catabolism	cell;; organelle;; protein complex
RPL12	Ribosomal protein L12	3.8501	Hs.408054	26783	cytosolic large ribosomal subunit (sensu Eukaryota);; protein biosynthesis;; ribosome;; RNA binding;; structural constituent of ribosome	cell;; organelle;; protein complex
C9orf76	chromosome 9 open reading frame 76 (C9orf76), mRNA.	3.8438	Hs.284137	80010	DNA binding
AMOTL2	angiomotin like 2 (AMOTL2), mRNA.	3.84	Hs.426312	51421
MFAP2	microfibrillar-associated protein 2 (MFAP2), transcript variant 2, mRNA.	3.8318	Hs.389137	4237	extracellular matrix (sensu Metazoa);; extracellular matrix structural constituent;; microfibril	extracellular matrix;; extracellular region
DNAJB6	DnaJ (Hsp40) homolog, subfamily B, member 6 (DNAJB6), transcript variant 1, mRNA.	3.8267	Hs.490745	10049	cellular_component unknown;; heat shock protein binding;; protein folding;; response to unfolded protein;; unfolded protein binding	cellular_component unknown
FADD	Fas (TNFRSF6)-associated via death domain (FADD), mRNA.	3.8254	Hs.86131	8772	antimicrobial humoral response (sensu Vertebrata);; cell surface receptor linked signal transduction;; cytoplasm;; death receptor binding;; induction of apoptosis via death domain receptors;; positive regulation of I-kappaB kinase/NF-kappaB cascade;; protein binding;; regulation of apoptosis;; signal transducer activity	cell
KIAA0117	KIAA0117 protein (KIAA0117), mRNA.	3.8165	Hs.535224	23029	chromatin;; chromatin assembly or disassembly;; chromatin binding;; nucleus;; RNA binding	cell;; organelle
DDX55	DEAD (Asp-Glu-Ala-Asp) box polypeptide 55 (DDX55), mRNA.	3.8136	Hs.286173	57696	ATP binding;; ATP-dependent helicase activity;; hydrolase activity;; RNA binding
	Human DNA sequence from clone 581F12 on chromosome Xq21. Contains Eukaryotic Translation Initiation	3.8097
MYL4	myosin, light polypeptide 4, alkali; atrial, embryonic (MYL4), transcript variant 2, mRNA.	3.8082	Hs.463300	4635	calcium ion binding;; motor activity;; muscle development;; muscle development;; muscle myosin;; muscle myosin;; myosin;; myosin;; phosphoprotein phosphatase activity;; striated muscle contraction;; structural constituent of muscle;; structural constituent of muscle	cell;; organelle
PTBP1	polypyrimidine tract binding protein 1 (PTBP1), transcript variant 3, mRNA.	3.8074	Hs.172550	5725	heterogeneous nuclear ribonucleoprotein complex;; mRNA processing;; nuclear mRNA splicing, via spliceosome;; nucleic acid binding;; nucleolus;; nucleoplasm;; nucleus;; poly-pyrimidine tract binding;; RNA binding;; RNA splicing	cell;; organelle;; protein complex
NXN	nucleoredoxin (NXN), mRNA.	3.8065	Hs.527989	64359	electron transport;; electron transporter activity
PSMA4	proteasome (prosome, macropain) subunit, alpha type, 4 (PSMA4), mRNA.	3.8052	Hs.251531	5685	proteasome core complex (sensu Eukaryota);; threonine endopeptidase activity;; ubiquitin-dependent protein catabolism	cell;; organelle;; protein complex
KIAA1553	PREDICTED: KIAA1553 (KIAA1553), mRNA.	3.802	Hs.418045	57673
WHSC1	Wolf-Hirschhorn syndrome candidate 1 (WHSC1), transcript variant 3, mRNA.	3.7992	Hs.113876	7468	carbohydrate metabolism;; DNA binding;; glucosamine-6-phosphate deaminase activity;; hydrolase activity;; isomerase activity;; morphogenesis;; N-acetylglucosamine metabolism;; nucleus;; protein ubiquitination;; regulation of transcription, DNA-dependent;; ubiquitin ligase complex;; ubiquitin-protein ligase activity;; zinc ion binding	cell;; organelle;; protein complex
P4HA1	procollagen-proline, 2-oxoglutarate 4-dioxygenase (proline 4-hydroxylase), alpha polypeptide I (P4HA1), mRNA.	3.7952	Hs.500047	5033	binding;; endoplasmic reticulum;; oxidoreductase activity;; oxidoreductase activity, acting on single donors with incorporation of molecular oxygen, incorporati;; procollagen-proline 4-dioxygenase activity	cell;; organelle
FLJ11506	hypothetical protein FLJ11506 (FLJ11506), mRNA.	3.7904	Hs.254642	79719
POLR3E	polymerase (RNA) III (DNA directed) polypeptide E (80kD) (POLR3E), mRNA.	3.7872	Hs.460298	55718	DNA-directed RNA polymerase activity;; nucleus;; transcription;; transferase activity	cell;; organelle
EEF1G	eukaryotic translation elongation factor 1 gamma (EEF1G), mRNA.	3.7831	Hs.144835
HCFC1	host cell factor C1 (VP16-accessory protein) (HCFC1), mRNA.	3.7829	Hs.83634	3054	colocalizes_with protein binding;; nucleus;; reactivation of latent virus;; regulation of cell cycle;; regulation of protein complex assembly;; transcription coactivator activity;; transcription factor activity;; transcription from RNA polymerase II promoter	cell;; organelle
DNAJA1	DnaJ (Hsp40) homolog, subfamily A, member 1	3.7795	Hs.445203	3301	heat shock protein binding;; protein folding;; protein folding;; response to unfolded protein;; unfolded protein binding
C13orf23	chromosome 13 open reading frame 23 (C13orf23), transcript variant 2, mRNA.	3.7792	Hs.318526	80209	metabolism;; oxidoreductase activity
TBL1XR1	transducin (beta)-like 1X-linked receptor 1 (TBL1XR1), mRNA.	3.7764	Hs.438970	79718	nucleus;; receptor activity;; regulation of transcription, DNA-dependent;; transcription;; ubiquitin cycle	cell;; organelle
MRPL39	mitochondrial ribosomal protein L39 (MRPL39), nuclear gene encoding mitochondrial protein, transcript variant 1, mRNA.	3.7756	Hs.420696	54148	biological_process unknown;; mitochondrial ribosome;; mitochondrion;; ribonucleoprotein complex;; structural constituent of ribosome	cell;; organelle;; protein complex
HIF1A	hypoxia-inducible factor 1, alpha subunit (basic helix-loop-helix transcription factor) (HIF1A), transcript variant 2, mRNA.	3.7677	Hs.509554	3091	electron transport;; histone acetyltransferase binding;; homeostasis;; nucleus;; nucleus;; protein heterodimerization activity;; protein heterodimerization activity;; regulation of transcription, DNA-dependent;; response to hypoxia;; RNA polymerase II transcription factor activity, enhancer binding;; signal transducer activity;; signal transduction;; signal transduction;; transcription factor act…	cell;; organelle
FLJ22729	hypothetical protein FLJ22729 (FLJ22729), mRNA.	3.7672	Hs.317340	79736
FXR1	fragile X mental retardation, autosomal homolog 1 (FXR1), mRNA.	3.7627	Hs.478407	8087	apoptosis;; cytoplasm;; nucleic acid binding;; nucleolus;; polysome;; RNA binding	cell;; organelle;; protein complex
FUCA2	fucosidase, alpha-L- 2, plasma (FUCA2), mRNA.	3.761	Hs.17680	2519	alpha-L-fucosidase activity;; carbohydrate metabolism
USP22	PREDICTED: ubiquitin specific protease 22 (USP22), mRNA.	3.7587	Hs.462492	23326	cysteine-type endopeptidase activity;; ubiquitin cycle;; ubiquitin thiolesterase activity;; ubiquitin-dependent protein catabolism
MANEA	mannosidase, endo-alpha (MANEA), mRNA.	3.7536	Hs.533323	79694	carbohydrate metabolism;; glycoprotein endo-alpha-1,2-mannosidase activity;; hydrolase activity, acting on glycosyl bonds
MRPL19	mitochondrial ribosomal protein L19 (MRPL19), nuclear gene encoding mitochondrial protein, mRNA.	3.7529	Hs.44024	9801	cytosolic large ribosomal subunit (sensu Eukaryota);; mitochondrion;; protein biosynthesis;; ribosome;; structural constituent of ribosome	cell;; organelle;; protein complex
C7orf36	chromosome 7 open reading frame 36 (C7orf36), mRNA.	3.7518	Hs.83313	57002
SARA1	SAR1a gene homolog 1 (S. cerevisiae) (SARA1), mRNA.	3.7514	Hs.499960	56681	endoplasmic reticulum;; ER to Golgi transport;; Golgi apparatus;; GTP binding;; GTPase activity;; intracellular protein transport;; small GTPase mediated signal transduction	cell;; organelle
SNF7DC2	SNF7 domain containing 2 (SNF7DC2), mRNA.	3.7486	Hs.415534	51510	molecular_function unknown
SEC24A	SEC24 related gene family, member A (S. cerevisiae)	3.7467	Hs.211612	10802	COPII vesicle coat;; COPII vesicle coat;; endoplasmic reticulum;; ER to Golgi transport;; ER to Golgi transport;; Golgi apparatus;; intracellular protein transport;; protein binding	cell;; organelle
ZNF43	zinc finger protein 43 (HTF6) (ZNF43), mRNA.	3.7443	Hs.534365	7594	DNA binding;; nucleus;; regulation of transcription, DNA-dependent;; transcription;; zinc ion binding	cell;; organelle
IBTK	inhibitor of Bruton agammaglobulinemia tyrosine kinase (IBTK), mRNA.	3.7382	Hs.306425	25998	protein binding
D2S448	PREDICTED: Melanoma associated gene (D2S448), mRNA.	3.7379	Hs.332197	7837	immune response;; interleukin-1 receptor antagonist activity;; oxidoreductase activity;; peroxidase activity
UBE2D1	ubiquitin-conjugating enzyme E2D 1 (UBC4/5 homolog, yeast) (UBE2D1), mRNA.	3.7332	Hs.129683	7321	ligase activity;; ubiquitin conjugating enzyme activity;; ubiquitin cycle;; ubiquitin-dependent protein catabolism;; ubiquitin-protein ligase activity
CAP1	CAP, adenylate cyclase-associated protein 1 (yeast) (CAP1), mRNA.	3.7327	Hs.370581	10487	adenylate cyclase activation;; establishment and/or maintenance of cell polarity;; membrane;; signal transduction	cell
CENPE	centromere protein E, 312kDa (CENPE), mRNA.	3.7274	Hs.75573	1062	ATP binding;; cytokinesis;; DNA replication and chromosome cycle;; kinetochore;; microtubule associated complex;; microtubule motor activity;; microtubule-based movement;; mitotic chromosome movement towards spindle pole;; mitotic metaphase;; mitotic metaphase plate congression;; nucleus	cell;; organelle;; protein complex
TPP2	tripeptidyl peptidase II (TPP2), mRNA.	3.724	Hs.432424	7174	aminopeptidase activity;; cytoplasm;; D-alanyl-D-alanine endopeptidase activity;; peptidase activity;; proteolysis and peptidolysis;; subtilase activity;; tripeptidyl-peptidase II activity	cell
VDAC1	voltage-dependent anion channel 1 (VDAC1), mRNA.	3.7234	Hs.519320	7416	anion transport;; apoptogenic cytochrome c release channel activity;; apoptotic program;; integral to membrane;; mitochondrial outer membrane;; mitochondrion;; voltage-gated anion channel porin activity;; voltage-gated ion-selective channel activity	cell;; organelle
DHCR24	24-dehydrocholesterol reductase (DHCR24), mRNA.	3.7198	Hs.498727	1718	cholesterol biosynthesis;; electron transport;; endoplasmic reticulum;; Golgi apparatus;; integral to membrane;; oxidoreductase activity	cell;; organelle
GLA	galactosidase, alpha (GLA), mRNA.	3.7183	Hs.69089	2717	alpha-galactosidase activity;; carbohydrate metabolism;; hydrolase activity, hydrolyzing O-glycosyl compounds;; lysosome	cell;; organelle
COL18A1	collagen, type XVIII, alpha 1 (COL18A1), transcript variant 2, mRNA.	3.7102	Hs.517356	80781	cell adhesion;; collagen;; cytoplasm;; extracellular matrix;; extracellular matrix structural constituent;; integral to membrane;; negative regulation of cell proliferation;; organogenesis;; phosphate transport;; protein binding;; structural molecule activity;; visual perception	cell;; extracellular matrix;; extracellular region
FRAT2	frequently rearranged in advanced T-cell lymphomas 2 (FRAT2), mRNA.	3.7093	Hs.140720	23401	cell proliferation;; cellular_component unknown;; development;; molecular_function unknown;; Wnt receptor signaling pathway	cellular_component unknown
NIPA2	non imprinted in Prader-Willi/Angelman syndrome 2 (NIPA2), transcript variant 4, mRNA.	3.7055	Hs.370367	81614
POLR2B	polymerase (RNA) II (DNA directed) polypeptide B, 140kDa (POLR2B), mRNA.	3.6988	Hs.479814	5431	DNA binding;; DNA-directed RNA polymerase activity;; DNA-directed RNA polymerase II, core complex;; nucleus;; transcription;; transcription from RNA polymerase II promoter;; transferase activity	cell;; organelle;; protein complex
PBX2	pre-B-cell leukemia transcription factor 2 (PBX2), mRNA.	3.6974	Hs.509545	5089	anterior compartment specification;; nucleus;; posterior compartment specification;; regulation of transcription, DNA-dependent;; transcription factor activity	cell;; organelle
MARS	methionine-tRNA synthetase (MARS), mRNA.	3.6905	Hs.355867	4141	ATP binding;; cytoplasm;; ligase activity;; methionine-tRNA ligase activity;; methionyl-tRNA aminoacylation;; protein biosynthesis;; soluble fraction;; tRNA binding	cell
RPS20	ribosomal protein S20 (RPS20), mRNA.	3.6895	Hs.8102	6224	protein biosynthesis;; small ribosomal subunit;; structural constituent of ribosome	cell;; organelle;; protein complex
MID1IP1	MID1 interacting protein 1 (gastrulation specific G12-like (zebrafish)) (MID1IP1), mRNA.	3.6836	Hs.522605	58526	microtubule cytoskeleton;; negative regulation of microtubule depolymerization;; nucleus;; protein binding	cell;; organelle
C10orf119	chromosome 10 open reading frame 119 (C10orf119), mRNA.	3.6836	Hs.124246	79892
AMOTL2	angiomotin like 2 (AMOTL2), mRNA.	3.6755	Hs.426312	51421
RPS5	ribosomal protein S5 (RPS5), mRNA.	3.6754	Hs.378103	6193	cytosolic small ribosomal subunit (sensu Eukaryota);; protein biosynthesis;; RNA binding;; structural constituent of ribosome	cell;; organelle;; protein complex
RFC5	Replication factor C (activator 1) 5, 36.5kDa	3.6733	Hs.506989	5985	ATP binding;; delta-DNA polymerase cofactor complex;; DNA binding;; DNA repair;; DNA replication;; DNA replication;; DNA replication factor C complex;; enzyme binding;; nucleoside-triphosphatase activity;; nucleotide binding;; nucleus	cell;; organelle;; protein complex
WBSCR1	Williams-Beuren syndrome chromosome region 1 (WBSCR1), transcript variant 2, mRNA.	3.6706	Hs.520943	7458	eukaryotic translation initiation factor 4F complex;; protein biosynthesis;; regulation of translational initiation;; RNA binding;; translation initiation factor activity	cell;; protein complex
COPS3	COP9 constitutive photomorphogenic homolog subunit 3 (Arabidopsis) (COPS3), mRNA.	3.6674	Hs.6076	8533	signalosome complex	cell;; organelle;; protein complex
CNOT1	CCR4-NOT transcription complex, subunit 1 (CNOT1), transcript variant 1, mRNA.	3.6663	Hs.460923	23019
SLC11A2	solute carrier family 11 (proton-coupled divalent metal ion transporters), member 2 (SLC11A2), mRNA.	3.6639	Hs.505545	4891	integral to plasma membrane;; iron ion transport;; iron ion transporter activity;; membrane;; transport;; transporter activity	cell
MRPL42	mitochondrial ribosomal protein L42 (MRPL42), nuclear gene encoding mitochondrial protein, transcript variant 1, mRNA.	3.6633	Hs.199579	28977	mitochondrial small ribosomal subunit;; mitochondrion;; protein biosynthesis;; ribonucleoprotein complex;; structural constituent of ribosome	cell;; organelle;; protein complex
TCEB3	transcription elongation factor B (SIII), polypeptide 3 (110kDa, elongin A) (TCEB3), mRNA.	3.663	Hs.549069	6924	defense response;; integral to membrane;; nucleus;; protein binding;; regulation of transcription from RNA polymerase II promoter;; transcriptional elongation regulator activity	cell;; organelle
TCEA1	transcription elongation factor A (SII), 1 (TCEA1), transcript variant 2, mRNA.	3.6486	Hs.491745	6917	general RNA polymerase II transcription factor activity;; nucleus;; regulation of transcription from RNA polymerase II promoter;; RNA elongation;; transcription;; transcription factor activity	cell;; organelle
XPO4	exportin 4 (XPO4), mRNA.	3.6428	Hs.507452	64328	nucleus;; protein transport	cell;; organelle
MGC70863	similar to RPL23AP7 protein (MGC70863), transcript variant 2, mRNA.	3.6406	Hs.550562	284942	protein biosynthesis;; ribosome;; rRNA binding;; structural constituent of ribosome	cell;; organelle;; protein complex
CTSL2	cathepsin L2 (CTSL2), mRNA.	3.6367	Hs.87417	1515	cathepsin L activity;; lysosome;; proteolysis and peptidolysis	cell;; organelle
CD24	CD24 antigen (small cell lung carcinoma cluster 4 antigen) (CD24), mRNA.	3.6347	Hs.375108	934	humoral immune response;; plasma membrane	cell
SCFD1	sec1 family domain containing 1 (SCFD1), transcript variant 2, mRNA.	3.6321	Hs.369168	23256	endoplasmic reticulum;; Golgi apparatus;; protein transport;; vesicle docking during exocytosis;; vesicle-mediated transport	cell;; organelle
MFAP3L	Microfibrillar-associated protein 3-like	3.6313	Hs.178121	9848	integral to membrane	cell
TTC1	tetratricopeptide repeat domain 1 (TTC1), mRNA.	3.6311	Hs.519718	7265	protein folding;; unfolded protein binding
HNRPF	heterogeneous nuclear ribonucleoprotein F (HNRPF), mRNA.	3.6301	Hs.808	3185	heterogeneous nuclear ribonucleoprotein complex;; RNA binding;; RNA processing	cell;; organelle;; protein complex
VDP	vesicle docking protein p115 (VDP), mRNA.	3.6293	Hs.292689	8615	binding;; cytoplasm;; Golgi membrane;; intracellular protein transport;; membrane;; protein transporter activity;; vesicle docking during exocytosis	cell;; organelle
IER2	immediate early response 2 (IER2), mRNA.	3.6218	Hs.501629	9592
	Homo sapiens similar to ribosomal protein S8 (H. sapiens) (LOC65447), mRNA	3.618
TFCP2	transcription factor CP2 (TFCP2), mRNA.	3.6179	Hs.48849	7024	cellular_component unknown;; regulation of transcription from RNA polymerase II promoter;; transcription factor activity	cellular_component unknown
PHLDB2	pleckstrin homology-like domain, family B, member 2 (PHLDB2), mRNA.	3.6174	Hs.477114	90102
GRP58	glucose regulated protein, 58kDa (GRP58), mRNA.	3.6168	Hs.308709	2923	cysteine-type endopeptidase activity;; electron transport;; electron transporter activity;; endoplasmic reticulum;; isomerase activity;; phospholipase C activity;; protein disulfide isomerase activity;; protein-ER retention;; protein-nucleus import;; signal transduction	cell;; organelle
NOLA2	nucleolar protein family A, member 2 (H/ACA small nucleolar RNPs) (NOLA2), mRNA.	3.6158	Hs.27222	55651	nucleus;; ribonucleoprotein complex;; ribosome biogenesis and assembly;; RNA binding	cell;; organelle;; protein complex
FBN2	fibrillin 2 (congenital contractural arachnodactyly) (FBN2), mRNA.	3.6149	Hs.519294	2201	calcium ion binding;; extracellular matrix (sensu Metazoa);; extracellular matrix structural constituent;; morphogenesis	extracellular matrix;; extracellular region
CTGF	connective tissue growth factor (CTGF), mRNA.	3.6131	Hs.410037	1490	cell adhesion;; cell motility;; DNA metabolism;; epidermis development;; extracellular matrix (sensu Metazoa);; extracellular space;; heparin binding;; insulin-like growth factor binding;; plasma membrane;; protein binding;; regulation of cell growth;; response to wounding;; soluble fraction	cell;; extracellular matrix;; extracellular region
MRPL37	mitochondrial ribosomal protein L37 (MRPL37), nuclear gene encoding mitochondrial protein, mRNA.	3.6128	Hs.476706	51253	structural constituent of ribosome
DRCTNNB1A	Down-regulated by Ctnnb1, a	3.6098	Hs.85603	84668	biological_process unknown;; cellular_component unknown;; signal transducer activity	cellular_component unknown
RPL13A	ribosomal protein L13a (RPL13A), mRNA.	3.6034	Hs.546356	23521	large ribosomal subunit;; protein biosynthesis;; structural constituent of ribosome	cell;; organelle;; protein complex
PTTG3	Pituitary tumor-transforming 3	3.6034	Hs.521097	26255	cytoplasm;; DNA metabolism;; DNA replication and chromosome cycle;; nucleus	cell;; organelle
SNX5	sorting nexin 5 (SNX5), transcript variant 2, mRNA.	3.5909	Hs.316890	27131	intracellular signaling cascade;; protein transport
UBXD2	UBX domain containing 2 (UBXD2), mRNA.	3.5846	Hs.350806	23190	regulation of transcription, DNA-dependent;; transcription factor activity
LRP8	low density lipoprotein receptor-related protein 8, apolipoprotein e receptor (LRP8), transcript variant 2, mRNA.	3.5841	Hs.444637	7804	apolipoprotein E receptor activity;; apolipoprotein E receptor activity;; apolipoprotein E receptor activity;; calcium ion binding;; cytokine and chemokine mediated signaling pathway;; endocytosis;; endocytosis;; integral to membrane;; lipid metabolism;; lipid metabolism;; lipoprotein binding;; membrane;; plasma membrane;; plasma membrane;; proteolysis and peptidolysis;; receptor activity;; signa…	cell
TUBB6	tubulin, beta 6 (TUBB6), mRNA.	3.5827	Hs.193491	84617
RHBDF1	rhomboid family 1 (Drosophila) (RHBDF1), mRNA.	3.5771	Hs.57988	64285	copper ion binding
PR48	protein phosphatase 2A 48 kDa regulatory subunit (PR48), transcript variant 2, mRNA.	3.575	Hs.124942	28227	calcium ion binding;; cell cycle arrest;; DNA replication initiation;; hydrolase activity;; nucleus;; phosphoprotein phosphatase activity;; protein amino acid dephosphorylation;; protein binding;; protein phosphatase type 2A activity;; protein phosphatase type 2A complex;; protein phosphatase type 2A regulator activity	cell;; organelle;; protein complex
ALPL	alkaline phosphatase, liver/bone/kidney (ALPL), mRNA.	3.5746	Hs.75431	249	alkaline phosphatase activity;; hydrolase activity;; integral to membrane;; magnesium ion binding;; membrane;; metabolism;; ossification	cell
ATP5A1	ATP synthase, H+ transporting, mitochondrial F1 complex, alpha subunit, isoform 1, cardiac muscle (ATP5A1), nuclear gene encoding mitochondrial protein, transcript variant 3, mRNA.	3.5717	Hs.298280	498	ATP binding;; ATP synthesis coupled proton transport;; hydrogen-transporting ATP synthase activity, rotational mechanism;; hydrogen-transporting ATPase activity, rotational mechanism;; hydrolase activity;; hydrolase activity, acting on acid anhydrides, catalyzing transmembrane movement of substances;; ion transport;; membrane fraction;; mitochondrion;; proton transport;; proton-transporting ATP s…	cell;; organelle;; protein complex
TMED9	transmembrane emp24 protein transport domain containing 9 (TMED9), mRNA.	3.5703	Hs.279929	54732	endoplasmic reticulum;; integral to membrane;; intracellular protein transport;; membrane;; protein carrier activity	cell;; organelle
STIP1	stress-induced-phosphoprotein 1 (Hsp70/Hsp90-organizing protein) (STIP1), mRNA.	3.5662	Hs.337295	10963	binding;; Golgi apparatus;; nucleus;; response to stress	cell;; organelle
ARID2	AT rich interactive domain 2 (ARID, RFX-like) (ARID2), mRNA.	3.56	Hs.317304	196528	nucleic acid binding;; nucleus;; translation initiation factor activity;; zinc ion binding	cell;; organelle
SLC3A2	solute carrier family 3 (activators of dibasic and neutral amino acid transport), member 2 (SLC3A2), mRNA.	3.5587	Hs.502769	6520	alpha-amylase activity;; amino acid transport;; calcium ion transport;; calcium:sodium antiporter activity;; carbohydrate metabolism;; cell growth;; integral to membrane	cell
MAP3K4	mitogen-activated protein kinase kinase kinase 4 (MAP3K4), transcript variant 2, mRNA.	3.5576	Hs.390428	4216	activation of MAPKK;; ATP binding;; JNK cascade;; magnesium ion binding;; MAP kinase kinase kinase activity;; protein amino acid phosphorylation;; protein serine/threonine kinase activity;; protein-tyrosine kinase activity;; response to stress;; transferase activity
GFPT2	glutamine-fructose-6-phosphate transaminase 2 (GFPT2), mRNA.	3.5568	Hs.30332	9945	carbohydrate biosynthesis;; cytoplasm;; energy reserve metabolism;; fructose 6-phosphate metabolism;; glutamine metabolism;; glutamine-fructose-6-phosphate transaminase (isomerizing) activity;; metabolism;; sugar binding;; transferase activity	cell
GNA11	Guanine nucleotide binding protein (G protein), alpha 11 (Gq class)	3.5529	Hs.549338	390876	cytoplasm;; G-protein coupled receptor protein signaling pathway;; GTP binding;; GTPase activity;; plasma membrane;; protein amino acid ADP-ribosylation;; signal transducer activity;; signal transduction	cell
TOM1L1	target of myb1-like 1 (chicken) (TOM1L1), mRNA.	3.5488	Hs.153504	10040	endosome;; Golgi stack;; intra-Golgi transport;; intracellular protein transport;; lysosome;; membrane;; protein transporter activity	cell;; organelle
NVL	nuclear VCP-like (NVL), transcript variant 2, mRNA.	3.5429	Hs.497867	4931	ATP binding;; nucleus	cell;; organelle
HELLS	Helicase, lymphoid-specific	3.5384	Hs.546260	3070	ATP binding;; ATP-dependent helicase activity;; DNA binding
FLJ21945	hypothetical protein FLJ21945 (FLJ21945), mRNA.	3.5359	Hs.24624	80304
C2orf3	Chromosome 2 open reading frame 3	3.5358	Hs.303808	6936	nucleus;; regulation of transcription, DNA-dependent;; RNA polymerase II transcription factor activity;; transcription;; transcription factor activity	cell;; organelle
EIF2S1	eukaryotic translation initiation factor 2, subunit 1 alpha, 35kDa (EIF2S1), mRNA.	3.5242	Hs.151777	1965	eukaryotic translation initiation factor 2 complex;; polysome;; regulation of translation;; RNA binding;; translation initiation factor activity	cell;; protein complex
C15orf23	chromosome 15 open reading frame 23 (C15orf23), mRNA.	3.5204	Hs.525796	90417
STRA13	stimulated by retinoic acid 13 homolog (mouse) (STRA13), mRNA.	3.519	Hs.37616	201254
LPGAT1	lysophosphatidylglycerol acyltransferase 1 (LPGAT1), mRNA.	3.5156	Hs.497674	9926	acyltransferase activity;; integral to membrane;; metabolism;; phospholipid biosynthesis;; transferase activity	cell
USP39	ubiquitin specific protease 39 (USP39), mRNA.	3.5134	Hs.469173	10713	cysteine-type endopeptidase activity;; mRNA processing;; nucleus;; RNA splicing;; spliceosome assembly;; ubiquitin cycle;; ubiquitin thiolesterase activity;; ubiquitin-dependent protein catabolism	cell;; organelle
FLJ10407	Hypothetical protein FLJ10407	3.5126	Hs.476525	55706
NUP88	nucleoporin 88kDa (NUP88), mRNA.	3.5075	Hs.172108	4927	nuclear pore;; nucleus;; protein transport;; transporter activity	cell;; organelle
KIAA1327	KIAA1327 protein	3.5021	Hs.106204	57219	DNA binding;; nucleus;; regulation of transcription, DNA-dependent	cell;; organelle
FLJ20297	hypothetical protein FLJ20297 (FLJ20297), mRNA.	3.5012	Hs.516450	55627
ABCF1	ATP-binding cassette, sub-family F (GCN20), member 1 (ABCF1), mRNA.	3.4952	Hs.9573	23	ATP binding;; ATP binding;; ATPase activity;; ATPase activity, coupled to transmembrane movement of substances;; inflammatory response;; nucleotide binding;; protein biosynthesis;; translation factor activity, nucleic acid binding;; transport
BEXL1	PREDICTED: brain expressed X-linked-like 1 (BEXL1), mRNA.	3.4904	Hs.184736	56271
HOXC4	homeo box C4 (HOXC4), transcript variant 2, mRNA.	3.4842	Hs.820	3221	development;; development;; development;; nucleus;; nucleus;; regulation of transcription from RNA polymerase II promoter;; regulation of transcription, DNA-dependent;; regulation of transcription, DNA-dependent;; transcription corepressor activity;; transcription factor activity;; transcription factor activity	cell;; organelle
HDCMA18P	HDCMA18P protein (HDCMA18P), mRNA.	3.4818	Hs.278635	51574
ARF4	ADP-ribosylation factor 4 (ARF4), mRNA.	3.4787	Hs.148330	378	enzyme activator activity;; Golgi apparatus;; GTP binding;; GTPase activity;; protein transport;; small GTPase mediated signal transduction	cell;; organelle
GTF2I	general transcription factor II, i (GTF2I), transcript variant 3, mRNA.	3.4773	Hs.520459	2969	general RNA polymerase II transcription factor activity;; nucleus;; protein binding;; regulation of transcription, DNA-dependent;; signal transduction;; transcription;; transcription factor activity;; transcription initiation from RNA polymerase II promoter	cell;; organelle
FLJ22662	hypothetical protein FLJ22662 (FLJ22662), mRNA.	3.4771	Hs.131933	79887
UNG	uracil-DNA glycosylase (UNG), nuclear gene encoding mitochondrial protein, transcript variant 2, mRNA.	3.4762	Hs.191334	7374	base-excision repair;; carbohydrate metabolism;; hydrolase activity, acting on glycosyl bonds;; mitochondrion;; nucleus;; uracil DNA N-glycosylase activity	cell;; organelle
ANKMY2	ankyrin repeat and MYND domain containing 2 (ANKMY2), mRNA.	3.4729	Hs.157378	57037
KIAA0184	KIAA0184 protein	3.4718
UBAP2L	Ubiquitin associated protein 2-like	3.4698	Hs.490551	9898
RPRM	reprimo, TP53 dependant G2 arrest mediator candidate (RPRM), mRNA.	3.4655	Hs.100890	56475	cell cycle arrest;; cytoplasm	cell
KIAA0592	KIAA0592 protein (KIAA0592), mRNA.	3.4624	Hs.365286	253725
ADAMTS1	a disintegrin-like and metalloprotease (reprolysin type) with thrombospondin type 1 motif, 1 (ADAMTS1), mRNA.	3.4615	Hs.534115	9510	extracellular matrix (sensu Metazoa);; heparin binding;; integrin binding;; integrin-mediated signaling pathway;; metalloendopeptidase activity;; negative regulation of cell proliferation;; proteolysis and peptidolysis;; zinc ion binding	extracellular matrix;; extracellular region
C6orf49	chromosome 6 open reading frame 49 (C6orf49), mRNA.	3.4529	Hs.525899	29964	zinc ion binding
C17orf35	chromosome 17 open reading frame 35 (C17orf35), mRNA.	3.4526	Hs.514009	8834	G-protein coupled receptor activity;; integral to plasma membrane;; signal transduction	cell
POLR2F	polymerase (RNA) II (DNA directed) polypeptide F (POLR2F), mRNA.	3.4489	Hs.436578	5435	DNA binding;; DNA-directed RNA polymerase activity;; nucleus;; regulation of transcription;; RNA polymerase complex;; transcription, DNA-dependent;; transferase activity	cell;; organelle;; protein complex
GTSE1	G-2 and S-phase expressed 1 (GTSE1), mRNA.	3.4425	Hs.386189
NARS	asparaginyl-tRNA synthetase (NARS), mRNA.	3.4421	Hs.465224	4677	asparagine-tRNA ligase activity;; asparaginyl-tRNA aminoacylation;; aspartate-tRNA ligase activity;; aspartyl-tRNA aminoacylation;; ATP binding;; cytoplasm;; ligase activity;; nucleic acid binding;; protein biosynthesis;; soluble fraction	cell
ACTB	actin, beta (ACTB), mRNA.	3.4388	Hs.520640	60	actin filament;; cytoskeleton;; motor activity;; protein binding;; structural constituent of cytoskeleton;; TIP60 histone acetyltransferase complex	cell;; organelle;; protein complex
ZNF134	zinc finger protein 134 (clone pHZ-15) (ZNF134), mRNA.	3.4366	Hs.469694	7693	nucleic acid binding;; nucleus;; nucleus;; regulation of transcription, DNA-dependent;; transcription;; transcription factor activity;; zinc ion binding	cell;; organelle
DKKL1	dickkopf-like 1 (soggy) (DKKL1), mRNA.	3.4362	Hs.515855	27120	extracellular space;; morphogenesis;; signal transducer activity	extracellular region
SMC6L1	SMC6 structural maintenance of chromosomes 6-like 1 (yeast) (SMC6L1), mRNA.	3.4339	Hs.526728	79677	ATP binding;; chromosome;; chromosome organization and biogenesis;; DNA repair;; nucleus	cell;; organelle
ACVR2B	activin A receptor, type IIB (ACVR2B), mRNA.	3.4329	Hs.517775	93	ATP binding;; integral to plasma membrane;; membrane;; protein amino acid phosphorylation;; protein binding;; receptor activity;; transferase activity;; transforming growth factor beta receptor activity;; transmembrane receptor protein serine/threonine kinase signaling pathway	cell
SUV39H1	suppressor of variegation 3-9 homolog 1 (Drosophila) (SUV39H1), mRNA.	3.4304	Hs.522639	6839	chromatin;; chromatin assembly or disassembly;; chromatin binding;; chromatin modification;; condensed nuclear chromosome;; DNA replication and chromosome cycle;; histone lysine N-methyltransferase activity (H3-K9 specific);; histone-lysine N-methyltransferase activity;; methyltransferase activity;; nucleus;; nucleus;; protein binding;; S-adenosylmethionine-dependent methyltransferase activity;; …	cell;; organelle
CHRD	chordin (CHRD), transcript variant 3, mRNA.	3.4281	Hs.166186	8646	cellular_component unknown;; development;; molecular_function unknown;; skeletal development	cellular_component unknown
CGI-30	CGI-30 protein (CGI-30), mRNA.	3.4226	Hs.440776	51611	diphthine synthase activity;; metabolism;; methyltransferase activity;; peptidyl-diphthamide biosynthesis from peptidyl-histidine;; transferase activity
IFRD2	interferon-related developmental regulator 2 (IFRD2), mRNA.	3.4167	Hs.315177
GPC6	glypican 6 (GPC6), mRNA.	3.4122	Hs.444329	10082	extracellular matrix (sensu Metazoa);; integral to plasma membrane;; membrane	cell;; extracellular matrix;; extracellular region
MGC14560	protein x 0004 (MGC14560), mRNA.	3.41	Hs.528638	51184	ATP binding
YWHAB	tyrosine 3-monooxygenase/tryptophan 5-monooxygenase activation protein, beta polypeptide (YWHAB), transcript variant 2, mRNA.	3.4094	Hs.279920	7529	protein domain specific binding
HSPC148	hypothetical protein HSPC148 (HSPC148), mRNA.	3.4055	Hs.503597	51503	biological_process unknown;; cellular_component unknown;; molecular_function unknown	cellular_component unknown
MATR3	matrin 3 (MATR3), mRNA.	3.4054	Hs.268939	9782	nuclear inner membrane;; nucleus;; RNA binding;; structural molecule activity;; zinc ion binding	cell;; organelle
CMAS	cytidine monophosphate N-acetylneuraminic acid synthetase (CMAS), mRNA.	3.4053	Hs.311346	55907	lipopolysaccharide biosynthesis;; N-acylneuraminate cytidylyltransferase activity;; nucleus;; transferase activity	cell;; organelle
PPP1CB	protein phosphatase 1, catalytic subunit, beta isoform (PPP1CB), transcript variant 2, mRNA.	3.4033	Hs.468018	5500	carbohydrate metabolism;; cell cycle;; cytokinesis;; glycogen metabolism;; hydrolase activity;; manganese ion binding;; phosphoprotein phosphatase activity
ITGAV	integrin, alpha V (vitronectin receptor, alpha polypeptide, antigen CD51) (ITGAV), mRNA.	3.401	Hs.436873	3685	cell-matrix adhesion;; integrin complex;; integrin-mediated signaling pathway;; protein binding	cell;; protein complex
MLLT4	Myeloid/lymphoid or mixed-lineage leukemia (trithorax homolog, Drosophila); translocated to, 4	3.4004	Hs.549055	4301	cell adhesion;; cell adhesion;; cell-cell signaling;; intercellular junction;; motor activity;; myosin;; protein binding;; protein C-terminus binding;; signal transduction;; signal transduction	cell;; organelle
OSBPL9	oxysterol binding protein-like 9 (OSBPL9), transcript variant 4, mRNA.	3.3999	Hs.21938	114883	lipid transport;; steroid metabolism
FLJ10871	hypothetical protein FLJ10871 (FLJ10871), mRNA.	3.399	Hs.162397	55756
UBE2D3	ubiquitin-conjugating enzyme E2D 3 (UBC4/5 homolog, yeast) (UBE2D3), transcript variant 9, mRNA.	3.3987	Hs.518773	7323	ligase activity;; ubiquitin conjugating enzyme activity;; ubiquitin cycle;; ubiquitin-protein ligase activity
NS3TP1	HCV NS3-transactivated protein 1 (NS3TP1), mRNA.	3.396	Hs.101364	54529	asparagine biosynthesis;; asparagine synthase (glutamine-hydrolyzing) activity
MYCL2	v-myc avian myelocytomatosis viral oncogene homolog 2	3.3941
LOC221875	PREDICTED: similar to tropomyosin 3 (LOC221875), mRNA.	3.394
RPS10	ribosomal protein S10 (RPS10), mRNA.	3.3897	Hs.539100	6204	cytosolic small ribosomal subunit (sensu Eukaryota);; protein biosynthesis;; ribonucleoprotein complex;; RNA binding;; structural constituent of ribosome	cell;; organelle;; protein complex
ZNF80	zinc finger protein 80 (pT17) (ZNF80), mRNA.	3.3894	Hs.271079	7634	nucleus;; regulation of transcription, DNA-dependent;; transcription;; transcription factor activity;; zinc ion binding	cell;; organelle
RPS27	ribosomal protein S27 (metallopanstimulin 1) (RPS27), mRNA.	3.3894	Hs.546291	6232	cell proliferation;; cytosolic small ribosomal subunit (sensu Eukaryota);; protein biosynthesis;; ribosome;; RNA binding;; signal transduction;; structural constituent of ribosome;; zinc ion binding	cell;; organelle;; protein complex
FLJ23091	putative NFkB activating protein 373 (FLJ23091), transcript variant 1, mRNA.	3.3894	Hs.479491	79971	positive regulation of I-kappaB kinase/NF-kappaB cascade;; positive regulation of I-kappaB kinase/NF-kappaB cascade;; signal transducer activity;; signal transducer activity
C20orf172	chromosome 20 open reading frame 172 (C20orf172), mRNA.	3.3888	Hs.266273	79980
NDUFC2	NADH dehydrogenase (ubiquinone) 1, subcomplex unknown, 2, 14.5kDa (NDUFC2), mRNA.	3.3886	Hs.407860	4718	membrane fraction;; mitochondrial electron transport, NADH to ubiquinone;; mitochondrial inner membrane;; mitochondrion;; NADH dehydrogenase (ubiquinone) activity;; NADH dehydrogenase (ubiquinone) activity;; NADH dehydrogenase activity;; oxidoreductase activity	cell;; organelle
DARS	aspartyl-tRNA synthetase (DARS), mRNA.	3.3851	Hs.503787	1615	aminoacylase activity;; aspartate-tRNA ligase activity;; aspartyl-tRNA aminoacylation;; ATP binding;; cytoplasm;; ligase activity;; nucleic acid binding;; protein biosynthesis;; protein complex assembly;; soluble fraction	cell
NPEPPS	aminopeptidase puromycin sensitive (NPEPPS), mRNA.	3.3813	Hs.443837	9520	aminopeptidase activity;; cytosol;; membrane alanyl aminopeptidase activity;; metallopeptidase activity;; nucleus;; proteolysis and peptidolysis;; zinc ion binding	cell;; organelle
LARS	leucyl-tRNA synthetase (LARS), mRNA.	3.3811	Hs.432674	51520	ATP binding;; cytoplasm;; leucine-tRNA ligase activity;; ligase activity;; protein biosynthesis;; tRNA aminoacylation for protein translation;; tRNA ligase activity	cell
SUPV3L1	suppressor of var1, 3-like 1 (S. cerevisiae) (SUPV3L1), mRNA.	3.3799	Hs.106469	6832	ATP binding;; ATP-dependent helicase activity;; hydrolase activity;; mitochondrion;; RNA binding;; RNA binding	cell;; organelle
SC5DL	sterol-C5-desaturase (ERG3 delta-5-desaturase homolog, fungal)-like (SC5DL), mRNA.	3.3769	Hs.287749	6309	C-5 sterol desaturase activity;; endoplasmic reticulum;; integral to membrane;; lathosterol oxidase activity;; lipid metabolism;; metabolism;; oxidoreductase activity;; sterol biosynthesis	cell;; organelle
FLJ23323	Hypothetical protein FLJ23323	3.3735	Hs.59425	79707
FLJ12684	Hypothetical protein FLJ12684	3.3724
PELI1	pellino homolog 1 (Drosophila) (PELI1), mRNA.	3.3694	Hs.7886	57162
KARS	lysyl-tRNA synthetase (KARS), mRNA.	3.3686	Hs.3100	3735	aspartate-tRNA ligase activity;; aspartyl-tRNA aminoacylation;; ATP binding;; cytoplasm;; cytoplasm;; ligase activity;; lysine-tRNA ligase activity;; lysine-tRNA ligase activity;; lysine-tRNA ligase activity;; lysyl-tRNA aminoacylation;; lysyl-tRNA aminoacylation;; mitochondrion;; nucleic acid binding;; protein biosynthesis;; soluble fraction;; tRNA binding;; tRNA processing	cell;; organelle
PABPC4	poly(A) binding protein, cytoplasmic 4 (inducible form) (PABPC4), mRNA.	3.3683	Hs.169900	8761	blood coagulation;; cytoplasm;; poly(A) binding;; protein biosynthesis;; response to pest, pathogen or parasite;; RNA binding;; RNA catabolism;; RNA processing	cell
TACC3	transforming, acidic coiled-coil containing protein 3 (TACC3), mRNA.	3.3682	Hs.104019	10460
KIAA1033	KIAA1033 protein (KIAA1033), mRNA.	3.3658	Hs.12144	23325
NUDC	nuclear distribution gene C homolog (A. nidulans) (NUDC), mRNA.	3.3654	Hs.263812	10726	cell proliferation;; development;; regulation of cell cycle
NDUFA4	NADH dehydrogenase (ubiquinone) 1 alpha subcomplex, 4, 9kDa (NDUFA4), nuclear gene encoding mitochondrial protein, mRNA.	3.364	Hs.50098	4697	mitochondrion;; NADH dehydrogenase (ubiquinone) activity;; NADH dehydrogenase activity;; oxidoreductase activity	cell;; organelle
EXOSC3	exosome component 3 (EXOSC3), transcript variant 2, mRNA.	3.3596	Hs.549154	51010	3'-5'-exoribonuclease activity;; cytoplasmic exosome (RNase complex);; exonuclease activity;; hydrolase activity;; nuclear exosome (RNase complex);; nucleic acid binding;; RNA binding;; rRNA processing	cell;; organelle;; protein complex
C6orf129	PREDICTED: chromosome 6 open reading frame 129 (C6orf129), mRNA.	3.3592	Hs.284207	154467
IFRD1	interferon-related developmental regulator 1 (IFRD1), transcript variant 1, mRNA.	3.3552	Hs.7879	3475	binding;; myoblast cell fate determination
GLDC	glycine dehydrogenase (decarboxylating; glycine decarboxylase, glycine cleavage system protein P) (GLDC), mRNA.	3.3508	Hs.149156	2731	electron transporter activity;; glycine catabolism;; glycine dehydrogenase (decarboxylating) activity;; glycine dehydrogenase complex (decarboxylating);; mitochondrion;; oxidoreductase activity	cell;; organelle;; protein complex
FLJ36749	PREDICTED: hypothetical protein FLJ36749 (FLJ36749), mRNA.	3.3504	Hs.291209	283571	development;; DNA binding;; nucleus;; regulation of transcription;; transcription regulator activity	cell;; organelle
C18orf4	chromosome 18 open reading frame 4 (C18orf4), mRNA.	3.3496	Hs.124673	92126	integral to membrane;; sulfotransferase activity;; transferase activity	cell
KPNA4	karyopherin alpha 4 (importin alpha 3) (KPNA4), mRNA.	3.3476	Hs.288193	3840	binding;; intracellular protein transport;; NLS-bearing substrate-nucleus import;; nucleus;; protein transporter activity	cell;; organelle
NDUFA6	NADH dehydrogenase (ubiquinone) 1 alpha subcomplex, 6, 14kDa (NDUFA6), nuclear gene encoding mitochondrial protein, mRNA.	3.3442	Hs.274416	4700	electron transport;; membrane fraction;; mitochondrial inner membrane;; mitochondrion;; NADH dehydrogenase (ubiquinone) activity;; NADH dehydrogenase activity	cell;; organelle
TOP2B	topoisomerase (DNA) II beta 180kDa (TOP2B), mRNA.	3.3438	Hs.475733	7155	ATP binding;; DNA topoisomerase (ATP-hydrolyzing) activity;; DNA topological change;; nucleus	cell;; organelle
NCOA6IP	nuclear receptor coactivator 6 interacting protein (NCOA6IP), mRNA.	3.3438	Hs.335068	96764	S-adenosylmethionine-dependent methyltransferase activity;; transferase activity
PRDX3	peroxiredoxin 3 (PRDX3), nuclear gene encoding mitochondrial protein, transcript variant 2, mRNA.	3.3428	Hs.523302	10935	alkyl hydroperoxide reductase activity;; mitochondrion;; oxidoreductase activity;; peroxidase activity	cell;; organelle
XPMC2H	XPMC2 prevents mitotic catastrophe 2 homolog (Xenopus laevis) (XPMC2H), mRNA.	3.3406	Hs.438409	57109	exonuclease activity;; hydrolase activity;; nucleus;; regulation of transcription, DNA-dependent;; transcription factor activity	cell;; organelle
CPOX	coproporphyrinogen oxidase (CPOX), mRNA.	3.3361	Hs.476982	1371	coproporphyrinogen oxidase activity;; heme biosynthesis;; mitochondrion;; oxidoreductase activity	cell;; organelle
PARN	poly(A)-specific ribonuclease (deadenylation nuclease) (PARN), mRNA.	3.3285	Hs.253197	5073	cytoplasm;; exonuclease activity;; female gamete generation;; hydrolase activity;; magnesium ion binding;; mRNA 3'-UTR binding;; mRNA catabolism, nonsense-mediated decay;; negative regulation of transcription;; nucleus;; poly(A)-specific ribonuclease activity;; RNA binding;; RNA modification;; transcriptional repressor activity	cell;; organelle
EWSR1	Ewing sarcoma breakpoint region 1 (EWSR1), transcript variant EWS, mRNA.	3.3254	Hs.374477	2130	calmodulin binding;; nucleic acid binding;; nucleus;; regulation of transcription, DNA-dependent;; RNA binding;; transcription;; zinc ion binding	cell;; organelle
ZNF614	zinc finger protein 614 (ZNF614), mRNA.	3.322	Hs.292336	80110	DNA binding;; nucleic acid binding;; nucleus;; regulation of transcription, DNA-dependent;; zinc ion binding	cell;; organelle
GTF2E2	general transcription factor IIE, polypeptide 2, beta 34kDa (GTF2E2), mRNA.	3.3184	Hs.77100	2961	general RNA polymerase II transcription factor activity;; nucleus;; protein binding;; regulation of transcription, DNA-dependent;; transcription;; transcription factor TFIIE complex;; transcription initiation from RNA polymerase II promoter	cell;; organelle;; protein complex
NOL6	nucleolar protein family 6 (RNA-associated) (NOL6), transcript variant gamma, mRNA.	3.3159	Hs.493709	65083
CD200	CD200 antigen (CD200), transcript variant 3, mRNA.	3.3123	Hs.79015	4345	integral to plasma membrane	cell
APEX1	APEX nuclease (multifunctional DNA repair enzyme) 1 (APEX1), transcript variant 2, mRNA.	3.3086	Hs.73722	328	3'-5' exonuclease activity;; base-excision repair;; DNA binding;; DNA-(apurinic or apyrimidinic site) lyase activity;; endodeoxyribonuclease activity;; endoplasmic reticulum;; lyase activity;; metal ion binding;; nucleus;; oxidoreductase activity;; perinuclear region;; phosphodiesterase I activity;; protein binding;; regulation of DNA binding;; ribonuclease H activity;; ribosome;; transcription c…	cell;; organelle;; protein complex
SEC13L1	SEC13-like 1 (S. cerevisiae) (SEC13L1), transcript variant 2, mRNA.	3.307	Hs.166924	6396	intracellular protein transport;; molecular_function unknown
DDX50	DEAD (Asp-Glu-Ala-Asp) box polypeptide 50 (DDX50), mRNA.	3.307	Hs.522984	79009	ATP binding;; ATP-dependent helicase activity;; hydrolase activity;; nucleus;; RNA binding	cell;; organelle
FLJ12806	Hypothetical protein FLJ12806	3.3042	Hs.550528	64853
SCC-112	SCC-112 protein (SCC-112), mRNA.	3.3005	Hs.331431	23244	binding;; mitotic chromosome condensation
PSMB7	proteasome (prosome, macropain) subunit, beta type, 7 (PSMB7), mRNA.	3.2951	Hs.213470	5695	proteasome core complex (sensu Eukaryota);; threonine endopeptidase activity;; ubiquitin-dependent protein catabolism	cell;; organelle;; protein complex
PSMC3	Proteasome (prosome, macropain) 26S subunit, ATPase, 3	3.2894	Hs.250758	5702	ATP binding;; hydrolase activity;; nucleoside-triphosphatase activity;; nucleotide binding;; proteasome complex (sensu Eukaryota);; protein catabolism;; transcription coactivator activity;; transcription corepressor activity	cell;; organelle;; protein complex
RPS27A	ribosomal protein S27a (RPS27A), mRNA.	3.2878	Hs.546292	6233	intracellular;; protein biosynthesis;; protein modification;; ribosome;; structural constituent of ribosome	cell;; organelle;; protein complex
DKFZp547I014	hypothetical protein DKFZp547I014 (DKFZp547I014), mRNA.	3.2853	Hs.534472	56969
RPL37A	ribosomal protein L37a (RPL37A), mRNA.	3.2852	Hs.433701	6168	protein biosynthesis;; ribosome;; structural constituent of ribosome	cell;; organelle;; protein complex
LISCH7	liver-specific bHLH-Zip transcription factor (LISCH7), transcript variant 3, mRNA.	3.2844	Hs.466507	51599	receptor activity
CHORDC1	cysteine and histidine-rich domain (CHORD)-containing, zinc binding protein 1 (CHORDC1), mRNA.	3.2837	Hs.22857	26973	biological_process unknown;; cellular_component unknown;; molecular_function unknown	cellular_component unknown
RNPC2	RNA-binding region (RNP1, RRM) containing 2 (RNPC2), transcript variant 2, mRNA.	3.2739	Hs.282901	9584	mRNA processing;; nuclear mRNA splicing, via spliceosome;; nucleoplasm;; nucleus;; regulation of transcription, DNA-dependent;; RNA binding;; transcription	cell;; organelle
RPLP1	ribosomal protein, large, P1 (RPLP1), transcript variant 2, mRNA.	3.2734	Hs.356502	6176	cytosolic large ribosomal subunit (sensu Eukaryota);; intracellular;; protein biosynthesis;; ribosome;; RNA binding;; structural constituent of ribosome;; structural constituent of ribosome;; translational elongation	cell;; organelle;; protein complex
UBE2A	ubiquitin-conjugating enzyme E2A (RAD6 homolog) (UBE2A), transcript variant 2, mRNA.	3.2727	Hs.379466	7319	ligase activity;; nucleus;; postreplication repair;; ubiquitin conjugating enzyme activity;; ubiquitin conjugating enzyme activity;; ubiquitin cycle;; ubiquitin-dependent protein catabolism;; ubiquitin-protein ligase activity	cell;; organelle
RAB35	RAB35, member RAS oncogene family (RAB35), mRNA.	3.2721	Hs.524788	11021	DNA binding;; GTP binding;; GTPase activity;; intracellular protein transport;; small GTPase mediated signal transduction;; two-component signal transduction system (phosphorelay)
GOLPH4	golgi phosphoprotein 4 (GOLPH4), mRNA.	3.2687	Hs.143600	27333	endocytic vesicle;; Golgi cis-face;; Golgi lumen;; integral to membrane	cell;; organelle
PAF53	RNA polymerase I associated factor 53 (PAF53), mRNA.	3.2588	Hs.446334	64425	DNA binding;; DNA-directed RNA polymerase activity;; nucleus;; transcription	cell;; organelle
CTNNA1	catenin (cadherin-associated protein), alpha 1, 102kDa (CTNNA1), mRNA.	3.2577	Hs.445981	1495	actin cytoskeleton;; cadherin binding;; cell adhesion;; cell adhesion;; protein binding;; structural molecule activity	cell;; organelle
SMYD4	SET and MYND domain containing 4 (SMYD4), mRNA.	3.2576	Hs.514602	114826	binding
P15RS	hypothetical protein FLJ10656 (P15RS), mRNA.	3.2568	Hs.464912	55197	kinase activity
SCYL2	SCY1-like 2 (S. cerevisiae)	3.2542	Hs.506481	55681	ATP binding;; protein amino acid phosphorylation;; protein kinase activity;; protein serine/threonine kinase activity;; transferase activity
GDI2	GDP dissociation inhibitor 2 (GDI2), mRNA.	3.2516	Hs.299055	2665	GTPase activator activity;; protein transport;; Rab GDP-dissociation inhibitor activity;; regulation of GTPase activity
MAN2A1	mannosidase, alpha, class 2A, member 1 (MAN2A1), mRNA.	3.2497	Hs.432822	4124	alpha-mannosidase activity;; carbohydrate metabolism;; glycoprotein biosynthesis;; Golgi apparatus;; hydrolase activity, acting on glycosyl bonds;; integral to membrane;; mannosyl-oligosaccharide 1,3-1,6-alpha-mannosidase activity;; membrane fraction	cell;; organelle
JTV1	JTV1 gene (JTV1), mRNA.	3.2438	Hs.301613	7965	damaged DNA binding;; protein biosynthesis
LAPTM4B	lysosomal associated protein transmembrane 4 beta (LAPTM4B), mRNA.	3.242	Hs.492314	55353	integral to membrane	cell
TARBP2	TAR (HIV) RNA binding protein 2 (TARBP2), transcript variant 3, mRNA.	3.2403	Hs.326	6895	double-stranded RNA binding;; double-stranded RNA binding;; intracellular;; intracellular;; negative regulation of protein kinase activity;; nucleus;; positive regulation of translation;; positive regulation of viral genome replication;; protein heterodimerization activity;; regulation of transcription from RNA polymerase II promoter;; regulation of viral transcription	cell;; organelle
POLR1D	polymerase (RNA) I polypeptide D, 16kDa (POLR1D), mRNA.	3.2398	Hs.507584	219404	DNA binding;; DNA-directed RNA polymerase activity;; nucleus;; protein dimerization activity;; transcription;; transferase activity	cell;; organelle
ATF4	activating transcription factor 4 (tax-responsive enhancer element B67) (ATF4), transcript variant 2, mRNA.	3.2368	Hs.496487	468	DNA binding;; DNA binding;; nucleus;; regulation of transcription, DNA-dependent;; RNA polymerase II transcription factor activity;; transcription	cell;; organelle
COPS4	COP9 constitutive photomorphogenic homolog subunit 4 (Arabidopsis) (COPS4), mRNA.	3.2361	Hs.190384	51138	signalosome complex	cell;; organelle;; protein complex
MAPKAPK5	mitogen-activated protein kinase-activated protein kinase 5 (MAPKAPK5), transcript variant 1, mRNA.	3.2358	Hs.413901	8550	ATP binding;; MAP kinase kinase activity;; protein amino acid phosphorylation;; protein serine/threonine kinase activity;; response to stress;; signal transduction;; transferase activity
SCD	stearoyl-CoA desaturase (delta-9-desaturase) (SCD), mRNA.	3.2357	Hs.368641	6319	endoplasmic reticulum;; fatty acid biosynthesis;; integral to membrane;; iron ion binding;; membrane;; oxidoreductase activity;; stearoyl-CoA 9-desaturase activity	cell;; organelle
IER3	immediate early response 3 (IER3), transcript variant short, mRNA.	3.2348	Hs.76095	8870	anti-apoptosis;; anti-apoptosis;; apoptosis;; integral to membrane;; molecular_function unknown;; morphogenesis	cell
PAK1	p21/Cdc42/Rac1-activated kinase 1 (STE20 homolog, yeast) (PAK1), mRNA.	3.2343	Hs.435714	5058	apoptosis;; ATP binding;; JNK cascade;; protein amino acid phosphorylation;; protein amino acid phosphorylation;; protein serine/threonine kinase activity;; transferase activity
CANX	Calnexin	3.2259	Hs.529890	821	calcium ion binding;; calcium ion binding;; endoplasmic reticulum;; integral to membrane;; protein folding;; protein secretion;; sugar binding;; unfolded protein binding	cell;; organelle
ZBED4	zinc finger, BED domain containing 4 (ZBED4), mRNA.	3.2259	Hs.475208	9889	DNA binding;; protein dimerization activity
CDKAL1	CDK5 regulatory subunit associated protein 1-like 1 (CDKAL1), mRNA.	3.2254	Hs.484844	54901	catalytic activity;; iron ion binding
NCLN	nicalin homolog (zebrafish) (NCLN), mRNA.	3.2248	Hs.501420	56926
KIAA1333	KIAA1333 (KIAA1333), mRNA.	3.2216	Hs.509008	55632	DNA binding;; intracellular;; protein ubiquitination;; regulation of transcription, DNA-dependent;; ubiquitin cycle;; ubiquitin ligase complex;; ubiquitin-protein ligase activity;; zinc ion binding	cell;; protein complex
DUSP14	dual specificity phosphatase 14 (DUSP14), mRNA.	3.2199	Hs.91448	11072	hydrolase activity;; protein amino acid dephosphorylation;; protein tyrosine/serine/threonine phosphatase activity
ABC1	amplified in breast cancer 1 (ABC1), mRNA.	3.2157	Hs.221899	63897	binding;; mitotic chromosome condensation
PPRC1	peroxisome proliferative activated receptor, gamma, coactivator-related 1 (PPRC1), mRNA.	3.2153	Hs.533551	23082	nucleic acid binding
TCERG1	transcription elongation regulator 1 (TCERG1), mRNA.	3.2153	Hs.443465	10915	nucleus;; regulation of transcription, DNA-dependent;; RNA polymerase II transcription factor activity;; transcription;; transcription coactivator activity;; transcription from RNA polymerase II promoter	cell;; organelle
CSNK1A1	casein kinase 1, alpha 1 (CSNK1A1), mRNA.	3.2136	Hs.442592	1452	ATP binding;; casein kinase I activity;; protein amino acid phosphorylation;; protein amino acid phosphorylation;; protein serine/threonine kinase activity;; protein-tyrosine kinase activity;; transferase activity;; Wnt receptor signaling pathway
Gm83	DKFZP564O0463 protein (Gm83), mRNA.	3.2092	Hs.532265	25879
CAPZA2	capping protein (actin filament) muscle Z-line, alpha 2 (CAPZA2), mRNA.	3.2068	Hs.446123	830	actin binding;; actin cytoskeleton organization and biogenesis;; cell motility;; F-actin capping protein complex;; protein complex assembly	cell;; organelle;; protein complex
TPI1	triosephosphate isomerase 1	3.2059
BMP4	bone morphogenetic protein 4 (BMP4), transcript variant 3, mRNA.	3.202	Hs.68879	652	cell differentiation;; cytokine activity;; growth;; growth factor activity;; mesoderm development;; signal transducer activity;; skeletal development
ATP5B	ATP synthase, H+ transporting, mitochondrial F1 complex, beta polypeptide	3.1956
RNP24	coated vesicle membrane protein (RNP24), mRNA.	3.1954	Hs.75914	10959	Golgi apparatus;; integral to membrane;; intracellular protein transport;; microsome;; plasma membrane;; protein carrier activity	cell;; organelle
RAB9P40	Rab9 effector p40 (RAB9P40), mRNA.	3.1929	Hs.19012	10244	endosome;; receptor mediated endocytosis;; vesicle docking during exocytosis	cell;; organelle
CDK5RAP1	CDK5 regulatory subunit associated protein 1 (CDK5RAP1), transcript variant 2, mRNA.	3.187	Hs.435952	51654	brain development;; catalytic activity;; cell proliferation;; cellular_component unknown;; iron ion binding;; negative regulation of cyclin dependent protein kinase activity;; neuronal Cdc2-like kinase binding;; regulation of neuron differentiation	cellular_component unknown
FLJ13213	hypothetical protein FLJ13213 (FLJ13213), mRNA.	3.1839	Hs.512932	79811	DNA binding
BIRC6	baculoviral IAP repeat-containing 6 (apollon) (BIRC6), mRNA.	3.1838	Hs.150107	57448	anti-apoptosis;; apoptosis;; cysteine protease inhibitor activity;; intracellular;; ligase activity;; ubiquitin conjugating enzyme activity;; ubiquitin cycle	cell
ACAT2	acetyl-Coenzyme A acetyltransferase 2 (acetoacetyl Coenzyme A thiolase) (ACAT2), mRNA.	3.1836	Hs.363137	39	acetyl-CoA C-acetyltransferase activity;; acyltransferase activity;; cytoplasm;; lipid metabolism;; transferase activity	cell
2005-03-07	membrane-associated ring finger (C3HC4) 7 (MARCH7), mRNA.	3.1833	Hs.529272	64844	integral to membrane;; nucleus;; protein ubiquitination;; ubiquitin ligase complex;; ubiquitin-protein ligase activity;; zinc ion binding	cell;; organelle;; protein complex
C9orf46	chromosome 9 open reading frame 46 (C9orf46), mRNA.	3.1811	Hs.534185	55848
PITPNB	phosphatidylinositol transfer protein, beta (PITPNB), mRNA.	3.1804	Hs.7370	23760	intracellular;; lipid binding;; lipid metabolism;; phosphatidylinositol transporter activity;; transport	cell
	Human DNA sequence from clone RP1-90L6 on chromosome 22q11.21-11.23 Contains an RPL15 (60S Ribosomal	3.179
NAV2	neuron navigator 2 (NAV2), transcript variant 2, mRNA.	3.1751	Hs.502116	89797	ATP binding;; mitochondrion;; nucleoside-triphosphatase activity;; nucleotide binding	cell;; organelle
	Homo sapiens mRNA; cDNA DKFZp564F093 (from clone DKFZp564F093)	3.1746
RPL29	ribosomal protein L29 (RPL29), mRNA.	3.1732	Hs.425125	6159	cytosolic large ribosomal subunit (sensu Eukaryota);; embryo implantation;; GTPase activity;; heparin binding;; protein biosynthesis;; ribosome;; RNA binding;; small GTPase mediated signal transduction;; structural constituent of ribosome	cell;; organelle;; protein complex
TKT	transketolase (Wernicke-Korsakoff syndrome) (TKT), mRNA.	3.1717	Hs.89643	7086	calcium ion binding;; transferase activity;; transketolase activity
C4orf9	chromosome 4 open reading frame 9 (C4orf9), mRNA.	3.1715	Hs.398178	8602	nucleus;; rRNA processing	cell;; organelle
	Human DNA sequence from clone RP11-392A19 on chromosome 13. Contains ESTs, STSs and GSSs. Contains a	3.1667
MDH1	malate dehydrogenase 1, NAD (soluble) (MDH1), mRNA.	3.1666	Hs.526521	4190	cytosol;; glycolysis;; L-lactate dehydrogenase activity;; L-malate dehydrogenase activity;; malate metabolism;; malic enzyme activity;; oxidoreductase activity;; tricarboxylic acid cycle	cell
FDPS	farnesyl diphosphate synthase (farnesyl pyrophosphate synthetase, dimethylallyltranstransferase, geranyltranstransferase) (FDPS), mRNA.	3.1591	Hs.335918	2224	cholesterol biosynthesis;; geranyltranstransferase activity;; isoprenoid biosynthesis;; transferase activity
UBE2V1	ubiquitin-conjugating enzyme E2 variant 1 (UBE2V1), transcript variant 3, mRNA.	3.159	Hs.420529	7335	cell differentiation;; nucleus;; protein polyubiquitination;; regulation of cell cycle;; regulation of DNA repair;; regulation of transcription, DNA-dependent;; transcriptional activator activity;; ubiquitin conjugating enzyme activity;; ubiquitin conjugating enzyme activity;; ubiquitin cycle;; ubiquitin cycle	cell;; organelle
FLJ20533	hypothetical protein FLJ20533 (FLJ20533), mRNA.	3.1588	Hs.106650	54968
AP2B1	adaptor-related protein complex 2, beta 1 subunit (AP2B1), mRNA.	3.158	Hs.514819	163	clathrin coat of trans-Golgi network vesicle;; coated pit;; intracellular protein transport;; protein complex assembly	cell;; organelle
UBAP2	ubiquitin associated protein 2 (UBAP2), transcript variant 2, mRNA.	3.1531	Hs.493739	55833
MRE11A	MRE11 meiotic recombination 11 homolog A (S. cerevisiae) (MRE11A), transcript variant 2, mRNA.	3.1517	Hs.192649	4361	3'-5' exonuclease activity;; double-strand break repair via nonhomologous end-joining;; double-stranded DNA binding;; hydrolase activity;; manganese ion binding;; meiosis;; meiotic recombination;; nucleoplasm;; regulation of mitotic recombination;; single-stranded DNA specific endodeoxyribonuclease activity;; telomerase-dependent telomere maintenance	cell;; organelle
XRN2	5'-3' exoribonuclease 2 (XRN2), mRNA.	3.1481	Hs.255932	22803	5'-3' exoribonuclease activity;; cell growth;; DNA recombination;; DNA repair;; exonuclease activity;; hydrolase activity;; microtubule-based process;; mRNA processing;; nucleus;; RNA binding;; RNA catabolism;; spermatogenesis	cell;; organelle
CLTA	clathrin, light polypeptide (Lca) (CLTA), transcript variant nonbrain, mRNA.	3.1455	Hs.522114	1211	calcium ion binding;; clathrin vesicle coat;; coated pit;; intracellular protein transport	cell;; organelle
RPP40	ribonuclease P 40kDa subunit (RPP40), mRNA.	3.1408	Hs.511756	10799	hydrolase activity;; nucleolar ribonuclease P complex;; nucleus;; ribonuclease P activity;; tRNA processing	cell;; organelle;; protein complex
ARCN1	archain 1 (ARCN1), mRNA.	3.1384	Hs.33642	372	clathrin vesicle coat;; COPI vesicle coat;; Golgi apparatus;; intra-Golgi transport;; intracellular protein transport;; intracellular protein transport;; membrane;; retrograde transport, Golgi to ER;; transport	cell;; organelle
ANAPC11	APC11 anaphase promoting complex subunit 11 homolog (yeast) (ANAPC11), transcript variant 3, mRNA.	3.1345	Hs.534456	51529	anaphase-promoting complex;; cell cycle;; contributes_to ubiquitin-protein ligase activity;; cytokinesis;; mitosis;; nucleus;; protein ubiquitination;; ubiquitin ligase complex;; zinc ion binding	cell;; organelle;; protein complex
SC4MOL	Sterol-C4-methyl oxidase-like	3.1341	Hs.105269	6307	C-4 methylsterol oxidase activity;; endoplasmic reticulum;; fatty acid metabolism;; integral to membrane;; metabolism;; oxidoreductase activity;; plasma membrane;; sterol biosynthesis	cell;; organelle
EIF3S9	eukaryotic translation initiation factor 3, subunit 9 eta, 116kDa (EIF3S9), transcript variant 2, mRNA.	3.1329	Hs.371001	8662	eukaryotic translation initiation factor 3 complex;; nucleic acid binding;; protein biosynthesis;; RNA binding;; translation initiation factor activity;; translation initiation factor activity;; translational initiation;; translational initiation	cell;; protein complex
TRAPPC4	trafficking protein particle complex 4 (TRAPPC4), mRNA.	3.1323	Hs.524078	51399	dendrite;; dendrite morphogenesis;; endoplasmic reticulum;; ER to Golgi transport;; Golgi cis-face;; Golgi stack;; neurotransmitter receptor biosynthesis;; protein binding;; synapse;; synaptic vesicle;; vesicle-mediated transport	cell;; extracellular matrix;; extracellular region;; organelle
TUBA3	tubulin, alpha 3 (TUBA3), mRNA.	3.13	Hs.524395	7846	GTP binding;; GTPase activity;; microtubule;; microtubule-based movement;; protein complex;; protein polymerization;; structural molecule activity	cell;; organelle;; protein complex
RPL7L1	ribosomal protein L7-like 1 (RPL7L1), mRNA.	3.1281	Hs.550564	285855	large ribosomal subunit;; protein biosynthesis;; RNA binding;; structural constituent of ribosome;; transcription regulator activity	cell;; organelle;; protein complex
E2F6	E2F transcription factor 6 (E2F6), transcript variant f, mRNA.	3.1255	Hs.135465	1876	negative regulation of transcription from RNA polymerase II promoter;; nucleus;; regulation of cell cycle;; regulation of transcription, DNA-dependent;; transcription;; transcription corepressor activity;; transcription factor activity;; transcription factor complex	cell;; organelle;; protein complex
GARNL4	GTPase activating Rap/RanGAP domain-like 4 (GARNL4), mRNA.	3.1239	Hs.499659	23108
ALDH7A1	aldehyde dehydrogenase 7 family, member A1 (ALDH7A1), mRNA.	3.1231	Hs.483239	501	aldehyde dehydrogenase (NAD) activity;; aldehyde metabolism;; cellular_component unknown;; metabolism;; oxidoreductase activity;; perception of sound	cellular_component unknown
NDUFS4	NADH dehydrogenase (ubiquinone) Fe-S protein 4, 18kDa (NADH-coenzyme Q reductase) (NDUFS4), mRNA.	3.1224	Hs.528222	4724	electron transport;; membrane fraction;; mitochondrial electron transport, NADH to ubiquinone;; mitochondrion;; NADH dehydrogenase (ubiquinone) activity;; NADH dehydrogenase activity	cell;; organelle
FLJ10808	hypothetical protein FLJ10808 (FLJ10808), mRNA.	3.1208	Hs.212774	55236	catalytic activity;; ubiquitin activating enzyme activity;; ubiquitin cycle
C1orf33	chromosome 1 open reading frame 33 (C1orf33), mRNA.	3.1204	Hs.463797	51154	nucleus;; ribosome biogenesis	cell;; organelle
ASCC3L1	activating signal cointegrator 1 complex subunit 3-like 1 (ASCC3L1), mRNA.	3.1201	Hs.246112	23020	ATP binding;; ATP-dependent RNA helicase activity;; DNA restriction;; helicase activity;; hydrolase activity;; nuclear mRNA splicing, via spliceosome;; nucleic acid binding;; nucleus;; RNA splicing;; spliceosome complex;; type III site-specific deoxyribonuclease activity	cell;; organelle;; protein complex
EPB41L2	erythrocyte membrane protein band 4.1-like 2 (EPB41L2), mRNA.	3.1201	Hs.486470	2037	actin binding;; binding;; cortical actin cytoskeleton organization and biogenesis;; cytoplasm;; cytoskeleton;; plasma membrane;; spectrin;; structural constituent of cytoskeleton;; structural molecule activity	cell;; organelle
MCOLN3	mucolipin 3 (MCOLN3), mRNA.	3.1171	Hs.535239	55283	cation channel activity;; cation transport;; integral to membrane;; membrane	cell
FLJ20859	FLJ20859 gene (FLJ20859), mRNA.	3.1171	Hs.512693	64745
RPAP1	RNA polymerase II associated protein 1 (RPAP1), mRNA.	3.1164	Hs.371045	26015
DKFZP434I116	DKFZP434I116 protein (DKFZP434I116), transcript variant 1, mRNA.	3.1158	Hs.202238	25962
FLJ12436	hypothetical protein FLJ12436 (FLJ12436), mRNA.	3.1153	Hs.187657	79714
RBMY1A1	RNA binding motif protein, Y-linked, family 1, member A1 (RBMY1A1), transcript variant 2, mRNA.	3.1143	Hs.380450	5940	nucleic acid binding;; nucleic acid binding;; nucleic acid binding;; nucleic acid binding;; nucleus;; RNA binding;; RNA processing;; spermatogenesis	cell;; organelle
NEK7	NIMA (never in mitosis gene a)-related kinase 7	3.1142	Hs.24119	140609	ATP binding;; magnesium ion binding;; protein amino acid phosphorylation;; protein serine/threonine kinase activity;; protein-tyrosine kinase activity;; transferase activity
EFTUD1	elongation factor Tu GTP binding domain containing 1 (EFTUD1), mRNA.	3.113	Hs.459114	79631	GTP binding;; protein biosynthesis;; translation elongation factor activity;; translational elongation
MTHFS	5,10-methenyltetrahydrofolate synthetase (5-formyltetrahydrofolate cyclo-ligase) (MTHFS), mRNA.	3.1088	Hs.459049
HADH2	hydroxyacyl-Coenzyme A dehydrogenase, type II (HADH2), mRNA.	3.1048	Hs.171280	3028	3-hydroxyacyl-CoA dehydrogenase activity;; 7-alpha-hydroxysteroid dehydrogenase activity;; lipid metabolism;; metabolism;; mitochondrion;; oxidoreductase activity;; plasma membrane	cell;; organelle
STK24	Serine/threonine kinase 24 (STE20 homolog, yeast)	3.1022	Hs.508514	8428	ATP binding;; protein amino acid phosphorylation;; protein serine/threonine kinase activity;; protein-tyrosine kinase activity;; signal transduction;; transferase activity
MTP18	mitochondrial protein 18 kDa (MTP18), nuclear gene encoding mitochondrial protein, transcript variant 2, mRNA.	3.1002	Hs.25199	51537	apoptosis;; mitochondrion	cell;; organelle
UPP1	uridine phosphorylase 1 (UPP1), transcript variant 1, mRNA.	3.1	Hs.488240	7378	cytoplasm;; nucleoside metabolism;; nucleotide catabolism;; transferase activity, transferring glycosyl groups;; uridine phosphorylase activity	cell
VPS29	vacuolar protein sorting 29 (yeast) (VPS29), transcript variant 1, mRNA.	3.0979	Hs.445394	51699	hydrolase activity;; protein transport
AKAP1	A kinase (PRKA) anchor protein 1 (AKAP1), nuclear gene encoding mitochondrial protein, transcript variant 1, mRNA.	3.0956	Hs.463506	8165	integral to membrane;; mitochondrion;; outer membrane;; RNA binding	cell;; organelle
C9orf114	chromosome 9 open reading frame 114 (C9orf114), mRNA.	3.0955	Hs.224137	51490
ID2	inhibitor of DNA binding 2, dominant negative helix-loop-helix protein (ID2), mRNA.	3.0947	Hs.180919	3398	development;; nucleus	cell;; organelle
MGC5297	hypothetical protein MGC5297 (MGC5297), mRNA.	3.0906	Hs.441734	79072	apoptosis;; ATP binding;; protein kinase activity
TFDP1	transcription factor Dp-1 (TFDP1), mRNA.	3.0901	Hs.79353	7027	cell proliferation;; nucleus;; regulation of cell cycle;; regulation of transcription from RNA polymerase II promoter;; transcription;; transcription coactivator activity;; transcription factor activity;; transcription factor complex	cell;; organelle;; protein complex
DSG2	desmoglein 2 (DSG2), mRNA.	3.0897	Hs.412597	1829	calcium ion binding;; cell adhesion;; cytoskeleton;; homophilic cell adhesion;; integral to membrane;; intercellular junction;; membrane;; protein binding	cell;; organelle
TIMM9	translocase of inner mitochondrial membrane 9 homolog (yeast) (TIMM9), mRNA.	3.0893	Hs.440525	26520	mitochondrial inner membrane presequence translocase complex;; mitochondrial inner membrane protein import;; mitochondrial inner membrane protein insertion complex;; mitochondrion;; perception of sound;; protein transport;; zinc ion binding	cell;; organelle;; protein complex
HT007	uncharacterized hypothalamus protein HT007 (HT007), mRNA.	3.0866	Hs.525063	55863
PTK7	PTK7 protein tyrosine kinase 7 (PTK7), transcript variant PTK7-3, mRNA.	3.0851	Hs.90572	5754	ATP binding;; cell adhesion;; integral to membrane;; integral to plasma membrane;; protein amino acid phosphorylation;; protein binding;; protein serine/threonine kinase activity;; protein-tyrosine kinase activity;; receptor activity;; signal transduction;; transferase activity;; vascular endothelial growth factor receptor activity	cell
ARPC2	Actin related protein 2/3 complex, subunit 2, 34kDa	3.0848	Hs.529303	10109	Arp2/3 protein complex;; cell motility;; cytoskeleton;; regulation of actin filament polymerization;; structural constituent of cytoskeleton	cell;; organelle;; protein complex
	Human DNA sequence from clone RP13-362E11 on chromosome X. Contains a pseudogene similar to mouse GE	3.082
POP7	processing of precursor 7, ribonuclease P subunit (S. cerevisiae) (POP7), mRNA.	3.0796	Hs.416994	10248	hydrolase activity;; nucleolar ribonuclease P complex;; nucleus;; ribonuclease P activity;; tRNA processing	cell;; organelle;; protein complex
C14orf87	chromosome 14 open reading frame 87 (C14orf87), mRNA.	3.0794	Hs.532683	51218
SURB7	SRB7 suppressor of RNA polymerase B homolog (yeast) (SURB7), mRNA.	3.0749	Hs.286145	9412	DNA-directed RNA polymerase activity;; DNA-directed RNA polymerase II, core complex;; nucleus;; regulation of transcription from RNA polymerase II promoter;; RNA polymerase II transcription factor activity;; transcription	cell;; organelle;; protein complex
C14orf2	chromosome 14 open reading frame 2 (C14orf2), mRNA.	3.074	Hs.109052	9556	biological_process unknown;; cellular_component unknown;; molecular_function unknown	cellular_component unknown
HSPC138	hypothetical protein HSPC138 (HSPC138), mRNA.	3.0717	Hs.283322	51501
MRPL28	mitochondrial ribosomal protein L28 (MRPL28), nuclear gene encoding mitochondrial protein, mRNA.	3.0707	Hs.513230	10573	mitochondrion;; ribonucleoprotein complex;; structural constituent of ribosome	cell;; organelle;; protein complex
HSPC140	hypothetical protein	3.0674
CPSF5	cleavage and polyadenylation specific factor 5, 25 kDa (CPSF5), mRNA.	3.064	Hs.528834	11051	magnesium ion binding;; mRNA processing;; nucleus;; RNA binding	cell;; organelle
FLJ14007	hypothetical protein FLJ14007 (FLJ14007), mRNA.	3.061	Hs.390395	79752	molecular_function unknown
GCLC	glutamate-cysteine ligase, catalytic subunit (GCLC), mRNA.	3.06	Hs.271264	2729	circulation;; cysteine metabolism;; glutamate metabolism;; glutamate-cysteine ligase activity;; glutathione biosynthesis;; ligase activity;; nucleic acid binding
SLC5A6	solute carrier family 5 (sodium-dependent vitamin transporter), member 6 (SLC5A6), mRNA.	3.0595	Hs.435735	8884	biotin binding;; integral to plasma membrane;; ion transport;; membrane;; membrane fraction;; sodium ion transport;; sodium-dependent multivitamin transporter activity;; symporter activity;; transporter activity	cell
LOC442159	PREDICTED: similar to Rpl7a protein (LOC442159), mRNA.	3.0591	Hs.535174	442159
RCBTB1	regulator of chromosome condensation (RCC1) and BTB (POZ) domain containing protein 1 (RCBTB1), mRNA.	3.0545	Hs.508021	55213	protein binding
LASS6	LAG1 longevity assurance homolog 6 (S. cerevisiae)	3.0469	Hs.506829	253782	integral to membrane;; lipid biosynthesis;; nucleus;; regulation of transcription, DNA-dependent;; transcription factor activity	cell;; organelle
C6orf11	chromosome 6 open reading frame 11 (C6orf11), mRNA.	3.0445	Hs.520063	9277	biological_process unknown;; cellular_component unknown;; molecular_function unknown	cellular_component unknown
CHD4	chromodomain helicase DNA binding protein 4 (CHD4), mRNA.	3.0431	Hs.162233	1108	ATP binding;; ATP-dependent DNA helicase activity;; chromatin;; chromatin assembly or disassembly;; chromatin binding;; chromatin modification;; chromosome organization and biogenesis (sensu Eukaryota);; hydrolase activity;; nucleus;; protein ubiquitination;; regulation of transcription from RNA polymerase II promoter;; transcription;; ubiquitin ligase complex;; ubiquitin-protein ligase activity;…	cell;; organelle;; protein complex
C6orf75	chromosome 6 open reading frame 75 (C6orf75), mRNA.	3.0421	Hs.404186	60487	DNA binding;; DNA methylation;; N-methyltransferase activity
GAPD	glyceraldehyde-3-phosphate dehydrogenase (GAPD), mRNA.	3.0415	Hs.544577	2597	cytoplasm;; glucose metabolism;; glyceraldehyde-3-phosphate dehydrogenase (phosphorylating) activity;; glycolysis;; oxidoreductase activity	cell
ACTR3	ARP3 actin-related protein 3 homolog (yeast) (ACTR3), mRNA.	3.0398	Hs.433512	10096	Arp2/3 protein complex;; cell motility;; protein binding;; structural molecule activity	cell;; organelle;; protein complex
FZD7	frizzled homolog 7 (Drosophila) (FZD7), mRNA.	3.0387	Hs.173859	8324	development;; frizzled signaling pathway;; G-protein coupled receptor activity;; G-protein coupled receptor protein signaling pathway;; integral to membrane;; plasma membrane;; Wnt receptor activity	cell
PABPC3	poly(A) binding protein, cytoplasmic 3 (PABPC3), mRNA.	3.0363	Hs.458280	5042	cytoplasm;; mRNA metabolism;; poly(A) binding;; RNA binding	cell
ZHX2	zinc fingers and homeoboxes 2 (ZHX2), mRNA.	3.0355	Hs.377090	22882	negative regulation of transcription, DNA-dependent;; nucleus;; protein binding;; transcription factor activity;; zinc ion binding	cell;; organelle
HK2	hexokinase 2 (HK2), mRNA.	3.0341	Hs.406266	3099	ATP binding;; glycolysis;; hexokinase activity;; kinase activity;; membrane;; mitochondrial outer membrane;; regulation of cell cycle;; transferase activity	cell;; organelle
MT1X	metallothionein 1X (MT1X), mRNA.	3.0305	Hs.374950	4501	electron transport;; electron transporter activity;; iron ion binding;; metal ion binding;; metal ion binding;; response to metal ion
NTN1	netrin 1 (NTN1), mRNA.	3.0259	Hs.128002	9423	apoptosis;; cell motility;; cell-cell signaling;; extracellular matrix (sensu Metazoa);; extracellular space;; neurogenesis;; soluble fraction;; structural molecule activity	cell;; extracellular matrix;; extracellular region
FSTL1	follistatin-like 1 (FSTL1), mRNA.	3.0173	Hs.269512	11167	calcium ion binding;; extracellular space;; heparin binding	extracellular region
TCEAL4	transcription elongation factor A (SII)-like 4 (TCEAL4), transcript variant 4, mRNA.	3.0172	Hs.194329	79921	translation elongation factor activity
ARL6IP	ADP-ribosylation factor-like 6 interacting protein (ARL6IP), mRNA.	3.0162	Hs.75249
	Human DNA sequence from clone RP11-318P23 on chromosome 20 Contains a TAR DNA-binding protein pseudo	3.0133
PTPLB	protein tyrosine phosphatase-like (proline instead of catalytic arginine), member b (PTPLB), mRNA.	3.0098	Hs.477367	201562
PITPNC1	phosphatidylinositol transfer protein, cytoplasmic 1 (PITPNC1), transcript variant 1, mRNA.	3.0094	Hs.549130	26207	cytoplasm;; intracellular;; phosphatidylinositol transporter activity;; signal transduction;; transport	cell
ZNF26	zinc finger protein 26 (KOX 20) (ZNF26), mRNA.	3.0062	Hs.489608	7574	DNA binding;; nucleus;; regulation of transcription, DNA-dependent;; zinc ion binding	cell;; organelle
COL4A3BP	collagen, type IV, alpha 3 (Goodpasture antigen) binding protein (COL4A3BP), transcript variant 2, mRNA.	3.006	Hs.270437	10087	cellular_component unknown;; immune response;; protein amino acid phosphorylation;; protein serine/threonine kinase activity;; transferase activity	cellular_component unknown
BOMB	BH3-only member B protein (BOMB), mRNA.	3.0054	Hs.333179	80014
DKFZP564C186	DKFZP564C186 protein (DKFZP564C186), mRNA.	2.9972	Hs.335293	26155	molecular_function unknown;; nucleus	cell;; organelle
FLJ10719	Hypothetical protein FLJ10719	2.9903	Hs.513126	55215
BAT2D1	BAT2 domain containing 1 (BAT2D1), mRNA.	2.9891	Hs.494614	23215
RBBP7	retinoblastoma binding protein 7 (RBBP7), mRNA.	2.9869	Hs.495755	5931	cell proliferation;; development;; nucleus	cell;; organelle
TSC1	tuberous sclerosis 1 (TSC1), transcript variant 1, mRNA.	2.9864	Hs.370854	7248	cell adhesion;; negative regulation of cell cycle;; Rho protein signal transduction
YRDC	ischemia/reperfusion inducible protein (YRDC), mRNA.	2.9849	Hs.301564	79693
SYBL1	synaptobrevin-like 1 (SYBL1), mRNA.	2.9808	Hs.24167	6845	endoplasmic reticulum;; Golgi apparatus;; integral to membrane;; integral to membrane;; protein transport;; regulation of transcription, DNA-dependent;; transcription factor activity;; vesicle-mediated transport	cell;; organelle
MRPL36	mitochondrial ribosomal protein L36 (MRPL36), nuclear gene encoding mitochondrial protein, mRNA.	2.98	Hs.32196	64979	mitochondrial large ribosomal subunit;; mitochondrion;; protein biosynthesis;; ribosome;; structural constituent of ribosome	cell;; organelle;; protein complex
CSE1L	CSE1 chromosome segregation 1-like (yeast) (CSE1L), transcript variant 2, mRNA.	2.9791	Hs.90073	1434	apoptosis;; binding;; cell proliferation;; cytoplasm;; importin-alpha export receptor activity;; nuclear pore;; nucleus;; protein transport;; protein transporter activity;; protein-nucleus import, docking	cell;; organelle
PPIL1	peptidylprolyl isomerase (cyclophilin)-like 1 (PPIL1), mRNA.	2.9755	Hs.27693	51645	isomerase activity;; peptidyl-prolyl cis-trans isomerase activity;; protein folding
WDR26	WD repeat domain 26 (WDR26), mRNA.	2.9752	Hs.497873	80232
	Homo sapiens similar to zinc finger protein 161 (H. sapiens) (LOC65390), mRNA	2.9736
FUBP3	Far upstream element (FUSE) binding protein 3	2.9638	Hs.98751	8939	nucleus;; regulation of transcription, DNA-dependent;; transcription;; transcription factor activity;; transcriptional activator activity	cell;; organelle
MAP4K3	mitogen-activated protein kinase kinase kinase kinase 3 (MAP4K3), mRNA.	2.9638	Hs.468239	8491	ATP binding;; JNK cascade;; protein amino acid phosphorylation;; protein kinase cascade;; protein serine/threonine kinase activity;; response to stress;; small GTPase regulator activity;; transferase activity
ADIPOR2	adiponectin receptor 2 (ADIPOR2), mRNA.	2.9638	Hs.371642	79602	fatty acid oxidation;; hormone binding;; hormone-mediated signaling;; integral to membrane;; lipid metabolism;; receptor activity	cell
MCM4	MCM4 minichromosome maintenance deficient 4 (S. cerevisiae) (MCM4), transcript variant 2, mRNA.	2.9607	Hs.460184	4173	ATP binding;; DNA binding;; DNA replication;; DNA replication initiation;; DNA-dependent ATPase activity;; nucleus;; regulation of transcription, DNA-dependent;; transcription	cell;; organelle
CA14	carbonic anhydrase XIV (CA14), mRNA.	2.96	Hs.528988	23632	carbonate dehydratase activity;; integral to membrane;; lyase activity;; one-carbon compound metabolism;; zinc ion binding	cell
MPZL1	myelin protein zero-like 1 (MPZL1), transcript variant 2, mRNA.	2.9594	Hs.493919	9019	cell-cell signaling;; integral to plasma membrane;; membrane;; protein binding;; structural molecule activity;; transmembrane receptor protein tyrosine kinase signaling pathway	cell
PXN	paxillin (PXN), mRNA.	2.958	Hs.446336	5829	cell motility;; cell-matrix adhesion;; cytoskeleton;; DNA binding;; microtubule associated complex;; nucleus;; protein binding;; signal complex formation;; signal transduction;; zinc ion binding	cell;; organelle;; protein complex
AZI2	5-azacytidine induced 2 (AZI2), transcript variant 1, mRNA.	2.9576	Hs.444724	64343
ANKRD17	Ankyrin repeat domain 17	2.9537	Hs.518804	26057	ATP binding;; damaged DNA binding;; lyase activity;; mismatch repair;; nucleic acid binding;; response to mercury ion
VCP	valosin-containing protein (VCP), mRNA.	2.9528	Hs.529782	7415	ATP binding;; ATPase activity;; cytosol;; endoplasmic reticulum;; ER-associated protein catabolism;; establishment of protein localization;; Golgi apparatus;; hydrolase activity;; lipid binding;; nucleotide binding;; nucleus;; protein binding;; protein ubiquitination;; retrograde protein transport, ER to cytosol;; transport;; unfolded protein response	cell;; organelle
RPL18	ribosomal protein L18 (RPL18), mRNA.	2.9517	Hs.515517	6141	cytosolic large ribosomal subunit (sensu Eukaryota);; protein biosynthesis;; ribosome;; RNA binding;; structural constituent of ribosome	cell;; organelle;; protein complex
FLJ22578	hypothetical protein FLJ22578 (FLJ22578), mRNA.	2.9491	Hs.194864	79922	RNA binding;; RNA methyltransferase activity;; RNA modification;; RNA processing
FLJ22555	hypothetical protein FLJ22555 (FLJ22555), mRNA.	2.9489	Hs.154494	79568
SACS	spastic ataxia of Charlevoix-Saguenay (sacsin) (SACS), mRNA.	2.948	Hs.159492	26278	cellular_component unknown;; heat shock protein binding;; protein folding;; unfolded protein binding	cellular_component unknown
ARHGEF18	rho/rac guanine nucleotide exchange factor (GEF) 18 (ARHGEF18), mRNA.	2.9472	Hs.465763	23370
SLC5A9	solute carrier family 5 (sodium/glucose cotransporter), member 9 (SLC5A9), mRNA.	2.9466	Hs.37890	200010	integral to membrane;; membrane;; transport;; transporter activity	cell
LOC441955	PREDICTED: similar to PRED65 (LOC441955), mRNA.	2.9435
NIF3L1BP1	Ngg1 interacting factor 3 like 1 binding protein 1 (NIF3L1BP1), mRNA.	2.9355	Hs.288151	80145
EIF4A2	eukaryotic translation initiation factor 4A, isoform 2 (EIF4A2), mRNA.	2.9342	Hs.478553	1974	ATP binding;; ATP-dependent helicase activity;; DNA binding;; eukaryotic translation initiation factor 4F complex;; hydrolase activity;; protein biosynthesis;; regulation of translational initiation;; RNA binding;; translation initiation factor activity	cell;; protein complex
WSB1	WD repeat and SOCS box-containing 1 (WSB1), transcript variant 2, mRNA.	2.9336	Hs.446017	26118	cellular_component unknown;; intracellular signaling cascade;; molecular_function unknown	cellular_component unknown
PRDX6	peroxiredoxin 6 (PRDX6), mRNA.	2.9303	Hs.120	9588	cytosol;; hydrolase activity;; lipid catabolism;; lysosome;; oxidoreductase activity;; peroxidase activity;; phospholipase A2 activity;; phospholipid catabolism;; response to oxidative stress	cell;; organelle
MRPL18	mitochondrial ribosomal protein L18 (MRPL18), nuclear gene encoding mitochondrial protein, mRNA.	2.929	Hs.416998	29074	mitochondrion;; protein biosynthesis;; ribosome;; structural constituent of ribosome	cell;; organelle;; protein complex
VCL	vinculin (VCL), transcript variant 2, mRNA.	2.9286	Hs.500101	7414	actin binding;; actin cytoskeleton;; cell adhesion;; intercellular junction;; protein binding;; structural molecule activity	cell;; organelle
RDH11	retinol dehydrogenase 11 (all-trans and 9-cis) (RDH11), mRNA.	2.9282	Hs.226007	26101	endoplasmic reticulum;; integral to membrane;; intracellular;; metabolism;; oxidoreductase activity;; photoreceptor maintenance;; retinol dehydrogenase activity;; retinol metabolism	cell;; organelle
LOC340947	PREDICTED: similar to bA508N22.1 (HSPC025) (LOC340947), mRNA.	2.9281	Hs.164084	340947
ZW10	ZW10 homolog, centromere/kinetochore protein (Drosophila) (ZW10), mRNA.	2.9275	Hs.503886	9183	cell cycle;; centromeric DNA binding;; cytokinesis;; endoplasmic reticulum;; Golgi apparatus;; kinetochore;; kinetochore microtubule;; meiosis;; mitotic checkpoint;; mitotic sister chromatid segregation;; nucleus;; protein binding;; protein complex assembly;; regulation of exit from mitosis;; spindle pole;; transport	cell;; organelle
ENTPD7	Ectonucleoside triphosphate diphosphohydrolase 7	2.9275	Hs.369424	57089	hydrolase activity
SLC30A5	solute carrier family 30 (zinc transporter), member 5 (SLC30A5), mRNA.	2.9264	Hs.482363	64924	apical plasma membrane;; cation diffusion facilitator activity;; cation transport;; cation transporter activity;; electrochemical potential-driven transporter activity;; integral to plasma membrane;; membrane;; membrane fraction;; regulation of proton transport;; response to zinc ion;; zinc ion binding;; zinc ion homeostasis;; zinc ion transport;; zinc ion transporter activity	cell
UBE1DC1	ubiquitin-activating enzyme E1-domain containing 1 (UBE1DC1), transcript variant 1, mRNA.	2.9255	Hs.170737	79876	catalytic activity;; L-serine biosynthesis;; oxidoreductase activity, acting on the CH-OH group of donors, NAD or NADP as acceptor
RINT-1	Rad50-interacting protein 1 (RINT-1), mRNA.	2.9255	Hs.302460	60561
WDR33	WD repeat domain 33 (WDR33), transcript variant 1, mRNA.	2.9241	Hs.516376	55339	cytoplasm;; molecular_function unknown;; nucleus;; phosphate transport;; postreplication repair;; spermatogenesis	cell;; organelle
KHSRP	KH-type splicing regulatory protein (FUSE binding protein 2) (KHSRP), mRNA.	2.9237	Hs.91142	8570	mRNA-nucleus export;; nuclear mRNA splicing, via spliceosome;; nucleic acid binding;; nucleus;; regulation of transcription, DNA-dependent;; RNA splicing;; RNA splicing factor activity, transesterification mechanism;; transcription;; transcription factor activity;; transport	cell;; organelle
PSMC2	proteasome (prosome, macropain) 26S subunit, ATPase, 2 (PSMC2), mRNA.	2.9232	Hs.437366	5701	ATP binding;; hydrolase activity;; nucleoside-triphosphatase activity;; nucleotide binding;; proteasome complex (sensu Eukaryota);; protein catabolism;; proteolysis and peptidolysis	cell;; organelle;; protein complex
SNX12	sorting nexin 12 (SNX12), mRNA.	2.9186	Hs.260750	29934	intracellular signaling cascade;; protein transport
TDP1	tyrosyl-DNA phosphodiesterase 1 (TDP1), transcript variant 2, mRNA.	2.9174	Hs.209945	55775	DNA repair;; DNA repair;; hydrolase activity;; nucleus;; nucleus;; phosphoric diester hydrolase activity;; tyrosyl-DNA phosophodiesterase activity	cell;; organelle
EFNB2	ephrin-B2 (EFNB2), mRNA.	2.915	Hs.149239	1948	cell differentiation;; cell-cell signaling;; ephrin receptor binding;; integral to plasma membrane;; morphogenesis;; neurogenesis;; plasma membrane	cell
SLC16A2	solute carrier family 16 (monocarboxylic acid transporters), member 2 (SLC16A2), mRNA.	2.9148	Hs.75317	6567	integral to plasma membrane;; membrane fraction;; monocarboxylic acid transport;; monocarboxylic acid transporter activity;; symporter activity;; transport;; transporter activity	cell
MRPL50	mitochondrial ribosomal protein L50 (MRPL50), nuclear gene encoding mitochondrial protein, mRNA.	2.9136	Hs.288224	54534	mitochondrion;; oxidoreductase activity;; structural constituent of ribosome	cell;; organelle
IFRD1	interferon-related developmental regulator 1 (IFRD1), transcript variant 1, mRNA.	2.913	Hs.7879	3475	binding;; myoblast cell fate determination
RAD51C	RAD51 homolog C (S. cerevisiae) (RAD51C), transcript variant 3, mRNA.	2.9101	Hs.412587	5889	ATP binding;; damaged DNA binding;; DNA recombination;; DNA repair;; DNA-dependent ATPase activity;; nucleus;; nucleus	cell;; organelle
HSPC182	HSPC182 protein (HSPC182), mRNA.	2.9085	Hs.30026	29101
GIPC2	PDZ domain protein GIPC2 (GIPC2), mRNA.	2.9084	Hs.13852	54810	protein binding
SNRPN	small nuclear ribonucleoprotein polypeptide N (SNRPN), transcript variant 1, mRNA.	2.9031	Hs.525700	3653	biological_process unknown;; molecular_function unknown;; mRNA processing;; nucleus;; nucleus;; RNA binding;; small nucleolar ribonucleoprotein complex	cell;; organelle;; protein complex
STK6	Serine/threonine kinase 6	2.8961	Hs.250822	6790	ATP binding;; cell cycle;; mitosis;; nucleus;; protein amino acid phosphorylation;; protein binding;; protein serine/threonine kinase activity;; spindle;; transferase activity	cell;; organelle
ADPRHL2	ADP-ribosylhydrolase like 2 (ADPRHL2), mRNA.	2.8957	Hs.18021	54936	hydrolase activity
KIAA1393	KIAA1393 (KIAA1393), mRNA.	2.8946	Hs.380159	57570	chromatin;; DNA binding;; nucleus	cell;; organelle
PTPN12	protein tyrosine phosphatase, non-receptor type 12 (PTPN12), mRNA.	2.8888	Hs.61812	5782	cytoplasm;; hydrolase activity;; non-membrane spanning protein tyrosine phosphatase activity;; protein amino acid dephosphorylation;; soluble fraction	cell
LCK	lymphocyte-specific protein tyrosine kinase (LCK), mRNA.	2.8882	Hs.470627	3932	ATP binding;; intracellular signaling cascade;; membrane fraction;; protein amino acid phosphorylation;; protein binding;; protein-tyrosine kinase activity;; Ras protein signal transduction;; regulation of cell cycle;; transferase activity	cell
BAT1	HLA-B associated transcript 1 (BAT1), transcript variant 2, mRNA.	2.8868	Hs.254042	7919	ATP binding;; ATP-dependent RNA helicase activity;; helicase activity;; hydrolase activity;; nuclear mRNA splicing, via spliceosome;; nucleic acid binding;; RNA binding;; spliceosome complex	cell;; organelle;; protein complex
C12orf8	chromosome 12 open reading frame 8 (C12orf8), mRNA.	2.8857	Hs.75841	10961	endoplasmic reticulum;; intracellular protein transport;; protein disulfide isomerase activity;; protein folding	cell;; organelle
RPL30	ribosomal protein L30 (RPL30), mRNA.	2.8836	Hs.400295	26775	protein biosynthesis;; ribosome;; structural constituent of ribosome	cell;; organelle;; protein complex
RPS2	ribosomal protein S2 (RPS2), mRNA.	2.8829	Hs.368304	51347	ATP binding;; autophosphorylation;; MAPKKK cascade;; negative regulation of JNK cascade;; positive regulation of JNK cascade;; protein serine/threonine kinase activity;; transferase activity
ITGB3BP	integrin beta 3 binding protein (beta3-endonexin) (ITGB3BP), mRNA.	2.8817	Hs.166539	23421	apoptosis;; cell adhesion;; cytoplasm;; membrane fraction;; nucleus;; protein C-terminus binding;; regulation of transcription, DNA-dependent;; signal transducer activity;; signal transduction;; transcription	cell;; organelle
C6orf149	chromosome 6 open reading frame 149 (C6orf149), mRNA.	2.8796	Hs.387755	57128	electron transport;; mitochondrial inner membrane;; oxidoreductase activity, acting on NADH or NADPH	cell;; organelle
C7orf24	chromosome 7 open reading frame 24 (C7orf24), mRNA.	2.8778	Hs.530024	79017
SOX2	SRY (sex determining region Y)-box 2 (SOX2), mRNA.	2.8776	Hs.518438	6657	establishment and/or maintenance of chromatin architecture;; nucleus;; regulation of transcription, DNA-dependent;; transcription;; transcription factor activity	cell;; organelle
PSMD13	proteasome (prosome, macropain) 26S subunit, non-ATPase, 13 (PSMD13), transcript variant 1, mRNA.	2.8753	Hs.134688	5719	cytosol;; proteasome regulatory particle (sensu Eukaryota)	cell;; organelle;; protein complex
COX6A1	cytochrome c oxidase subunit VIa polypeptide 1 (COX6A1), nuclear gene encoding mitochondrial protein, mRNA.	2.8749	Hs.497118	1337	cytochrome-c oxidase activity;; electron transport;; inner membrane;; mitochondrial membrane;; oxidoreductase activity	cell;; organelle
DNCL1	dynein, cytoplasmic, light polypeptide 1 (DNCL1), mRNA.	2.8744	Hs.5120	8655	dynein complex;; microtubule motor activity;; microtubule-based process	cell;; organelle;; protein complex
NPEPPS	aminopeptidase puromycin sensitive (NPEPPS), mRNA.	2.8742	Hs.443837	9520	aminopeptidase activity;; cytosol;; membrane alanyl aminopeptidase activity;; metallopeptidase activity;; nucleus;; proteolysis and peptidolysis;; zinc ion binding	cell;; organelle
STRN3	striatin, calmodulin binding protein 3 (STRN3), mRNA.	2.8711	Hs.401843	29966	calmodulin binding;; cell cycle;; cytosol;; membrane fraction;; nucleus	cell;; organelle
FLJ13855	hypothetical protein FLJ13855 (FLJ13855), mRNA.	2.8708	Hs.514297	65264	ubiquitin conjugating enzyme activity;; ubiquitin cycle
PELP1	proline-, glutamic acid-, leucine-rich protein 1 (PELP1), mRNA.	2.8699	Hs.513883	27043	nucleus	cell;; organelle
NLGN1	neuroligin 1 (NLGN1), mRNA.	2.8665	Hs.549114	22871	calcium-dependent cell-cell adhesion;; carboxylic ester hydrolase activity;; catalytic activity;; cell adhesion;; integral to plasma membrane;; ion channel clustering;; membrane;; neurexin binding;; protein targeting;; regulation of neuron differentiation;; synapse;; synaptic vesicle targeting;; synaptogenesis	cell;; extracellular matrix;; extracellular region
FLJ10901	hypothetical protein FLJ10901 (FLJ10901), mRNA.	2.8654	Hs.518997	55765
Magmas	mitochondria-associated protein involved in granulocyte-macrophage colony-stimulating factor signal transduction (Magmas), nuclear gene encoding mitochondrial protein, mRNA.	2.864	Hs.437957	51025	molecular_function unknown
LOC202347	Hypothetical protein LOC202347	2.863	Hs.106861	202347
TALDO1	transaldolase 1 (TALDO1), mRNA.	2.8616	Hs.438678	6888	carbohydrate metabolism;; carbohydrate metabolism;; cytoplasm;; pentose-phosphate shunt;; transaldolase activity;; transaldolase activity;; transferase activity	cell
TRAP1	TNF receptor-associated protein 1 (TRAP1), mRNA.	2.8613	Hs.30345	10131	ATP binding;; mitochondrion;; protein folding;; receptor activity;; tumor necrosis factor receptor binding;; unfolded protein binding	cell;; organelle
ROCK1	Rho-associated, coiled-coil containing protein kinase 1 (ROCK1), mRNA.	2.8596	Hs.306307	6093	actin cytoskeleton organization and biogenesis;; apoptosis;; ATP binding;; cytoskeleton;; diacylglycerol binding;; intracellular signaling cascade;; protein amino acid phosphorylation;; protein serine/threonine kinase activity;; Rho protein signal transduction;; transferase activity	cell;; organelle
IQGAP1	IQ motif containing GTPase activating protein 1 (IQGAP1), mRNA.	2.8579	Hs.430551	8826	actin filament;; calmodulin binding;; GTPase inhibitor activity;; Ras GTPase activator activity;; signal transduction;; small GTPase mediated signal transduction	cell;; organelle
FLJ20160	FLJ20160 protein (FLJ20160), mRNA.	2.854	Hs.418581	54842	integral to membrane	cell
CDC14B	CDC14 cell division cycle 14 homolog B (S. cerevisiae) (CDC14B), transcript variant 1, mRNA.	2.8532
ODZ4	Odz, odd Oz/ten-m homolog 4 (Drosophila)	2.8495	Hs.213087	26011
TMPO	thymopoietin (TMPO), mRNA.	2.8487	Hs.11355	7112	chromosome;; DNA binding;; integral to membrane;; lamin binding;; nuclear membrane	cell;; organelle
LOC440915	PREDICTED: similar to FKSG30 (LOC440915), mRNA.	2.8465	Hs.516402	440915	actin filament;; motor activity;; protein binding;; structural constituent of cytoskeleton	cell;; organelle
COPB2	coatomer protein complex, subunit beta 2 (beta prime) (COPB2), mRNA.	2.8455	Hs.75724	9276	COPI vesicle coat;; endoplasmic reticulum;; Golgi apparatus;; intra-Golgi transport;; intracellular protein transport;; membrane;; protein transporter activity;; retrograde transport, Golgi to ER	cell;; organelle
ZBTB2	zinc finger and BTB domain containing 2 (ZBTB2), mRNA.	2.845	Hs.520073	57621	DNA binding;; nucleus;; protein binding;; regulation of transcription, DNA-dependent;; transcription;; zinc ion binding	cell;; organelle
DDOST	dolichyl-diphosphooligosaccharide-protein glycosyltransferase (DDOST), mRNA.	2.844	Hs.523145	1650	dolichyl-diphosphooligosaccharide-protein glycotransferase activity;; endoplasmic reticulum membrane;; integral to membrane;; N-linked glycosylation via asparagine;; transferase activity	cell;; organelle
DIABLO	diablo homolog (Drosophila) (DIABLO), nuclear gene encoding mitochondrial protein, transcript variant 3, mRNA.	2.8435	Hs.169611	56616	apoptosis;; caspase activation via cytochrome c;; induction of apoptosis;; induction of apoptosis via death domain receptors;; mitochondrion	cell;; organelle
CES4	carboxylesterase 4-like (CES4), mRNA.	2.8419	Hs.535486	51716	endoplasmic reticulum;; hydrolase activity;; morphogenesis;; serine esterase activity;; xenobiotic metabolism	cell;; organelle
LUZP1	leucine zipper protein 1 (LUZP1), mRNA.	2.8388	Hs.454808	7798
ALG8	asparagine-linked glycosylation 8 homolog (yeast, alpha-1,3-glucosyltransferase) (ALG8), transcript variant 1, mRNA.	2.8366	Hs.503368	79053	endoplasmic reticulum;; integral to membrane;; N-linked glycosylation;; transferase activity, transferring glycosyl groups;; transport	cell;; organelle
TBPIP	TBP-1 interacting protein (TBPIP), mRNA.	2.8362	Hs.279032	29893	biological_process unknown;; cellular_component unknown;; protein binding	cellular_component unknown
BCAR3	breast cancer anti-estrogen resistance 3 (BCAR3), mRNA.	2.8349	Hs.36958	8412	guanyl-nucleotide exchange factor activity;; regulation of cell cycle;; response to drug;; small GTPase mediated signal transduction
MRE11A	MRE11 meiotic recombination 11 homolog A (S. cerevisiae) (MRE11A), transcript variant 1, mRNA.	2.8324	Hs.192649	4361	3'-5' exonuclease activity;; double-strand break repair via nonhomologous end-joining;; double-stranded DNA binding;; hydrolase activity;; manganese ion binding;; meiosis;; meiotic recombination;; nucleoplasm;; regulation of mitotic recombination;; single-stranded DNA specific endodeoxyribonuclease activity;; telomerase-dependent telomere maintenance	cell;; organelle
PHF5A	PHD finger protein 5A (PHF5A), mRNA.	2.8285	Hs.474980	84844	nuclear mRNA splicing, via spliceosome;; positive regulation of transcription, DNA-dependent;; snRNP U2;; spliceosome complex;; transcription;; transcription factor activity	cell;; organelle;; protein complex
HSPC135	HSPC135 protein (HSPC135), transcript variant 4, mRNA.	2.8241	Hs.127496	29083	GTP binding
PRP19	PRP19/PSO4 homolog (S. cerevisiae) (PRP19), mRNA.	2.8238	Hs.502705	27339	DNA binding;; DNA repair;; nucleus;; protein ubiquitination;; ubiquitin ligase complex;; ubiquitin-protein ligase activity	cell;; organelle;; protein complex
TXN	thioredoxin (TXN), mRNA.	2.8235	Hs.435136	7295	cell motility;; cell proliferation;; cell-cell signaling;; electron transport;; electron transporter activity;; signal transduction;; thiol-disulfide exchange intermediate activity;; transport
HARS	histidyl-tRNA synthetase (HARS), mRNA.	2.8228	Hs.528050	3035	ATP binding;; cytoplasm;; histidine-tRNA ligase activity;; histidyl-tRNA aminoacylation;; ligase activity;; protein biosynthesis	cell
MAK10	MAK10 homolog, amino-acid N-acetyltransferase subunit, (S. cerevisiae) (MAK10), mRNA.	2.8227	Hs.436098	60560
G3BP	Ras-GTPase-activating protein SH3-domain-binding protein (G3BP), transcript variant 2, mRNA.	2.8219	Hs.3353	10146	ATP binding;; ATP-dependent DNA helicase activity;; ATP-dependent RNA helicase activity;; cytoplasm;; DNA binding;; endonuclease activity;; helicase activity;; hydrolase activity;; nucleic acid binding;; nucleus;; nucleus;; protein binding;; protein transporter activity;; protein-nucleus import;; Ras protein signal transduction;; RNA binding;; transport	cell;; organelle
2005-03-05	membrane-associated ring finger (C3HC4) 5 (MARCH5), mRNA.	2.8205	Hs.549165	54708	integral to membrane;; nucleus;; protein ubiquitination;; ubiquitin ligase complex;; ubiquitin-protein ligase activity;; zinc ion binding	cell;; organelle;; protein complex
CDK8	cyclin-dependent kinase 8 (CDK8), mRNA.	2.8199	Hs.382306	1024	ATP binding;; cytokinesis;; protein amino acid phosphorylation;; protein serine/threonine kinase activity;; regulation of cell cycle;; regulation of transcription, DNA-dependent;; transcription;; transferase activity
DKK1	dickkopf homolog 1 (Xenopus laevis) (DKK1), mRNA.	2.8193	Hs.40499	22943	development;; extracellular region;; growth factor activity;; negative regulation of Wnt receptor signaling pathway;; signal transducer activity;; Wnt receptor signaling pathway	extracellular region
CGI-12	CGI-12 protein (CGI-12), mRNA.	2.8188	Hs.308613	51001
RNF20	ring finger protein 20 (RNF20), mRNA.	2.8184	Hs.168095	56254	protein ubiquitination;; ubiquitin ligase complex;; ubiquitin-protein ligase activity;; zinc ion binding	cell;; protein complex
EZH2	enhancer of zeste homolog 2 (Drosophila) (EZH2), transcript variant 2, mRNA.	2.8178	Hs.444082	2146	DNA binding;; establishment and/or maintenance of chromatin architecture;; nucleus;; regulation of transcription, DNA-dependent;; transcription	cell;; organelle
MTRF1L	mitochondrial translational release factor 1-like (MTRF1L), mRNA.	2.8177	Hs.225836
C21orf66	Chromosome 21 open reading frame 66	2.8163	Hs.473635	94104	DNA binding;; nucleus;; regulation of transcription, DNA-dependent;; transcription	cell;; organelle
GLT28D1	glycosyltransferase 28 domain containing 1 (GLT28D1), mRNA.	2.8148	Hs.110853	55849	carbohydrate binding;; carbohydrate metabolism;; inner membrane;; lipid glycosylation;; transferase activity;; transferase activity, transferring hexosyl groups	cell
DAZAP1	DAZ associated protein 1 (DAZAP1), transcript variant 2, mRNA.	2.8142	Hs.222510	26528	cell differentiation;; nucleus;; RNA binding;; spermatogenesis	cell;; organelle
CLIC4	chloride intracellular channel 4 (CLIC4), mRNA.	2.8135	Hs.440544	25932	chloride transport;; ion transport;; membrane;; voltage-gated chloride channel activity	cell
MTB	more than blood homolog (MTB), mRNA.	2.8083	Hs.18616	54892	binding;; mitotic chromosome condensation
SFRS5	splicing factor, arginine/serine-rich 5 (SFRS5), mRNA.	2.807	Hs.166975	6430	mRNA splice site selection;; nuclear mRNA splicing, via spliceosome;; nucleus;; RNA binding	cell;; organelle
PEO1	progressive external ophthalmoplegia 1 (PEO1), mRNA.	2.8055	Hs.22678	56652	helicase activity
P29	GCIP-interacting protein p29 (P29), transcript variant 2, mRNA.	2.8049	Hs.20013	25949	biological_process unknown;; DNA binding;; nucleus;; protein binding	cell;; organelle
SMAD2	SMAD, mothers against DPP homolog 2 (Drosophila) (SMAD2), transcript variant 2, mRNA.	2.8042	Hs.465061	4087	nucleus;; protein binding;; regulation of transcription, DNA-dependent;; signal transduction;; transcription	cell;; organelle
SRI	sorcin (SRI), transcript variant 2, mRNA.	2.8039	Hs.489040	6717	calcium channel regulator activity;; calcium ion binding;; cytoplasm;; heart development;; intracellular sequestering of iron ion;; muscle development;; receptor binding;; regulation of action potential;; regulation of heart contraction rate;; regulation of striated muscle contraction;; transport	cell
ZNF75	zinc finger protein 75 (D8C6) (ZNF75), mRNA.	2.8028	Hs.533540	7626	DNA binding;; nucleus;; regulation of transcription, DNA-dependent;; transcription;; zinc ion binding	cell;; organelle
SNAI2	snail homolog 2 (Drosophila) (SNAI2), mRNA.	2.8028	Hs.360174	6591	development;; DNA binding;; ectoderm and mesoderm interaction;; negative regulation of transcription from RNA polymerase II promoter;; nucleus;; regulation of transcription, DNA-dependent;; transcription;; zinc ion binding	cell;; organelle
TIMM13A	Translocase of inner mitochondrial membrane 13 (yeast) homolog A	2.8016
FLJ13984	hypothetical protein FLJ13984 (FLJ13984), mRNA.	2.7994	Hs.135146	79828
PKM2	pyruvate kinase, muscle (PKM2), transcript variant 1, mRNA.	2.7992	Hs.198281	5315	cytosol;; glycolysis;; glycolysis;; magnesium ion binding;; pyruvate kinase activity;; pyruvate kinase activity	cell
RNF122	ring finger protein 122 (RNF122), mRNA.	2.7985	Hs.151237	79845	protein ubiquitination;; ubiquitin ligase complex;; ubiquitin-protein ligase activity;; zinc ion binding	cell;; protein complex
ATRX	alpha thalassemia/mental retardation syndrome X-linked (RAD54 homolog, S. cerevisiae) (ATRX), transcript variant 2, mRNA.	2.7978	Hs.533526	546	ATP binding;; chromosome organization and biogenesis (sensu Eukaryota);; DNA binding;; DNA helicase activity;; DNA methylation;; DNA recombination;; DNA repair;; helicase activity;; hydrolase activity;; nuclear heterochromatin;; nucleus;; perception of sound;; regulation of transcription, DNA-dependent;; transcription factor activity	cell;; organelle
TOR3A	torsin family 3, member A (TOR3A), mRNA.	2.793	Hs.523772	64222	ATP binding;; chaperone cofactor dependent protein folding;; endoplasmic reticulum	cell;; organelle
E2IG2	E2IG2 protein (E2IG2), mRNA.	2.7915	Hs.475387	51287
CHD1	chromodomain helicase DNA binding protein 1 (CHD1), mRNA.	2.7907	Hs.519474	1105	ATP binding;; ATP-dependent DNA helicase activity;; chromatin;; chromatin assembly or disassembly;; chromatin binding;; chromosome organization and biogenesis (sensu Eukaryota);; helicase activity;; hydrolase activity;; nucleus;; regulation of transcription from RNA polymerase II promoter	cell;; organelle
GMPS	guanine monphosphate synthetase (GMPS), mRNA.	2.7896	Hs.546324	8833	ATP binding;; biosynthesis;; glutamine metabolism;; GMP biosynthesis;; GMP synthase (glutamine-hydrolyzing) activity;; GMP synthase activity;; ligase activity;; purine base biosynthesis;; purine nucleotide biosynthesis
CBWD2	COBW domain containing 2 (CBWD2), mRNA.	2.7896	Hs.531330	150472
IK	IK cytokine, down-regulator of HLA II (IK), mRNA.	2.7893	Hs.421245	3550	cell-cell signaling;; cytokine activity;; extracellular space;; immune response;; soluble fraction	cell;; extracellular region
CUL2	cullin 2 (CUL2), mRNA.	2.7848	Hs.82919	8453	cell cycle;; cell cycle arrest;; G1/S transition of mitotic cell cycle;; induction of apoptosis by intracellular signals;; negative regulation of cell proliferation;; ubiquitin cycle
ICMT	isoprenylcysteine carboxyl methyltransferase (ICMT), transcript variant 1, mRNA.	2.7847	Hs.515688	23463	C-terminal protein amino acid methylation;; C-terminal protein amino acid methylation;; C-terminal protein carboxyl methyltransferase activity;; endoplasmic reticulum;; integral to membrane;; membrane fraction;; methyltransferase activity;; protein modification;; protein-membrane targeting;; protein-S-isoprenylcysteine O-methyltransferase activity;; transferase activity	cell;; organelle
CD24	CD24 antigen (small cell lung carcinoma cluster 4 antigen) (CD24), mRNA.	2.7824	Hs.375108	934	humoral immune response;; plasma membrane	cell
STX8	syntaxin 8 (STX8), mRNA.	2.7823	Hs.431109	9482	endoplasmic reticulum;; integral to plasma membrane;; transport	cell;; organelle
DUT	dUTP pyrophosphatase (DUT), mRNA.	2.7822	Hs.527980	1854	DNA replication;; dUTP diphosphatase activity;; dUTP metabolism;; hydrolase activity;; magnesium ion binding;; mitochondrion;; nucleotide metabolism;; nucleus	cell;; organelle
RYK	RYK receptor-like tyrosine kinase (RYK), transcript variant 2, mRNA.	2.7799	Hs.245869	6259	ATP binding;; integral to plasma membrane;; protein amino acid phosphorylation;; receptor activity;; signal transduction;; transferase activity;; transmembrane receptor protein tyrosine kinase activity	cell
CASC3	cancer susceptibility candidate 3 (CASC3), mRNA.	2.7786	Hs.350229	22794	molecular_function unknown;; mRNA processing;; mRNA-nucleus export;; nucleus;; transport	cell;; organelle
C20orf42	chromosome 20 open reading frame 42 (C20orf42), mRNA.	2.7755	Hs.472054	55612
ITPA	inosine triphosphatase (nucleoside triphosphate pyrophosphatase) (ITPA), transcript variant 2, mRNA.	2.7749	Hs.415299	3704	hydrolase activity;; nucleoside-triphosphate diphosphatase activity;; nucleotide metabolism
CRELD1	cysteine-rich with EGF-like domains 1 (CRELD1), mRNA.	2.7743	Hs.9383	78987	calcium ion binding;; structural molecule activity
DEFA5	defensin, alpha 5, Paneth cell-specific (DEFA5), mRNA.	2.7703	Hs.72887	1670	antimicrobial humoral response (sensu Vertebrata);; defense response to bacteria;; defense response to fungi;; extracellular region;; response to pest, pathogen or parasite;; xenobiotic metabolism	extracellular region
GOLGA4	golgi autoantigen, golgin subfamily a, 4 (GOLGA4), mRNA.	2.7698	Hs.344151	2803	Golgi trans face;; membrane fraction;; vesicle-mediated transport	cell;; organelle
ANAPC5	anaphase promoting complex subunit 5 (ANAPC5), mRNA.	2.7687	Hs.7101	51433	anaphase-promoting complex;; binding;; cytokinesis;; G2/M transition of mitotic cell cycle;; mitotic anaphase;; regulation of cell cycle;; ubiquitin cycle;; ubiquitin-dependent protein catabolism;; ubiquitin-protein ligase activity	cell;; organelle;; protein complex
LOC160313	Keratin 19 pseudogene	2.7652	Hs.527883	160313	intermediate filament	cell;; organelle
KIAA0553	KIAA0553 protein (KIAA0553), mRNA.	2.765	Hs.463129	23131	biological_process unknown;; cellular_component unknown;; molecular_function unknown	cellular_component unknown
FST	follistatin (FST), transcript variant FST317, mRNA.	2.7611	Hs.9914	10468	activin inhibitor activity;; development;; extracellular region;; negative regulation of follicle-stimulating hormone secretion	extracellular region
RBM27	PREDICTED: RNA binding motif protein 27 (RBM27), mRNA.	2.7608	Hs.61441	54439	nuclear mRNA splicing, via spliceosome;; RNA binding
TAX1BP1	Tax1 (human T-cell leukemia virus type I) binding protein 1 (TAX1BP1), mRNA.	2.7607	Hs.34576	8887	anti-apoptosis;; nucleic acid binding;; nucleus;; zinc ion binding	cell;; organelle
FLJ21103	hypothetical protein FLJ21103 (FLJ21103), mRNA.	2.7605	Hs.276315	79607
RNMT	RNA (guanine-7-) methyltransferase (RNMT), mRNA.	2.7592	Hs.8086	8731	methyltransferase activity;; mRNA (guanine-N7-)-methyltransferase activity;; mRNA capping;; nucleus;; RNA binding;; transferase activity	cell;; organelle
FLJ22624	FLJ22624 protein (FLJ22624), mRNA.	2.7567	Hs.209715	79866
RKHD2	ring finger and KH domain containing 2 (RKHD2), mRNA.	2.7561	Hs.465144	51320	protein ubiquitination;; ubiquitin ligase complex;; ubiquitin-protein ligase activity;; zinc ion binding	cell;; protein complex
KIAA1238	KIAA1238 protein	2.7558	Hs.504670	57494	mitochondrion;; protein modification;; ribosome biogenesis	cell;; organelle
TRIM33	Tripartite motif-containing 33	2.7557	Hs.26837	51592	DNA binding;; negative regulation of transcription;; nucleus;; protein ubiquitination;; regulation of transcription, DNA-dependent;; transcription;; ubiquitin ligase complex;; ubiquitin-protein ligase activity;; zinc ion binding	cell;; organelle;; protein complex
POLR2L	polymerase (RNA) II (DNA directed) polypeptide L, 7.6kDa (POLR2L), mRNA.	2.7555	Hs.441072	5441	DNA-directed RNA polymerase activity;; nucleus;; transcription;; transferase activity	cell;; organelle
ZNF207	zinc finger protein 207 (ZNF207), mRNA.	2.754	Hs.500775	7756	nucleus;; regulation of transcription, DNA-dependent;; transcription factor activity;; zinc ion binding	cell;; organelle
C14orf80	chromosome 14 open reading frame 80 (C14orf80), mRNA.	2.7537	Hs.72363	283643
RPL15	Ribosomal protein L15	2.7535	Hs.381219	6138	intracellular;; protein biosynthesis;; ribosome;; structural constituent of ribosome	cell;; organelle;; protein complex
USP7	ubiquitin specific protease 7 (herpes virus-associated) (USP7), mRNA.	2.753	Hs.386939	7874	cysteine-type endopeptidase activity;; nucleus;; ubiquitin cycle;; ubiquitin thiolesterase activity;; ubiquitin-dependent protein catabolism	cell;; organelle
ATP5J	ATP synthase, H+ transporting, mitochondrial F0 complex, subunit F6 (ATP5J), nuclear gene encoding mitochondrial protein, transcript variant 4, mRNA.	2.7522	Hs.246310	522	ATP synthesis coupled proton transport;; generation of precursor metabolites and energy;; hydrogen-transporting ATP synthase activity, rotational mechanism;; hydrogen-transporting ATPase activity, rotational mechanism;; ion transport;; membrane fraction;; mitochondrial inner membrane;; mitochondrion;; proton transport;; proton-transporting two-sector ATPase complex;; transporter activity	cell;; organelle;; protein complex
	Homo sapiens PAC clone DJ0167F23 from 7p15	2.7483
182-FIP	82-kD FMRP Interacting Protein (182-FIP), mRNA.	2.7474	Hs.462598	57532
EGLN3	egl nine homolog 3 (C. elegans) (EGLN3), mRNA.	2.7464	Hs.135507	112399	apoptosis;; nucleus;; oxidoreductase activity;; oxidoreductase activity, acting on paired donors, with incorporation or reduction of molecular oxyge;; oxidoreductase activity, acting on single donors with incorporation of molecular oxygen, incorporati;; protein metabolism	cell;; organelle
NDUFB3	NADH dehydrogenase (ubiquinone) 1 beta subcomplex, 3, 12kDa (NDUFB3), mRNA.	2.7437	Hs.109760	4709	mitochondrial electron transport, NADH to ubiquinone;; mitochondrion;; NADH dehydrogenase (ubiquinone) activity;; NADH dehydrogenase activity;; oxidoreductase activity	cell;; organelle
AVEN	apoptosis, caspase activation inhibitor (AVEN), mRNA.	2.7424	Hs.369250	57099	apoptosis;; inhibition of caspase activation;; intracellular;; membrane fraction;; protein binding	cell
IKBKAP	inhibitor of kappa light polypeptide gene enhancer in B-cells, kinase complex-associated protein (IKBKAP), mRNA.	2.7413	Hs.494738	8518	immune response;; kinase activity;; phosphorylase kinase regulator activity;; protein amino acid phosphorylation;; protein complex assembly;; signal transducer activity
RHOA	ras homolog gene family, member A (RHOA), mRNA.	2.7409	Hs.247077	387	actin cytoskeleton organization and biogenesis;; cytoskeleton;; GTP binding;; GTPase activity;; magnesium ion binding;; membrane;; positive regulation of I-kappaB kinase/NF-kappaB cascade;; positive regulation of NF-kappaB-nucleus import;; protein transport;; Rho protein signal transduction;; signal transducer activity	cell;; organelle
MRPS12	mitochondrial ribosomal protein S12 (MRPS12), nuclear gene encoding mitochondrial protein, transcript variant 3, mRNA.	2.7393	Hs.411125	6183	mitochondrial ribosome;; mitochondrion;; nucleic acid binding;; protein biosynthesis;; small ribosomal subunit;; structural constituent of ribosome	cell;; organelle;; protein complex
RPS16	ribosomal protein S16 (RPS16), mRNA.	2.7367	Hs.397609	6217	protein biosynthesis;; ribosome;; structural constituent of ribosome	cell;; organelle;; protein complex
ACN9	ACN9 homolog (S. cerevisiae) (ACN9), mRNA.	2.7362	Hs.42785	57001
JMJD1A	jumonji domain containing 1A (JMJD1A), mRNA.	2.7343	Hs.531819	55818
EGR1	early growth response 1 (EGR1), mRNA.	2.7311	Hs.326035	1958	nucleus;; regulation of transcription, DNA-dependent;; transcription;; transcription factor activity;; zinc ion binding	cell;; organelle
C21orf59	chromosome 21 open reading frame 59 (C21orf59), mRNA.	2.7306	Hs.5811	56683	metabolism;; oxidoreductase activity
H1F0	H1 histone family, member 0 (H1F0), mRNA.	2.7302	Hs.226117	3005	chromosome;; chromosome organization and biogenesis (sensu Eukaryota);; DNA binding;; DNA binding;; nucleosome;; nucleosome assembly;; nucleus;; nucleus	cell;; organelle;; protein complex
CDH1	cadherin 1, type 1, E-cadherin (epithelial) (CDH1), mRNA.	2.7281	Hs.461086	999	calcium ion binding;; cell adhesion;; homophilic cell adhesion;; homophilic cell adhesion;; integral to membrane;; integral to membrane;; membrane;; protein binding	cell
SENP7	SUMO1/sentrin specific protease 7 (SENP7), mRNA.	2.7265	Hs.529551	57337	cysteine-type peptidase activity;; cysteine-type peptidase activity;; nucleus;; protein sumoylation;; proteolysis and peptidolysis;; ubiquitin cycle	cell;; organelle
WWP1	WW domain containing E3 ubiquitin protein ligase 1 (WWP1), mRNA.	2.7257	Hs.533440	11059	central nervous system development;; ligase activity;; lung development;; negative regulation of transcription;; protein binding;; protein binding;; protein ubiquitination;; signal transduction;; T-cell differentiation;; ubiquitin ligase complex;; ubiquitin-protein ligase activity;; viral entry into host cell	cell;; protein complex
AGGF1	angiogenic factor with G patch and FHA domains 1 (AGGF1), mRNA.	2.7253	Hs.213393	55109	angiogenesis;; cell differentiation;; intracellular;; nucleic acid binding;; two-component sensor molecule activity;; two-component signal transduction system (phosphorelay)	cell
STXBP3	syntaxin binding protein 3 (STXBP3), mRNA.	2.724	Hs.530436	6814	cellular_component unknown;; molecular_function unknown;; protein transport;; vesicle docking during exocytosis;; vesicle-mediated transport	cellular_component unknown
ROR1	receptor tyrosine kinase-like orphan receptor 1 (ROR1), mRNA.	2.7219	Hs.436456	4919	ATP binding;; cytoplasm;; development;; integral to plasma membrane;; plasma membrane;; protein amino acid phosphorylation;; transferase activity;; transmembrane receptor activity;; transmembrane receptor protein tyrosine kinase activity;; transmembrane receptor protein tyrosine kinase signaling pathway	cell
RPL23A	ribosomal protein L23a (RPL23A), mRNA.	2.719	Hs.419463
HNRPK	heterogeneous nuclear ribonucleoprotein K (HNRPK), transcript variant 3, mRNA.	2.718	Hs.522257	3190	DNA binding;; nucleus;; ribonucleoprotein complex;; RNA binding	cell;; organelle;; protein complex
PORIMIN	pro-oncosis receptor inducing membrane injury gene (PORIMIN), mRNA.	2.7171	Hs.503709	114908	integral to membrane	cell
MAP2K1IP1	mitogen-activated protein kinase kinase 1 interacting protein 1 (MAP2K1IP1), mRNA.	2.7155	Hs.433332
MGC3130	hypothetical protein MGC3130 (MGC3130), mRNA.	2.7108	Hs.437059	78995
TRAF4	TNF receptor-associated factor 4 (TRAF4), transcript variant 2, mRNA.	2.7107	Hs.8375	9618	apoptosis;; development;; DNA binding;; nucleus;; protein ubiquitination;; signal transduction;; ubiquitin ligase complex;; ubiquitin-protein ligase activity;; zinc ion binding	cell;; organelle;; protein complex
LSM7	LSM7 homolog, U6 small nuclear RNA associated (S. cerevisiae) (LSM7), mRNA.	2.7107	Hs.512610	51690	nuclear mRNA splicing, via spliceosome;; nucleus;; RNA binding;; small nucleolar ribonucleoprotein complex;; U6 snRNA binding	cell;; organelle;; protein complex
ATP5F1	ATP synthase, H+ transporting, mitochondrial F0 complex, subunit b, isoform 1	2.7106	Hs.514870	515	ATP synthesis coupled proton transport;; hydrogen-transporting ATP synthase activity, rotational mechanism;; hydrogen-transporting ATPase activity, rotational mechanism;; ion transport;; membrane fraction;; mitochondrial matrix;; proton transport;; proton-transporting two-sector ATPase complex;; transporter activity	cell;; organelle;; protein complex
ACTR6	ARP6 actin-related protein 6 homolog (yeast) (ACTR6), mRNA.	2.7101	Hs.115088	64431	cytoskeleton;; protein binding;; structural molecule activity	cell;; organelle
ZNF322B	zinc finger protein 322B (ZNF322B), mRNA.	2.7096	Hs.530271	387328	nucleic acid binding;; nucleus;; zinc ion binding	cell;; organelle
HDAC7A	histone deacetylase 7A (HDAC7A), transcript variant 2, mRNA.	2.7073	Hs.200063
CBX1	chromobox homolog 1 (HP1 beta homolog Drosophila ) (CBX1), mRNA.	2.7058	Hs.77254	10951	chromatin;; chromatin assembly or disassembly;; chromatin binding;; chromosome, pericentric region;; nuclear heterochromatin;; nucleoplasm	cell;; organelle
PIG8	translokin (PIG8), mRNA.	2.7036	Hs.101014	9702	centrosome;; fibroblast growth factor binding;; fibroblast growth factor receptor signaling pathway;; microtubule;; nucleus;; protein homodimerization activity;; protein-nucleus import, translocation	cell;; organelle
PGD	phosphogluconate dehydrogenase (PGD), mRNA.	2.702	Hs.464071	5226	electron transporter activity;; NADP binding;; oxidoreductase activity;; pentose-phosphate shunt, oxidative branch;; phosphogluconate dehydrogenase (decarboxylating) activity
HSPA5	heat shock 70kDa protein 5 (glucose-regulated protein, 78kDa) (HSPA5), mRNA.	2.7002	Hs.522394	3309	ATP binding;; endoplasmic reticulum lumen;; protein binding, bridging	cell;; organelle
CUL1	Cullin 1	2.6987	Hs.146806	8454	cell cycle;; cell cycle arrest;; G1/S transition of mitotic cell cycle;; induction of apoptosis by intracellular signals;; negative regulation of cell proliferation;; protein binding;; ubiquitin cycle
EIF5	eukaryotic translation initiation factor 5 (EIF5), transcript variant 2, mRNA.	2.6965	Hs.433702	1983	cytosol;; GTP binding;; GTPase activity;; protein biosynthesis;; regulation of translational initiation;; translation initiation factor activity	cell
EML4	echinoderm microtubule associated protein like 4 (EML4), mRNA.	2.6916	Hs.432438	27436	cytoplasm;; microtubule-based process;; mitosis;; molecular_function unknown	cell
ARSE	arylsulfatase E (chondrodysplasia punctata 1) (ARSE), mRNA.	2.6897	Hs.386975	415	arylsulfatase activity;; calcium ion binding;; hydrolase activity;; metabolism;; skeletal development
CRKL	v-crk sarcoma virus CT10 oncogene homolog (avian)-like (CRKL), mRNA.	2.6891	Hs.5613	1399	cell motility;; intracellular signaling cascade;; JNK cascade;; protein amino acid phosphorylation;; protein-tyrosine kinase activity;; Ras protein signal transduction;; SH3/SH2 adaptor activity;; signal transducer activity
FN5	FN5 protein (FN5), mRNA.	2.6889	Hs.438064	9275	actin binding;; biological_process unknown;; biological_process unknown;; cellular_component unknown;; cellular_component unknown;; molecular_function unknown	cellular_component unknown
RALGPS2	Ral GEF with PH domain and SH3 binding motif 2 (RALGPS2), mRNA.	2.6886	Hs.549173	55103	guanyl-nucleotide exchange factor activity;; small GTPase mediated signal transduction
SUI1	putative translation initiation factor (SUI1), mRNA.	2.6879	Hs.150580	10209	cytoplasm;; protein biosynthesis;; regulation of translation;; regulation of translational initiation;; response to stress;; translation initiation factor activity;; translation initiation factor activity;; translational initiation	cell
NR2F6	nuclear receptor subfamily 2, group F, member 6 (NR2F6), mRNA.	2.6865	Hs.466148	2063	nucleus;; regulation of transcription, DNA-dependent;; signal transduction;; steroid hormone receptor activity;; thyroid hormone receptor activity;; transcription;; transcription factor activity	cell;; organelle
CDC27	cell division cycle 27 (CDC27), mRNA.	2.6856	Hs.463295	996	anaphase-promoting complex;; binding;; cell proliferation;; centrosome;; mitotic metaphase/anaphase transition;; nucleus;; spindle	cell;; organelle;; protein complex
PPM1G	protein phosphatase 1G (formerly 2C), magnesium-dependent, gamma isoform (PPM1G), transcript variant 2, mRNA.	2.6856	Hs.17883	5496	cell cycle arrest;; hydrolase activity;; magnesium ion binding;; manganese ion binding;; nucleus;; protein amino acid dephosphorylation;; protein phosphatase type 2C activity;; protein serine/threonine phosphatase complex	cell;; organelle;; protein complex
SBLF	TFIIA-alpha/beta-like factor	2.6845	Hs.44385	286749	clathrin vesicle coat;; DNA binding;; endocytosis;; intracellular protein transport;; membrane;; nucleus;; nucleus;; regulation of transcription, DNA-dependent;; RNA polymerase II transcription factor activity;; transcription;; transcription coactivator activity;; transcription factor activity;; transcription initiation factor activity;; transcription initiation factor activity;; transcription in…	cell;; organelle
C9orf61	chromosome 9 open reading frame 61 (C9orf61), mRNA.	2.6829	Hs.118003	9413	biological_process unknown;; cellular_component unknown;; molecular_function unknown	cellular_component unknown
HES1	hairy and enhancer of split 1, (Drosophila) (HES1), mRNA.	2.6812	Hs.250666	3280	DNA binding;; neurogenesis;; nucleus;; regulation of transcription, DNA-dependent;; transcription	cell;; organelle
SFXN1	sideroflexin 1 (SFXN1), mRNA.	2.6791	Hs.369440	94081	cation transport;; cation transporter activity;; integral to membrane;; iron ion transport;; membrane;; mitochondrion;; transport	cell;; organelle
TIMM10	translocase of inner mitochondrial membrane 10 homolog (yeast) (TIMM10), mRNA.	2.6785	Hs.235750	26519	inner membrane;; mitochondrial inner membrane protein import;; mitochondrial inner membrane protein insertion complex;; mitochondrion;; protein transport	cell;; organelle;; protein complex
LOC51051	putative peroxisome microbody protein 175.1	2.678
HNRPU	heterogeneous nuclear ribonucleoprotein U (scaffold attachment factor A) (HNRPU), transcript variant 2, mRNA.	2.6776	Hs.166463	3192	ATP binding;; DNA binding;; DNA binding;; heterogeneous nuclear ribonucleoprotein complex;; nucleus;; ribonucleoprotein complex;; RNA binding;; RNA processing	cell;; organelle;; protein complex
TNKS2	tankyrase, TRF1-interacting ankyrin-related ADP-ribose polymerase 2 (TNKS2), mRNA.	2.675	Hs.329327	80351	chromosome, telomeric region;; Golgi apparatus;; NAD+ ADP-ribosyltransferase activity;; nucleus;; telomerase-dependent telomere maintenance;; transferase activity, transferring glycosyl groups	cell;; organelle
SRF	serum response factor (c-fos serum response element-binding transcription factor) (SRF), mRNA.	2.6736	Hs.520140	6722	nucleus;; regulation of transcription from RNA polymerase II promoter;; RNA polymerase II transcription factor activity;; signal transduction;; transcription;; transcription factor activity	cell;; organelle
ARID1A	AT rich interactive domain 1A (SWI- like) (ARID1A), transcript variant 3, mRNA.	2.6718	Hs.468972	8289	androgen receptor signaling pathway;; chromatin-mediated maintenance of transcription;; DNA binding;; estrogen receptor signaling pathway;; intracellular;; nucleosome mobilization;; nucleus;; protein binding;; SWI/SNF complex;; transcriptional activator activity	cell;; organelle;; protein complex
NDUFB9	NADH dehydrogenase (ubiquinone) 1 beta subcomplex, 9, 22kDa (NDUFB9), mRNA.	2.6692	Hs.15977	4715	electron transport;; mitochondrial electron transport, NADH to ubiquinone;; mitochondrial inner membrane;; mitochondrion;; NADH dehydrogenase (ubiquinone) activity;; NADH dehydrogenase activity;; perception of sound	cell;; organelle
ATP2B1	ATPase, Ca++ transporting, plasma membrane 1 (ATP2B1), transcript variant 2, mRNA.	2.6685	Hs.506276	490	ATP binding;; calcium ion binding;; calcium ion transport;; calcium-transporting ATPase activity;; calmodulin binding;; cation transport;; hydrolase activity;; hydrolase activity, acting on acid anhydrides, catalyzing transmembrane movement of substances;; integral to plasma membrane;; magnesium ion binding;; membrane;; metabolism	cell
C19orf10	chromosome 19 open reading frame 10 (C19orf10), mRNA.	2.6683	Hs.465645	56005
HINT1	histidine triad nucleotide binding protein 1 (HINT1), mRNA.	2.666	Hs.483305	3094	cytoskeleton;; hydrolase activity;; nucleus;; protein kinase C binding;; signal transduction;; zinc ion binding	cell;; organelle
PARP1	poly (ADP-ribose) polymerase family, member 1 (PARP1), mRNA.	2.6653	Hs.177766	142	DNA binding;; DNA repair;; NAD+ ADP-ribosyltransferase activity;; nucleus;; protein amino acid ADP-ribosylation;; transcription from RNA polymerase II promoter;; transferase activity, transferring glycosyl groups	cell;; organelle
C10orf7	chromosome 10 open reading frame 7 (C10orf7), mRNA.	2.6622	Hs.412842	8872	cell cycle arrest;; positive regulation of cell proliferation
C6orf211	chromosome 6 open reading frame 211 (C6orf211), mRNA.	2.6536	Hs.15929	79624
DUSP5	dual specificity phosphatase 5 (DUSP5), mRNA.	2.6526	Hs.2128	1847	hydrolase activity;; MAP kinase phosphatase activity;; nucleus;; protein amino acid dephosphorylation;; protein tyrosine phosphatase activity	cell;; organelle
NARF	nuclear prelamin A recognition factor (NARF), transcript variant 1, mRNA.	2.6504	Hs.256526	26502	electron transport;; electron transporter activity;; ferredoxin hydrogenase activity;; lamin binding;; nuclear lamina	cell;; organelle
PCTP	phosphatidylcholine transfer protein (PCTP), mRNA.	2.6482	Hs.285218	58488	cytosol;; lipid binding;; lipid transport;; phosphatidylcholine transporter activity	cell
H2AFV	H2A histone family, member V (H2AFV), transcript variant 4, mRNA.	2.6451	Hs.488189	94239	chromosome organization and biogenesis (sensu Eukaryota);; DNA binding;; nucleosome;; nucleosome assembly;; nucleus	cell;; organelle;; protein complex
FLNC	filamin C, gamma (actin binding protein 280) (FLNC), mRNA.	2.6401	Hs.58414	2318	actin binding;; actin cytoskeleton	cell;; organelle
FGF4	Fibroblast growth factor 4 (heparin secretory transforming protein 1, Kaposi sarcoma oncogene)	2.6398	Hs.1755	2249	cell proliferation;; cell-cell signaling;; extracellular region;; growth factor activity;; growth factor activity;; heparin binding;; mitosis;; positive regulation of cell proliferation;; regulation of cell cycle;; signal transduction	extracellular region
FLJ20273	RNA-binding protein (FLJ20273), mRNA.	2.6383	Hs.518727	54502	nucleic acid binding
SSR1	signal sequence receptor, alpha (translocon-associated protein alpha) (SSR1), mRNA.	2.637	Hs.114033	6745	calcium ion binding;; cotranslational protein-membrane targeting;; endoplasmic reticulum;; integral to membrane;; positive regulation of cell proliferation;; signal sequence binding	cell;; organelle
ADAM23	A disintegrin and metalloproteinase domain 23	2.6358	Hs.370287	8745	cell adhesion;; central nervous system development;; integral to plasma membrane;; integrin binding;; metalloendopeptidase activity;; protein binding;; proteolysis and peptidolysis	cell
TUSC3	tumor suppressor candidate 3 (TUSC3), transcript variant 1, mRNA.	2.6307	Hs.426324	7991	electron transport;; electron transporter activity;; integral to membrane	cell
DGUOK	deoxyguanosine kinase (DGUOK), nuclear gene encoding mitochondrial protein, transcript variant 4, mRNA.	2.6292	Hs.469022	1716	ATP binding;; deoxyguanosine kinase activity;; guanosine metabolism;; kinase activity;; mitochondrion;; nucleobase, nucleoside, nucleotide and nucleic acid metabolism;; phosphotransferase activity, alcohol group as acceptor;; transferase activity	cell;; organelle
LRCH2	leucine-rich repeats and calponin homology (CH) domain containing 2 (LRCH2), mRNA.	2.6266	Hs.65366	57631
MBC2	likely ortholog of mouse membrane bound C2 domain containing protein (MBC2), mRNA.	2.6265	Hs.8309
NDUFB11	NADH dehydrogenase (ubiquinone) 1 beta subcomplex, 11, 17.3kDa (NDUFB11), mRNA.	2.6265	Hs.521969	54539	integral to membrane;; mitochondrion;; NADH dehydrogenase activity;; oxidoreductase activity	cell;; organelle
IGSF3	immunoglobulin superfamily, member 3 (IGSF3), transcript variant 2, mRNA.	2.6257	Hs.171057	3321
LRP4	Low density lipoprotein receptor-related protein 4	2.6237	Hs.4930	4038	calcium ion binding;; endocytosis;; integral to membrane;; membrane;; receptor activity	cell
PUM1	pumilio homolog 1 (Drosophila) (PUM1), mRNA.	2.622	Hs.281707	9698	binding;; mRNA metabolism;; regulation of translation;; RNA binding
FLJ20530	hypothetical protein FLJ20530 (FLJ20530), mRNA.	2.6212	Hs.521693	55656	binding
TGFBR1	Transforming growth factor, beta receptor I (activin A receptor type II-like kinase, 53kDa)	2.6206	Hs.494622	7046	ATP binding;; integral to membrane;; integral to plasma membrane;; membrane;; protein amino acid phosphorylation;; protein-tyrosine kinase activity;; receptor activity;; signal transduction;; transferase activity;; transforming growth factor beta receptor activity;; transforming growth factor beta receptor complex assembly;; transmembrane receptor protein serine/threonine kinase signaling pathway…	cell
GOLGA7	golgi autoantigen, golgin subfamily a, 7 (GOLGA7), transcript variant 1, mRNA.	2.6169	Hs.7953	51125
PRDM7	PR domain containing 7 (PRDM7), mRNA.	2.6167	Hs.406695	11105	DNA binding;; nucleus;; regulation of transcription, DNA-dependent;; transcription;; zinc ion binding	cell;; organelle
TEAD1	TEA domain family member 1 (SV40 transcriptional enhancer factor) (TEAD1), mRNA.	2.6157	Hs.546308	7003	nucleus;; regulation of transcription, DNA-dependent;; transcription;; transcription factor activity	cell;; organelle
	(clone Z146) retinal mRNA, 3' end and repeat region.	2.6141	Hs.544229
NSEP1	nuclease sensitive element binding protein 1 (NSEP1), mRNA.	2.6128	Hs.473583	4904	DNA binding;; DNA binding;; double-stranded DNA binding;; nucleus;; nucleus;; regulation of transcription, DNA-dependent;; regulation of transcription, DNA-dependent;; response to pest, pathogen or parasite;; single-stranded DNA binding;; transcription;; transcription factor activity;; transcription from RNA polymerase II promoter;; transcriptional repressor activity	cell;; organelle
CHST11	carbohydrate (chondroitin 4) sulfotransferase 11 (CHST11), mRNA.	2.6121	Hs.546386	50515	carbohydrate metabolism;; chondroitin 4-sulfotransferase activity;; Golgi apparatus;; integral to membrane;; transferase activity	cell;; organelle
SDHD	succinate dehydrogenase complex, subunit D, integral membrane protein (SDHD), nuclear gene encoding mitochondrial protein, mRNA.	2.6095	Hs.356270	6392	electron transport;; electron transporter activity;; heme binding;; integral to membrane;; mitochondrial inner membrane;; succinate dehydrogenase activity;; transport;; tricarboxylic acid cycle	cell;; organelle
PRKX	protein kinase, X-linked (PRKX), mRNA.	2.6062	Hs.390788	5613	ATP binding;; cAMP-dependent protein kinase activity;; protein amino acid phosphorylation;; protein serine/threonine kinase activity;; protein-tyrosine kinase activity;; transferase activity
FLJ11773	hypothetical protein FLJ11773 (FLJ11773), mRNA.	2.6051	Hs.9911	60673
NUP133	nucleoporin 133kDa (NUP133), mRNA.	2.6034	Hs.12457	55746	integral to membrane;; mRNA-nucleus export;; nuclear pore;; nuclear pore;; nucleocytoplasmic transporter activity;; nucleus;; outer membrane;; porin activity;; protein transport;; RNA transport;; transporter activity	cell;; organelle
HMG2L1	high-mobility group protein 2-like 1 (HMG2L1), transcript variant 3, mRNA.	2.6005	Hs.197086	10042	calcium ion binding;; catalytic activity;; chromatin;; DNA binding;; DNA binding;; endosome to lysosome transport;; nucleus;; regulation of transcription, DNA-dependent	cell;; organelle
SLC9A8	solute carrier family 9 (sodium/hydrogen exchanger), isoform 8 (SLC9A8), mRNA.	2.5976	Hs.444202	23315	antiporter activity;; integral to membrane;; ion transport;; regulation of pH;; sodium ion transport;; sodium:hydrogen antiporter activity;; solute:hydrogen antiporter activity	cell
YWHAZ	tyrosine 3-monooxygenase/tryptophan 5-monooxygenase activation protein, zeta polypeptide (YWHAZ), transcript variant 1, mRNA.	2.5959	Hs.492407	7534	protein domain specific binding
PLK1	polo-like kinase 1 (Drosophila) (PLK1), mRNA.	2.5957	Hs.329989	5347	ATP binding;; cell proliferation;; mitosis;; nucleus;; protein amino acid phosphorylation;; protein binding;; protein serine/threonine kinase activity;; regulation of cell cycle;; transferase activity	cell;; organelle
FLJ20619	hypothetical protein FLJ20619 (FLJ20619), mRNA.	2.5937	Hs.16230	55001	binding
DKFZP564O123	DKFZP564O123 protein (DKFZP564O123), mRNA.	2.5922	Hs.476930	25978	molecular_function unknown
ZNF3	Zinc finger protein 3 (A8-51)	2.5889	Hs.435302	7551	cell differentiation;; immune cell activation;; nucleic acid binding;; nucleus;; nucleus;; nucleus;; regulation of transcription, DNA-dependent;; regulation of transcription, DNA-dependent;; transcription;; transcription factor activity;; zinc ion binding;; zinc ion binding	cell;; organelle
PPP4R2	protein phosphatase 4, regulatory subunit 2 (PPP4R2), mRNA.	2.5877	Hs.431092	151987	centrosome;; protein modification	cell;; organelle
NIPBL	Nipped-B homolog (Drosophila) (NIPBL), transcript variant A, mRNA.	2.5859	Hs.481927	25836	cell cycle;; nucleus	cell;; organelle
RAB20	RAB20, member RAS oncogene family (RAB20), mRNA.	2.5805	Hs.508720	55647	GTP binding;; protein transport;; small GTPase mediated signal transduction
F11R	F11 receptor (F11R), transcript variant 2, mRNA.	2.5803	Hs.517293	50848	cell motility;; inflammatory response;; integral to membrane;; tight junction	cell
TFPI2	tissue factor pathway inhibitor 2 (TFPI2), mRNA.	2.5786	Hs.438231	7980	blood coagulation;; extracellular matrix (sensu Metazoa);; extracellular matrix structural constituent;; serine-type endopeptidase inhibitor activity	extracellular matrix;; extracellular region
ME2	malic enzyme 2, NAD(+)-dependent, mitochondrial (ME2), nuclear gene encoding mitochondrial protein, mRNA.	2.5781	Hs.233119	4200	electron transporter activity;; malate dehydrogenase (decarboxylating) activity;; malate dehydrogenase (oxaloacetate-decarboxylating) activity;; malate metabolism;; mitochondrion;; oxidoreductase activity;; pyruvate metabolism	cell;; organelle
UBE2G2	ubiquitin-conjugating enzyme E2G 2 (UBC7 homolog, yeast) (UBE2G2), transcript variant 1, mRNA.	2.5777	Hs.529420	7327	ligase activity;; ubiquitin conjugating enzyme activity;; ubiquitin cycle;; ubiquitin-protein ligase activity
CARS	cysteinyl-tRNA synthetase (CARS), transcript variant 2, mRNA.	2.5774	Hs.274873	833	ATP binding;; cysteine-tRNA ligase activity;; cysteinyl-tRNA aminoacylation;; cytoplasm;; ligase activity;; protein biosynthesis;; soluble fraction;; tRNA binding	cell
TNFRSF10B	tumor necrosis factor receptor superfamily, member 10b (TNFRSF10B), transcript variant 2, mRNA.	2.5761	Hs.521456	8795	activation of NF-kappaB-inducing kinase;; caspase activation;; caspase activator activity;; cell surface receptor linked signal transduction;; death receptor activity;; electron transport;; electron transporter activity;; induction of apoptosis;; induction of apoptosis via death domain receptors;; integral to plasma membrane;; iron ion binding;; positive regulation of I-kappaB kinase/NF-kappaB ca…	cell
SELK	selenoprotein K (SELK), mRNA.	2.5753	Hs.58471	58515
CNKSR1	connector enhancer of kinase suppressor of Ras 1 (CNKSR1), mRNA.	2.575	Hs.16232	10256	intercellular junction;; plasma membrane;; protein binding;; transmembrane receptor protein tyrosine kinase signaling pathway	cell
RoXaN	rotavirus X protein associated with NSP3 (RoXaN), mRNA.	2.5747	Hs.474970	23264	nucleic acid binding;; nucleus;; zinc ion binding	cell;; organelle
CDK6	cyclin-dependent kinase 6 (CDK6), mRNA.	2.574	Hs.119882	1021	ATP binding;; cell proliferation;; cytokinesis;; G1 phase of mitotic cell cycle;; protein amino acid phosphorylation;; protein serine/threonine kinase activity;; regulation of cell cycle;; transferase activity
CCNJ	cyclin J (CCNJ), mRNA.	2.5725	Hs.281348	54619	cytokinesis;; nucleus;; regulation of cell cycle	cell;; organelle
FLJ13154	hypothetical protein FLJ13154 (FLJ13154), mRNA.	2.5692	Hs.408702	79650
M96	likely ortholog of mouse metal response element binding transcription factor 2 (M96), mRNA.	2.569	Hs.31016	22823	DNA binding;; nucleus;; regulation of transcription, DNA-dependent	cell;; organelle
PQBP1	polyglutamine binding protein 1 (PQBP1), mRNA.	2.5688	Hs.534384	10084	DNA binding;; nucleus;; regulation of transcription, DNA-dependent;; transcription coactivator activity	cell;; organelle
P4HB	procollagen-proline, 2-oxoglutarate 4-dioxygenase (proline 4-hydroxylase), beta polypeptide (protein disulfide isomerase; thyroid hormone binding protein p55) (P4HB), mRNA.	2.5685	Hs.464336	5034	electron transport;; electron transporter activity;; endoplasmic reticulum;; extracellular region;; isomerase activity;; procollagen-proline 4-dioxygenase activity;; protein disulfide isomerase activity	cell;; extracellular region;; organelle
CPSF4	cleavage and polyadenylation specific factor 4, 30kDa (CPSF4), mRNA.	2.5672	Hs.489287	10898	mRNA processing;; nucleus;; RNA binding	cell;; organelle
LRRFIP1	Leucine rich repeat (in FLII) interacting protein 1	2.5662	Hs.471779	9208	cytoplasm;; cytoskeleton;; double-stranded RNA binding;; negative regulation of transcription;; nucleus;; nucleus;; regulation of transcription from RNA polymerase II promoter;; RNA polymerase II transcription factor activity;; transcriptional repressor activity	cell;; organelle
KLHL7	kelch-like 7 (Drosophila) (KLHL7), mRNA.	2.5661	Hs.385861	55975	protein binding
CDK4	cyclin-dependent kinase 4 (CDK4), mRNA.	2.564	Hs.95577	1019	ATP binding;; cell proliferation;; cyclin-dependent protein kinase activity;; cytokinesis;; G1/S transition of mitotic cell cycle;; protein amino acid phosphorylation;; protein kinase activity;; regulation of cell cycle;; transferase activity
ITGA5	integrin, alpha 5 (fibronectin receptor, alpha polypeptide) (ITGA5), mRNA.	2.5636	Hs.505654	3678	cell-matrix adhesion;; integral to membrane;; integrin complex;; integrin-mediated signaling pathway;; protein binding;; receptor activity	cell;; protein complex
THY28	thymocyte protein thy28 (THY28), transcript variant 2, mRNA.	2.563	Hs.13645	29087
BCAP31	B-cell receptor-associated protein 31 (BCAP31), mRNA.	2.5615	Hs.522817	10134	apoptosis;; endoplasmic reticulum;; immune response;; integral to plasma membrane;; intracellular protein transport;; receptor binding	cell;; organelle
ZNF22	zinc finger protein 22 (KOX 15) (ZNF22), mRNA.	2.5605	Hs.462693	7570	DNA binding;; nucleus;; odontogenesis;; regulation of transcription, DNA-dependent;; zinc ion binding	cell;; organelle
STAG1	stromal antigen 1 (STAG1), mRNA.	2.5599	Hs.412586	10274	cell cycle;; chromosome segregation;; cytokinesis;; mitosis;; nucleus	cell;; organelle
	Human DNA sequence from clone RP11-278J20 on chromosome 6. Contains ESTs, STSs and GSSs. Contains an	2.558
BUB3	BUB3 budding uninhibited by benzimidazoles 3 homolog (yeast) (BUB3), transcript variant 2, mRNA.	2.5564	Hs.418533	9184	cell proliferation;; kinetochore;; mitosis;; mitotic spindle checkpoint;; nucleus	cell;; organelle
OAZ2	ornithine decarboxylase antizyme 2 (OAZ2), mRNA.	2.5564	Hs.74563	4947	ornithine decarboxylase inhibitor activity;; polyamine metabolism
ZNF33A	Zinc finger protein 33a (KOX 31)	2.5544	Hs.435774	7581	nucleic acid binding;; nucleus;; nucleus;; regulation of transcription, DNA-dependent;; regulation of transcription, DNA-dependent;; transcription;; transcription factor activity;; transcriptional repressor activity;; zinc ion binding	cell;; organelle
PABPCP3	Poly(A)-binding protein, cytoplasmic, pseudogene 3	2.5542
TRIP12	thyroid hormone receptor interactor 12 (TRIP12), mRNA.	2.5537	Hs.368985	9320	binding;; cytosol;; intracellular;; ligase activity;; protein ubiquitination;; thyroid hormone receptor binding;; ubiquitin-protein ligase activity	cell
LPHN2	latrophilin 2 (LPHN2), mRNA.	2.5534	Hs.24212	23266	G-protein coupled receptor activity;; integral to membrane;; integral to membrane;; latrotoxin receptor activity;; latrotoxin receptor activity;; membrane;; neuropeptide signaling pathway;; receptor activity;; signal transduction;; sugar binding	cell
UBQLN2	ubiquilin 2 (UBQLN2), mRNA.	2.5507	Hs.522668	29978	nucleus;; protein modification	cell;; organelle
SLC25A6	solute carrier family 25 (mitochondrial carrier; adenine nucleotide translocator), member 6 (SLC25A6), mRNA.	2.5451	Hs.350927	293	ATP:ADP antiporter activity;; binding;; integral to membrane;; mitochondrial inner membrane presequence translocase complex;; mitochondrial transport;; mitochondrion;; transport;; transporter activity	cell;; organelle;; protein complex
MKLN1	muskelin 1, intracellular mediator containing kelch motifs (MKLN1), mRNA.	2.5428	Hs.44693
TIMM8B	translocase of inner mitochondrial membrane 8 homolog B (yeast) (TIMM8B), mRNA.	2.5411	Hs.279915	26521	inner membrane;; mitochondrial inner membrane presequence translocase complex;; mitochondrial inner membrane protein import;; mitochondrial inner membrane protein insertion complex;; mitochondrion;; perception of sound;; protein transport;; zinc ion binding	cell;; organelle;; protein complex
TNFRSF10B	tumor necrosis factor receptor superfamily, member 10b (TNFRSF10B), transcript variant 2, mRNA.	2.5372	Hs.521456	8795	activation of NF-kappaB-inducing kinase;; caspase activation;; caspase activator activity;; cell surface receptor linked signal transduction;; death receptor activity;; electron transport;; electron transporter activity;; induction of apoptosis;; induction of apoptosis via death domain receptors;; integral to plasma membrane;; iron ion binding;; positive regulation of I-kappaB kinase/NF-kappaB ca…	cell
GRB2	growth factor receptor-bound protein 2 (GRB2), transcript variant 2, mRNA.	2.5362	Hs.444356	2885	cell-cell signaling;; epidermal growth factor receptor binding;; epidermal growth factor receptor signaling pathway;; intracellular signaling cascade;; Ras protein signal transduction;; SH3/SH2 adaptor activity
KIAA0174	KIAA0174 gene product (KIAA0174), mRNA.	2.5334	Hs.232194	9798	molecular_function unknown
PTDSS1	phosphatidylserine synthase 1 (PTDSS1), mRNA.	2.5302	Hs.292579	9791	integral to membrane;; phosphatidylserine biosynthesis;; phospholipid biosynthesis;; transferase activity	cell
EXOSC7	exosome component 7 (EXOSC7), mRNA.	2.5292	Hs.115792	23016	3'-5'-exoribonuclease activity;; exonuclease activity;; exosome (RNase complex);; hydrolase activity;; nucleus;; RNA binding;; RNA catabolism;; rRNA processing	cell;; organelle;; protein complex
Rbm17	RNA binding motif protein 17	2.5265	Mm.182769	76938	intracellular;; mRNA processing;; nuclear mRNA splicing, via spliceosome;; nucleic acid binding;; nucleus;; RNA binding;; spliceosome complex	cell;; organelle;; protein complex
C2orf29	chromosome 2 open reading frame 29 (C2orf29), mRNA.	2.5213	Hs.30819	55571	cell proliferation;; cellular_component unknown;; molecular_function unknown	cellular_component unknown
ALG6	asparagine-linked glycosylation 6 homolog (yeast, alpha-1,3-glucosyltransferase) (ALG6), mRNA.	2.521	Hs.80042	29929	endoplasmic reticulum;; integral to membrane;; N-linked glycosylation;; oligosaccharyl transferase activity;; transferase activity, transferring glycosyl groups	cell;; organelle
CENPJ	centromere protein J (CENPJ), mRNA.	2.5209	Hs.533828	55835	gamma-tubulin small complex;; microtubule nucleation;; molecular_function unknown	cell;; protein complex
APTX	aprataxin (APTX), transcript variant 5, mRNA.	2.5202	Hs.20158	54840	base-excision repair;; cell death;; damaged DNA binding;; nucleic acid binding;; nucleus;; protein binding;; single strand break repair;; zinc ion binding	cell;; organelle
GTF2I	general transcription factor II, i (GTF2I), transcript variant 3, mRNA.	2.5197	Hs.520459	2969	general RNA polymerase II transcription factor activity;; nucleus;; protein binding;; regulation of transcription, DNA-dependent;; signal transduction;; transcription;; transcription factor activity;; transcription initiation from RNA polymerase II promoter	cell;; organelle
NUP43	nucleoporin 43kDa (NUP43), transcript variant 2, mRNA.	2.519	Hs.510375	348995	integral to membrane;; outer membrane;; porin activity	cell
OLFML2A	olfactomedin-like 2A (OLFML2A), mRNA.	2.5181	Hs.357004	169611	latrotoxin receptor activity;; membrane	cell
SEC23A	Sec23 homolog A (S. cerevisiae) (SEC23A), mRNA.	2.518	Hs.272927	10484	COPII vesicle coat;; cytosol;; endoplasmic reticulum;; ER to Golgi transport;; Golgi apparatus;; intracellular protein transport;; protein binding;; vesicle-mediated transport	cell;; organelle
KIF1B	kinesin family member 1B (KIF1B), transcript variant 2, mRNA.	2.5168	Hs.97858	23095	anterograde axon cargo transport;; ATP binding;; ATPase activity;; cytoplasmic vesicle membrane;; embryonic development;; kinesin binding;; kinesin binding;; microtubule associated complex;; microtubule binding;; microtubule motor activity;; microtubule-based movement;; mitochondrion;; nerve-nerve synaptic transmission;; neuromuscular synaptic transmission;; protein binding	cell;; organelle;; protein complex
LEMD3	LEM domain containing 3 (LEMD3), mRNA.	2.5129	Hs.505905	23592	integral to nuclear inner membrane;; membrane fraction;; nuclear membrane;; nucleic acid binding	cell;; organelle
	Homo sapiens envelope protein RIC-1 (env) gene, complete cds	2.5097
SAP18	sin3-associated polypeptide, 18kDa (SAP18), mRNA.	2.5083	Hs.524899	10284	histone deacetylase complex;; regulation of transcription from RNA polymerase II promoter;; transcription;; transcription corepressor activity	cell;; organelle;; protein complex
HSPC111	hypothetical protein HSPC111 (HSPC111), mRNA.	2.5079	Hs.529475	51491	nucleus	cell;; organelle
HDAC1	histone deacetylase 1 (HDAC1), mRNA.	2.5075	Hs.88556	3065	anti-apoptosis;; chromatin modification;; cytoplasm;; histone deacetylase activity;; histone deacetylase complex;; histone deacetylation;; hydrolase activity;; nucleus;; regulation of transcription, DNA-dependent;; transcription;; transcription factor activity;; transcription factor binding	cell;; organelle;; protein complex
LAMC3	Laminin, gamma 3	2.5074	Hs.201805	10319	basement membrane;; cell adhesion;; extracellular matrix (sensu Metazoa);; membrane;; protein binding;; structural molecule activity;; structural molecule activity	cell;; extracellular matrix;; extracellular region
HNRPH1	heterogeneous nuclear ribonucleoprotein H1 (H) (HNRPH1), mRNA.	2.507	Hs.202166	3187	heterogeneous nuclear ribonucleoprotein complex;; nucleic acid binding;; poly(U) binding;; RNA binding;; RNA processing	cell;; organelle;; protein complex
FLJ12529	pre-mRNA cleavage factor I, 59 kDa subunit (FLJ12529), mRNA.	2.5036	Hs.444552	79869	nucleic acid binding
ITGB4BP	integrin beta 4 binding protein (ITGB4BP), transcript variant 5, mRNA.	2.5032	Hs.534326	3692	integrin-mediated signaling pathway;; nucleus;; protein biosynthesis;; translation initiation factor activity;; translational initiation	cell;; organelle
C14orf154	chromosome 14 open reading frame 154 (C14orf154), transcript variant 1, mRNA.	2.5013	Hs.510407	84193
LMAN2	lectin, mannose-binding 2 (LMAN2), mRNA.	2.4974	Hs.75864	10960	endoplasmic reticulum;; Golgi apparatus;; integral to membrane;; membrane;; protein transport;; sugar binding	cell;; organelle
COPS8	COP9 constitutive photomorphogenic homolog subunit 8 (Arabidopsis) (COPS8), transcript variant 1, mRNA.	2.4971	Hs.531713	10920	metabolism;; racemase and epimerase activity, acting on amino acids and derivatives;; signalosome complex	cell;; organelle;; protein complex
FLJ20272	hypothetical protein FLJ20272 (FLJ20272), mRNA.	2.496	Hs.468125	55622	binding
ZDHHC9	zinc finger, DHHC domain containing 9 (ZDHHC9), transcript variant 2, mRNA.	2.4955	Hs.193566	51114	integral to membrane;; metal ion binding	cell
HK1	hexokinase 1 (HK1), nuclear gene encoding mitochondrial protein, transcript variant 1, mRNA.	2.4936	Hs.370365	3098	ATP binding;; glycolysis;; hexokinase activity;; kinase activity;; membrane;; transferase activity	cell
IGSF1	immunoglobulin superfamily, member 1 (IGSF1), transcript variant 2, mRNA.	2.4909	Hs.22111	3547	cell adhesion;; integral to plasma membrane;; plasma membrane	cell
LMAN1	lectin, mannose-binding, 1 (LMAN1), mRNA.	2.4905	Hs.465295	3998	blood coagulation;; endoplasmic reticulum membrane;; ER to Golgi transport;; Golgi membrane;; integral to membrane;; mannose binding;; membrane;; protein folding;; protein transport;; sugar binding;; unfolded protein binding	cell;; organelle
IGFBP2	insulin-like growth factor binding protein 2, 36kDa (IGFBP2), mRNA.	2.4904	Hs.438102	3485	extracellular space;; insulin-like growth factor binding;; regulation of cell growth	extracellular region
CDC25C	cell division cycle 25C (CDC25C), transcript variant 2, mRNA.	2.4898	Hs.656	995	cell cycle;; cell proliferation;; cytokinesis;; hydrolase activity;; nucleus;; protein amino acid dephosphorylation;; protein tyrosine phosphatase activity;; regulation of cyclin dependent protein kinase activity;; regulation of mitosis;; traversing start control point of mitotic cell cycle	cell;; organelle
FLJ11305	hypothetical protein FLJ11305 (FLJ11305), mRNA.	2.4881	Hs.508769	55795
C6orf166	chromosome 6 open reading frame 166 (C6orf166), mRNA.	2.4866	Hs.485915	55122
WNK3	WNK lysine deficient protein kinase 3 (WNK3), transcript variant 2, mRNA.	2.4856	Hs.92423	65267	ATP binding;; ATP binding;; protein amino acid phosphorylation;; protein amino acid phosphorylation;; protein kinase cascade;; protein serine/threonine kinase activity;; protein serine/threonine kinase activity;; protein-tyrosine kinase activity;; transferase activity
AP3S1	adaptor-related protein complex 3, sigma 1 subunit (AP3S1), transcript variant 1, mRNA.	2.4853	Hs.406191	1176	clathrin vesicle coat;; Golgi apparatus;; insulin receptor signaling pathway;; intracellular protein transport;; membrane coat adaptor complex;; transport;; transport vesicle;; transporter activity	cell;; organelle;; protein complex
NDUFS6	NADH dehydrogenase (ubiquinone) Fe-S protein 6, 13kDa (NADH-coenzyme Q reductase) (NDUFS6), mRNA.	2.4844	Hs.408257	4726	electron carrier activity;; mitochondrial electron transport, NADH to ubiquinone;; mitochondrion;; NADH dehydrogenase (ubiquinone) activity;; NADH dehydrogenase activity;; oxidoreductase activity	cell;; organelle
FLJ13912	hypothetical protein FLJ13912 (FLJ13912), mRNA.	2.4835	Hs.47125	64785
FOXA2	forkhead box A2 (FOXA2), transcript variant 2, mRNA.	2.4828	Hs.155651	3170	nucleus;; regulation of transcription, DNA-dependent;; transcription;; transcription factor activity	cell;; organelle
FRAP1	FK506 binding protein 12-rapamycin associated protein 1 (FRAP1), mRNA.	2.4815	Hs.338207	2475	binding;; DNA recombination;; DNA repair;; inositol or phosphatidylinositol kinase activity;; phosphoinositide 3-kinase complex;; regulation of cell cycle;; transferase activity	cell;; protein complex
CPSF6	cleavage and polyadenylation specific factor 6, 68kDa (CPSF6), mRNA.	2.4813	Hs.369606	11052	mRNA processing;; nucleic acid binding;; nucleus;; RNA binding	cell;; organelle
HIC1	hypermethylated in cancer 1 (HIC1), mRNA.	2.4778	Hs.72956
CWF19L1	CWF19-like 1, cell cycle control (S. pombe) (CWF19L1), mRNA.	2.4768	Hs.215502	55280
SMARCE1	SWI/SNF related, matrix associated, actin dependent regulator of chromatin, subfamily e, member 1 (SMARCE1), mRNA.	2.4767	Hs.463010	6605	chromatin binding;; chromatin modification;; intermediate filament;; N-acetyltransferase activity;; negative regulation of transcription, DNA-dependent;; nuclear chromosome;; nucleosome disassembly;; protein binding;; regulation of transcription from RNA polymerase II promoter;; structural molecule activity;; transcription coactivator activity;; transcriptional repressor complex	cell;; organelle;; protein complex
POLR3F	polymerase (RNA) III (DNA directed) polypeptide F, 39 kDa (POLR3F), mRNA.	2.4739	Hs.472227	10621	DNA binding;; DNA-directed RNA polymerase activity;; DNA-directed RNA polymerase III complex;; nucleus;; regulation of transcription from RNA polymerase III promoter;; transcription;; transferase activity	cell;; organelle;; protein complex
PCBP1	poly(rC) binding protein 1 (PCBP1), mRNA.	2.4729	Hs.2853	5093	cytoplasm;; mRNA metabolism;; nucleus;; ribonucleoprotein complex;; RNA binding;; single-stranded DNA binding	cell;; organelle;; protein complex
C19orf7	Chromosome 19 open reading frame 7	2.4723	Hs.104661	23211	nucleic acid binding
MDK	midkine (neurite growth-promoting factor 2) (MDK), transcript variant 3, mRNA.	2.4701	Hs.82045	4192	adrenal gland development;; cell differentiation;; cell proliferation;; cell-cell signaling;; cytokine activity;; extracellular space;; growth factor activity;; heparin binding;; neurogenesis;; regulation of cell cycle;; response to wounding;; signal transduction	extracellular region
CD2BP2	CD2 antigen (cytoplasmic tail) binding protein 2	2.4698	Hs.551524	10421	antimicrobial humoral response (sensu Vertebrata);; cytoplasm	cell
MYC	v-myc myelocytomatosis viral oncogene homolog (avian) (MYC), mRNA.	2.4692	Hs.202453	4609	cell cycle arrest;; cell proliferation;; iron ion homeostasis;; nucleus;; protein binding;; regulation of transcription from RNA polymerase II promoter;; transcription;; transcription factor activity	cell;; organelle
HSPC051	ubiquinol-cytochrome c reductase complex (7.2 kD) (HSPC051), transcript variant 1, mRNA.	2.469	Hs.284292	29796	electron transport;; inner membrane;; mitochondrial electron transport chain;; mitochondrial electron transport, ubiquinol to cytochrome c;; mitochondrial electron transport, ubiquinol to cytochrome c;; mitochondrial membrane;; oxidoreductase activity;; transport;; ubiquinol-cytochrome-c reductase activity;; ubiquinol-cytochrome-c reductase activity;; ubiquinol-cytochrome-c reductase complex (sen…	cell;; organelle;; protein complex
PELO	pelota homolog (Drosophila) (PELO), mRNA.	2.4687	Hs.519304	53918	cell-matrix adhesion;; collagen binding;; integral to membrane;; integrin complex;; integrin-mediated signaling pathway;; magnesium ion binding;; nucleus;; protein biosynthesis;; receptor activity	cell;; organelle;; protein complex
ELAVL1	ELAV (embryonic lethal, abnormal vision, Drosophila)-like 1 (Hu antigen R) (ELAVL1), mRNA.	2.4683	Hs.184492	1994	development;; mRNA 3'-UTR binding;; RNA catabolism
SERF1B	small EDRK-rich factor 1B (centromeric) (SERF1B), mRNA.	2.4672	Hs.32567	8293	cellular_component unknown;; molecular_function unknown;; neurogenesis	cellular_component unknown
NME4	non-metastatic cells 4, protein expressed in (NME4), mRNA.	2.4655	Hs.9235	4833	ATP binding;; CTP biosynthesis;; GTP biosynthesis;; kinase activity;; magnesium ion binding;; mitochondrion;; nucleoside metabolism;; nucleoside-diphosphate kinase activity;; nucleotide binding;; nucleotide metabolism;; transferase activity;; UTP biosynthesis	cell;; organelle
LMO3	LIM domain only 3 (rhombotin-like 2) (LMO3), transcript variant 2, mRNA.	2.4653	Hs.504908	55885	regulation of transcription, DNA-dependent;; transcription;; zinc ion binding
NUDT9	nudix (nucleoside diphosphate linked moiety X)-type motif 9 (NUDT9), transcript variant 3, mRNA.	2.464	Hs.149500	53343	ADP-ribose diphosphatase activity;; ADP-sugar diphosphatase activity;; calcium activated cation channel activity;; cation transport;; hydrolase activity;; intracellular;; magnesium ion binding;; manganese ion binding;; mitochondrion	cell;; organelle
	Homo sapiens similar to hypothetical protein (H. sapiens) (LOC65624), mRNA	2.4634
MGC5178	hypothetical protein MGC5178 (MGC5178), transcript variant 2, mRNA.	2.463	Hs.460558	79008	DNA repair;; hydrolase activity;; intracellular;; nuclease activity	cell
APG3L	APG3 autophagy 3-like (S. cerevisiae) (APG3L), mRNA.	2.46	Hs.477126	64422	autophagy;; protein transport;; ubiquitin cycle
TNPO1	transportin 1 (TNPO1), transcript variant 2, mRNA.	2.4583	Hs.482497	3842	binding;; cytoplasm;; nuclear localization sequence binding;; nuclear pore;; nucleus;; protein transport;; protein transporter activity;; protein-nucleus import, docking;; protein-nucleus import, translocation	cell;; organelle
DUSP10	dual specificity phosphatase 10 (DUSP10), transcript variant 3, mRNA.	2.4577	Hs.497822	11221	cytoplasm;; hydrolase activity;; JNK cascade;; MAP kinase phosphatase activity;; nucleus;; protein amino acid dephosphorylation;; protein amino acid dephosphorylation;; response to stress	cell;; organelle
BNIP3	BCL2/adenovirus E1B 19kDa interacting protein 3 (BNIP3), nuclear gene encoding mitochondrial protein, mRNA.	2.4562
MCM8	MCM8 minichromosome maintenance deficient 8 (S. cerevisiae) (MCM8), transcript variant 1, mRNA.	2.456	Hs.437582	84515	ATP binding;; cell cycle;; DNA binding;; DNA replication;; DNA replication initiation;; DNA-dependent ATPase activity;; nucleoside-triphosphatase activity;; nucleotide binding;; regulation of transcription, DNA-dependent;; transcription
ASK	activator of S phase kinase (ASK), mRNA.	2.4512	Hs.489037	10926	DNA binding;; DNA repair;; kinase activity;; nucleus;; zinc ion binding	cell;; organelle
RFC2	replication factor C (activator 1) 2, 40kDa (RFC2), transcript variant 2, mRNA.	2.451	Hs.139226	5982	ATP binding;; DNA binding;; DNA replication;; DNA replication factor C complex;; nucleoside-triphosphatase activity;; nucleotide binding;; nucleus	cell;; organelle;; protein complex
TTC19	tetratricopeptide repeat domain 19 (TTC19), mRNA.	2.4499	Hs.462316	54902	binding
LEFTY2	Left-right determination factor 2	2.4497	Hs.520187	7044	cell growth;; cell-cell signaling;; cytokine activity;; growth factor activity;; oocyte axis determination;; transforming growth factor beta receptor binding;; transforming growth factor beta receptor signaling pathway
SIL	TAL1 (SCL) interrupting locus (SIL), mRNA.	2.4488	Hs.525198	6491	cell proliferation
DDB1	damage-specific DNA binding protein 1, 127kDa (DDB1), mRNA.	2.4486	Hs.290758	1642	damaged DNA binding;; nucleotide-excision repair;; nucleus;; ubiquitin cycle	cell;; organelle
HSPC152	hypothetical protein HSPC152 (HSPC152), mRNA.	2.4485	Hs.333579	51504	biological_process unknown;; cellular_component unknown;; molecular_function unknown	cellular_component unknown
ZNF505	Zinc finger protein 505	2.4484	Hs.301059
XBP1	X-box binding protein 1 (XBP1), mRNA.	2.4466	Hs.437638	7494	immune response;; nucleus;; regulation of transcription, DNA-dependent;; transcription;; transcription factor activity	cell;; organelle
ABHD9	abhydrolase domain containing 9 (ABHD9), mRNA.	2.4463	Hs.156457	79852	aromatic compound metabolism;; hydrolase activity;; response to toxin;; xenobiotic metabolism
MPP1	membrane protein, palmitoylated 1, 55kDa (MPP1), mRNA.	2.446	Hs.496984	4354	guanylate kinase activity;; integral to plasma membrane;; membrane;; membrane fraction;; protein binding;; signal transduction	cell
FKBP5	FK506 binding protein 5 (FKBP5), mRNA.	2.4434	Hs.407190	2289	binding;; FK506 binding;; isomerase activity;; nucleus;; peptidyl-prolyl cis-trans isomerase activity;; protein folding;; unfolded protein binding	cell;; organelle
UGCGL1	UDP-glucose ceramide glucosyltransferase-like 1 (UGCGL1), mRNA.	2.4434	Hs.34180	56886	endoplasmic reticulum;; protein amino acid glycosylation;; soluble fraction;; transferase activity;; UDP-glucose:glycoprotein glucosyltransferase activity	cell;; organelle
TOMM22	translocase of outer mitochondrial membrane 22 homolog (yeast) (TOMM22), nuclear gene encoding mitochondrial protein, mRNA.	2.4423	Hs.534473	56993	integral to membrane;; mitochondrial outer membrane translocase complex;; mitochondrion;; outer membrane;; protein transport;; protein-mitochondrial targeting;; receptor activity	cell;; organelle;; protein complex
KIAA1627	KIAA1627 protein (KIAA1627), mRNA.	2.442	Hs.480603	57721	methyltransferase activity;; nucleobase, nucleoside, nucleotide and nucleic acid metabolism;; nucleus	cell;; organelle
TRAP1	TNF receptor-associated protein 1 (TRAP1), mRNA.	2.4415	Hs.30345	10131	ATP binding;; mitochondrion;; protein folding;; receptor activity;; tumor necrosis factor receptor binding;; unfolded protein binding	cell;; organelle
RPL36	ribosomal protein L36 (RPL36), transcript variant 1, mRNA.	2.4402	Hs.408018	25873	cytosolic large ribosomal subunit (sensu Eukaryota);; protein biosynthesis;; ribosome;; structural constituent of ribosome	cell;; organelle;; protein complex
SNRK	SNF-1 related kinase	2.4402	Hs.476052	54861	ATP binding;; protein amino acid phosphorylation;; protein serine/threonine kinase activity;; protein-tyrosine kinase activity
THRAP1	thyroid hormone receptor associated protein 1 (THRAP1), mRNA.	2.4392	Hs.282678	9969	androgen receptor signaling pathway;; ligand-dependent nuclear receptor transcription coactivator activity;; mediator complex;; nucleus;; receptor activity;; regulation of transcription, DNA-dependent;; RNA polymerase II transcription mediator activity;; thyroid hormone receptor binding;; transcription;; transcription initiation from RNA polymerase II promoter;; transcriptional activator activity…	cell;; organelle;; protein complex
ITGB1BP3	integrin beta 1 binding protein 3 (ITGB1BP3), mRNA.	2.4388	Hs.135458	27231	ATP binding;; kinase activity;; pyridine nucleotide biosynthesis;; transferase activity;; uridine kinase activity
COPS7B	COP9 constitutive photomorphogenic homolog subunit 7B (Arabidopsis) (COPS7B), mRNA.	2.4384	Hs.335061	64708	signalosome complex	cell;; organelle;; protein complex
RP42	RP42 homolog	2.4383	Hs.104613	54165	biological_process unknown;; cellular_component unknown;; molecular_function unknown	cellular_component unknown
PLCG1	phospholipase C, gamma 1 (PLCG1), transcript variant 2, mRNA.	2.4366	Hs.268177	5335	calcium ion binding;; cellular_component unknown;; hydrolase activity;; intracellular signaling cascade;; lipid catabolism;; lipid metabolism;; phosphoinositide phospholipase C activity;; phosphoinositide phospholipase C activity;; protein binding;; receptor signaling protein activity	cellular_component unknown
HDAC8	histone deacetylase 8 (HDAC8), mRNA.	2.4358	Hs.310536	55869	chromatin assembly or disassembly;; chromatin modification;; cytoplasm;; histone deacetylase activity;; histone deacetylase complex;; histone deacetylation;; hydrolase activity;; negative regulation of transcription from RNA polymerase II promoter;; nuclear chromosome;; regulation of transcription, DNA-dependent;; transcription;; transcription factor binding	cell;; organelle;; protein complex
FBL4	F-box protein FBL4	2.4352
LOC126917	Hypothetical protein LOC126917	2.434	Hs.466625	126917
SDF2L1	stromal cell-derived factor 2-like 1 (SDF2L1), mRNA.	2.4311	Hs.303116	23753	hydrolase activity;; membrane	cell
GRIPAP1	GRIP1 associated protein 1 (GRIPAP1), transcript variant 1, mRNA.	2.4308	Hs.109929	56850	GTP binding;; RNA binding;; signal recognition particle (sensu Eukaryota);; SRP-dependent cotranslational protein-membrane targeting	cell
PMF1	Polyamine-modulated factor 1	2.4293	Hs.530479	11243
LMOD1	leiomodin 1 (smooth muscle) (LMOD1), mRNA.	2.4289	Hs.519075	25802	cytoskeleton;; membrane fraction;; tropomyosin binding	cell;; organelle
PANK2	pantothenate kinase 2 (Hallervorden-Spatz syndrome) (PANK2), transcript variant 6, mRNA.	2.4288	Hs.516859	80025	ATP binding;; coenzyme A biosynthesis;; pantothenate kinase activity;; transferase activity
TP53I11	Tumor protein p53 inducible protein 11	2.4279	Hs.550494	9537	negative regulation of cell proliferation;; response to stress
FLJ20171	hypothetical protein FLJ20171 (FLJ20171), mRNA.	2.4255	Hs.487471	54845	nucleic acid binding
GRM5	Glutamate receptor, metabotropic 5	2.4234	Hs.147361	2915	G-protein coupled receptor protein signaling pathway;; integral to plasma membrane;; membrane;; metabotropic glutamate receptor, phospholipase C activating pathway;; metabotropic glutamate, GABA-B-like receptor activity;; receptor activity;; signal transduction;; synaptic transmission	cell
FLJ20641	Hypothetical protein FLJ20641	2.4232	Hs.330663	55010
C20orf59	chromosome 20 open reading frame 59 (C20orf59), mRNA.	2.4221	Hs.512686	63910	integral to membrane;; membrane;; transport;; transporter activity	cell
TNRC6A	Trinucleotide repeat containing 6A	2.4219	Hs.407740	27327	nucleic acid binding
ASNS	asparagine synthetase (ASNS), transcript variant 2, mRNA.	2.4181	Hs.489207	440	amino acid biosynthesis;; asparagine biosynthesis;; asparagine synthase (glutamine-hydrolyzing) activity;; glutamine metabolism;; ligase activity;; metabolism;; soluble fraction	cell
PRPF4	PRP4 pre-mRNA processing factor 4 homolog (yeast) (PRPF4), mRNA.	2.4168	Hs.374973	9128	nuclear mRNA splicing, via spliceosome;; RNA splicing;; RNA splicing factor activity, transesterification mechanism;; spliceosome complex	cell;; organelle;; protein complex
ZNF398	zinc finger protein 398 (ZNF398), transcript variant 1, mRNA.	2.4166	Hs.490504
GORASP2	golgi reassembly stacking protein 2, 55kDa (GORASP2), mRNA.	2.412	Hs.431317	26003	Golgi apparatus;; membrane;; protein binding	cell;; organelle
VASP	vasodilator-stimulated phosphoprotein (VASP), transcript variant 2, mRNA.	2.4119	Hs.515469	7408	actin binding;; actin cytoskeleton;; cell motility	cell;; organelle
CKLFSF6	chemokine-like factor super family 6 (CKLFSF6), mRNA.	2.4113	Hs.380627	54918	chemotaxis;; cytokine activity;; integral to membrane;; membrane;; sensory perception	cell
KNTC1	kinetochore associated 1 (KNTC1), mRNA.	2.4103	Hs.300559	9735	cell cycle;; cytokinesis;; DNA binding;; kinetochore microtubule;; mitosis;; mitotic checkpoint;; nucleus;; protein binding;; protein complex assembly;; regulation of exit from mitosis;; regulation of transcription, DNA-dependent;; spindle pole	cell;; organelle
ATP5H	ATP synthase, H+ transporting, mitochondrial F0 complex, subunit d (ATP5H), nuclear gene encoding mitochondrial protein, transcript variant 1, mRNA.	2.409	Hs.514465	10476	ATP synthesis coupled proton transport;; hydrogen-transporting ATP synthase activity, rotational mechanism;; hydrogen-transporting ATPase activity, rotational mechanism;; ion transport;; mitochondrion;; proton transport;; proton-transporting two-sector ATPase complex	cell;; organelle;; protein complex
NCKAP1	NCK-associated protein 1 (NCKAP1), transcript variant 1, mRNA.	2.4081	Hs.516633	10787	apoptosis;; central nervous system development;; integral to membrane	cell
KIAA1185	KIAA1185 protein (KIAA1185), mRNA.	2.4057	Hs.268488	57470	ATP binding;; ligase activity;; protein biosynthesis;; tRNA ligase activity
	Homo sapiens similar to ariadne (H. sapiens) (LOC65822), mRNA	2.4029
C14orf138	chromosome 14 open reading frame 138 (C14orf138), mRNA.	2.4024	Hs.550531	79609
PRO1808	PRO1808 protein	2.4001
MYST2	MYST histone acetyltransferase 2 (MYST2), mRNA.	2.3994	Hs.21907	11143	DNA replication;; H3/H4 histone acetyltransferase activity;; nucleic acid binding;; nucleus;; protein binding;; regulation of transcription, DNA-dependent;; transcription factor activity;; transferase activity;; zinc ion binding	cell;; organelle
C17orf25	chromosome 17 open reading frame 25 (C17orf25), mRNA.	2.3987	Hs.279061	51031	lyase activity
PLCB3NP	phospholipase C, beta 3, neighbor pseudogene	2.3966
GNB2L1	guanine nucleotide binding protein (G protein), beta polypeptide 2-like 1 (GNB2L1), mRNA.	2.3937	Hs.5662	10399	protein binding;; protein kinase C activation;; protein kinase C binding;; receptor binding;; signal transduction
SQLE	squalene epoxidase (SQLE), mRNA.	2.3935	Hs.71465	6713	aromatic compound metabolism;; electron transport;; integral to membrane;; metabolism;; microsome;; squalene monooxygenase activity;; sterol biosynthesis	cell
ZNF403	zinc finger protein 403 (ZNF403), mRNA.	2.3923	Hs.514116	79893
SMP1	small membrane protein 1 (SMP1), mRNA.	2.3902	Hs.523054	23585	integral to membrane	cell
TMEM14B	transmembrane protein 14B (TMEM14B), mRNA.	2.3895	Hs.273077	81853	integral to membrane;; membrane;; molecular_function unknown	cell
RNU3IP2	RNA, U3 small nucleolar interacting protein 2 (RNU3IP2), mRNA.	2.3886	Hs.153768	9136	RNA binding;; rRNA processing;; small nuclear ribonucleoprotein complex;; small nucleolar ribonucleoprotein complex	cell;; organelle;; protein complex
KIAA1797	KIAA1797 (KIAA1797), mRNA.	2.3878	Hs.408652	54914	mitotic chromosome condensation
BCCIP	BRCA2 and CDKN1A interacting protein (BCCIP), transcript variant A, mRNA.	2.385	Hs.370292	56647	nucleus;; regulation of cyclin dependent protein kinase activity	cell;; organelle
ALS2	amyotrophic lateral sclerosis 2 (juvenile) (ALS2), mRNA.	2.3817	Hs.471096	57679	cytosol;; early endosome;; endosome organization and biogenesis;; Rab guanyl-nucleotide exchange factor activity;; Ran guanyl-nucleotide exchange factor activity;; Rho guanyl-nucleotide exchange factor activity;; vesicular fraction	cell;; organelle
BMPR1A	bone morphogenetic protein receptor, type IA (BMPR1A), mRNA.	2.3811	Hs.524477	657	ATP binding;; integral to membrane;; membrane;; protein amino acid phosphorylation;; protein-tyrosine kinase activity;; receptor activity;; transferase activity;; transforming growth factor beta receptor activity;; transforming growth factor beta receptor signaling pathway;; transmembrane receptor protein serine/threonine kinase signaling pathway	cell
HDGF	hepatoma-derived growth factor (high-mobility group protein 1-like) (HDGF), mRNA.	2.3802	Hs.506748	3068	cell proliferation;; cytoplasm;; extracellular space;; growth factor activity;; heparin binding;; signal transduction	cell;; extracellular region
PTX1	PTX1 protein (PTX1), mRNA.	2.3775	Hs.339453	51290
PP591	FAD-synthetase (PP591), transcript variant 2, mRNA.	2.3773	Hs.118666	80308	amino acid biosynthesis;; cysteine biosynthesis;; metabolism;; Mo-molybdopterin cofactor biosynthesis;; oxidoreductase activity;; transferase activity
GLT25D1	glycosyltransferase 25 domain containing 1 (GLT25D1), mRNA.	2.3765	Hs.418795	79709	lipopolysaccharide biosynthesis
GPR50	G protein-coupled receptor 50 (GPR50), mRNA.	2.3757	Hs.158329	9248	cell-cell signaling;; G-protein coupled receptor protein signaling pathway;; G-protein coupled receptor protein signaling pathway;; integral to membrane;; integral to plasma membrane;; melatonin receptor activity;; receptor activity;; signal transduction	cell
C1orf25	chromosome 1 open reading frame 25 (C1orf25), mRNA.	2.3716	Hs.107149	81627	methyltransferase activity;; nucleus;; RNA binding;; transferase activity;; tRNA (guanine-N2-)-methyltransferase activity;; tRNA processing;; zinc ion binding	cell;; organelle
SNX24	sorting nexing 24 (SNX24), mRNA.	2.3714	Hs.483200	28966	intracellular signaling cascade;; protein transport
BZW2	basic leucine zipper and W2 domains 2 (BZW2), mRNA.	2.3708	Hs.487635	28969	regulation of translational initiation;; translation initiation factor activity
EIF2C2	eukaryotic translation initiation factor 2C, 2 (EIF2C2), mRNA.	2.3692	Hs.449415	27161	cellular_component unknown;; protein biosynthesis;; translation initiation factor activity	cellular_component unknown
TPARL	TPA regulated locus (TPARL), mRNA.	2.3692	Hs.479766	55858	integral to membrane;; membrane;; molecular_function unknown	cell
BTAF1	BTAF1 RNA polymerase II, B-TFIID transcription factor-associated, 170kDa (Mot1 homolog, S. cerevisiae) (BTAF1), mRNA.	2.3663	Hs.500526	9044	ATP binding;; helicase activity;; hydrolase activity;; negative regulation of transcription;; nucleus;; transcription factor activity	cell;; organelle
BRD9	bromodomain containing 9 (BRD9), transcript variant 2, mRNA.	2.365	Hs.449278	65980	cell cycle;; DNA binding;; nucleus;; regulation of transcription, DNA-dependent	cell;; organelle
PX19	px19-like protein (PX19), mRNA.	2.3644	Hs.279529	27166	development;; immune response
UBE2E3	ubiquitin-conjugating enzyme E2E 3 (UBC4/5 homolog, yeast) (UBE2E3), transcript variant 2, mRNA.	2.3642	Hs.470804	10477	ligase activity;; ubiquitin conjugating enzyme activity;; ubiquitin cycle;; ubiquitin-protein ligase activity
RHEB	Ras homolog enriched in brain (RHEB), mRNA.	2.3636	Hs.490576	6009	GTP binding;; GTPase activity;; membrane;; signal transduction;; small GTPase mediated signal transduction	cell
DJ167A19.1	hypothetical protein DJ167A19.1 (DJ167A19.1), mRNA.	2.3632	Hs.11923	54432
KLF6	Kruppel-like factor 6 (KLF6), transcript variant 2, mRNA.	2.3613	Hs.285313	1316	B-cell differentiation;; cell growth;; DNA binding;; nucleic acid binding;; nucleus;; nucleus;; regulation of transcription, DNA-dependent;; transcription;; transcriptional activator activity;; zinc ion binding	cell;; organelle
ALG5	asparagine-linked glycosylation 5 homolog (yeast, dolichyl-phosphate beta-glucosyltransferase) (ALG5), mRNA.	2.361	Hs.507769	29880	dolichyl-phosphate beta-glucosyltransferase activity;; endoplasmic reticulum;; Golgi apparatus;; integral to membrane;; oligosaccharyl transferase activity;; protein amino acid glycosylation;; transferase activity;; transferase activity, transferring glycosyl groups	cell;; organelle
PSMC5	proteasome (prosome, macropain) 26S subunit, ATPase, 5 (PSMC5), mRNA.	2.3601	Hs.79387	5705	ATP binding;; cytosol;; hydrolase activity;; nucleoside-triphosphatase activity;; nucleotide binding;; nucleus;; protein catabolism	cell;; organelle
TIA1	TIA1 cytotoxic granule-associated RNA binding protein (TIA1), transcript variant 1, mRNA.	2.359	Hs.516075	7072	apoptosis;; induction of apoptosis;; poly(A) binding;; RNA binding
PCM1	pericentriolar material 1 (PCM1), mRNA.	2.3576	Hs.491148	5108	cytoplasm;; DNA binding;; DNA-directed RNA polymerase activity;; electron transport;; nucleus;; pericentriolar material;; transcription	cell;; organelle
ABCC1	ATP-binding cassette, sub-family C (CFTR/MRP), member 1	2.3575	Hs.391464	4363	ATP binding;; ATP binding;; ATPase activity;; ATPase activity, coupled to transmembrane movement of substances;; ATPase activity, coupled to transmembrane movement of substances;; integral to membrane;; integral to plasma membrane;; membrane fraction;; nucleotide binding;; protein amino acid phosphorylation;; protein kinase activity;; response to drug;; transport;; transport	cell
JMJD1A	jumonji domain containing 1A (JMJD1A), mRNA.	2.356	Hs.531819	55818
C14orf147	chromosome 14 open reading frame 147 (C14orf147), mRNA.	2.3525	Hs.269909	171546
ELK1	ELK1, member of ETS oncogene family (ELK1), mRNA.	2.3524	Hs.181128	2002	nucleus;; regulation of transcription, DNA-dependent;; transcription;; transcription factor activity	cell;; organelle
HSGT1	suppressor of S. cerevisiae gcr2 (HSGT1), mRNA.	2.3519	Hs.446373	11319	regulation of glycolysis;; transcription coactivator activity;; transcription from RNA polymerase II promoter
GPR89	G protein-coupled receptor 89 (GPR89), mRNA.	2.3514	Hs.319301	51463	positive regulation of I-kappaB kinase/NF-kappaB cascade;; receptor activity
	Human DNA sequence from clone RP11-486O22 on chromosome 10 Contains the 3'part of a gene for KIAA112	2.3514
SEC5L1	SEC5-like 1 (S. cerevisiae) (SEC5L1), mRNA.	2.3505	Hs.484412	55770	exocytosis;; protein binding;; protein transport
SKP1A	S-phase kinase-associated protein 1A (p19A) (SKP1A), transcript variant 2, mRNA.	2.3501	Hs.171626	6500	ubiquitin cycle
TCEB3	transcription elongation factor B (SIII), polypeptide 3 (110kDa, elongin A) (TCEB3), mRNA.	2.349	Hs.549069	6924	defense response;; integral to membrane;; nucleus;; protein binding;; regulation of transcription from RNA polymerase II promoter;; transcriptional elongation regulator activity	cell;; organelle
PLK4	polo-like kinase 4 (Drosophila) (PLK4), mRNA.	2.3476	Hs.172052	10733	ATP binding;; protein amino acid phosphorylation;; protein binding;; protein serine/threonine kinase activity;; protein-tyrosine kinase activity;; regulation of cell cycle;; transferase activity
PRPS1	phosphoribosyl pyrophosphate synthetase 1 (PRPS1), mRNA.	2.3459	Hs.56	5631	kinase activity;; lipoate-protein ligase B activity;; magnesium ion binding;; nucleoside metabolism;; nucleotide biosynthesis;; ribonucleoside monophosphate biosynthesis;; ribose-phosphate diphosphokinase activity;; transferase activity
FGF2	fibroblast growth factor 2 (basic) (FGF2), mRNA.	2.3438	Hs.284244	2247	activation of MAPK;; angiogenesis;; cell differentiation;; cell proliferation;; cell-cell signaling;; chemotaxis;; cytoplasm;; extracellular space;; growth factor activity;; heparin binding;; muscle development;; neurogenesis;; positive regulation of cell proliferation;; Ras protein signal transduction;; regulation of cell cycle;; signal transduction	cell;; extracellular region
H2AFY2	H2A histone family, member Y2 (H2AFY2), mRNA.	2.3437	Hs.499953	55506	chromosome organization and biogenesis (sensu Eukaryota);; DNA binding;; nucleosome;; nucleosome assembly;; nucleus	cell;; organelle;; protein complex
CRSP3	Cofactor required for Sp1 transcriptional activation, subunit 3, 130kDa	2.3424	Hs.29679	9439	receptor activity;; regulation of transcription from RNA polymerase II promoter;; transcription;; transcription coactivator activity;; transcription initiation from RNA polymerase II promoter
TI-227H	hypothetical protein	2.342
EPPB9	B9 protein (EPPB9), mRNA.	2.3415	Hs.462445	27077
LCMT1	leucine carboxyl methyltransferase 1 (LCMT1), mRNA.	2.3392	Hs.337730	51451	C-terminal protein carboxyl methyltransferase activity;; methyltransferase activity;; protein modification;; S-adenosylmethionine-dependent methyltransferase activity;; transferase activity
ASPM	asp (abnormal spindle)-like, microcephaly associated (Drosophila) (ASPM), mRNA.	2.3376	Hs.121028	259266	calmodulin binding;; cell cycle;; cytokinesis;; mitosis;; nucleus	cell;; organelle
C13orf10	Chromosome 13 open reading frame 10	2.3357	Hs.131715	64062	nucleic acid binding
COL18A1	collagen, type XVIII, alpha 1 (COL18A1), transcript variant 2, mRNA.	2.3344	Hs.517356	80781	cell adhesion;; collagen;; cytoplasm;; extracellular matrix;; extracellular matrix structural constituent;; integral to membrane;; negative regulation of cell proliferation;; organogenesis;; phosphate transport;; protein binding;; structural molecule activity;; visual perception	cell;; extracellular matrix;; extracellular region
SSA2	Sjogren syndrome antigen A2 (60kDa, ribonucleoprotein autoantigen SS-A/Ro) (SSA2), mRNA.	2.3336	Hs.288178	6738	ribonucleoprotein complex;; RNA binding;; transcription from RNA polymerase III promoter	cell;; protein complex
POLB	polymerase (DNA directed), beta (POLB), mRNA.	2.3326	Hs.521563	5423	beta DNA polymerase activity;; DNA binding;; DNA repair;; DNA-dependent DNA replication;; lyase activity;; magnesium ion binding;; nucleus;; transferase activity	cell;; organelle
EXT2	Exostoses (multiple) 2	2.3325	Hs.368404	2132	endoplasmic reticulum membrane;; glycosaminoglycan biosynthesis;; Golgi apparatus;; integral to membrane;; membrane;; N-acetylglucosaminyl-proteoglycan 4-beta-glucuronosyltransferase activity;; negative regulation of cell cycle;; signal transduction;; skeletal development;; transferase activity, transferring glycosyl groups	cell;; organelle
ZCCHC8	zinc finger, CCHC domain containing 8 (ZCCHC8), mRNA.	2.3322	Hs.37706	55596	nucleic acid binding
WDR1	WD repeat domain 1 (WDR1), transcript variant 2, mRNA.	2.3319	Hs.128548	9948	actin binding;; cytoskeleton;; perception of sound;; protein binding	cell;; organelle
GOPC	golgi associated PDZ and coiled-coil motif containing (GOPC), mRNA.	2.3305	Hs.191539	57120	apical protein localization;; cystic fibrosis transmembrane conductance regulator binding;; cystic fibrosis transmembrane conductance regulator binding;; cytoplasmic sequestering of CFTR protein;; ER to Golgi transport;; ER to Golgi transport;; Golgi apparatus;; Golgi apparatus;; Golgi to plasma membrane transport;; Golgi to plasma membrane transport;; intracellular transporter activity;; intrace…	cell;; organelle
FGIF	fetal globin-inducing factor (FGIF), mRNA.	2.33	Hs.29052	54851
EFCBP1	EF hand calcium binding protein 1 (EFCBP1), mRNA.	2.3297	Hs.302754	64168	antibiotic biosynthesis;; calcium ion binding;; cytoplasm;; oxidoreductase activity	cell
FLJ20186	hypothetical protein FLJ20186 (FLJ20186), transcript variant 2, mRNA.	2.3276	Hs.62771	54849	intracellular signaling cascade
SKIIP	SKI interacting protein (SKIIP), mRNA.	2.3273	Hs.445498	22938	nuclear mRNA splicing, via spliceosome;; regulation of transcription from RNA polymerase II promoter;; spliceosome complex;; transcription coactivator activity	cell;; organelle;; protein complex
SOD1	superoxide dismutase 1, soluble (amyotrophic lateral sclerosis 1 (adult)) (SOD1), mRNA.	2.3258	Hs.443914	6647	antioxidant activity;; copper, zinc superoxide dismutase activity;; cytoplasm;; metal ion binding;; neurogenesis;; oxidoreductase activity;; response to oxidative stress;; superoxide metabolism	cell
SNIP1	Smad nuclear interacting protein (SNIP1), mRNA.	2.3249	Hs.471951	79753	nucleus	cell;; organelle
HIG2	hypoxia-inducible protein 2 (HIG2), mRNA.	2.324	Hs.521171	29923	integral to membrane;; molecular_function unknown;; response to stress	cell
KATNA1	katanin p60 (ATPase-containing) subunit A 1 (KATNA1), mRNA.	2.3236	Hs.131838	11104	ATP binding;; cell cycle;; cytokinesis;; cytoskeleton;; hydrolase activity;; microtubule-severing ATPase activity;; mitosis;; nucleoside-triphosphatase activity;; nucleotide binding	cell;; organelle
GGA3	golgi associated, gamma adaptin ear containing, ARF binding protein 3 (GGA3), transcript variant short, mRNA.	2.3226	Hs.87726	23163	ADP-ribosylation factor binding;; clathrin coat of trans-Golgi network vesicle;; Golgi stack;; Golgi trans face;; intra-Golgi transport;; intracellular protein transport;; protein complex assembly;; protein transporter activity	cell;; organelle
ITSN1	Intersectin 1 (SH3 domain protein)	2.3226	Hs.160324	6453	calcium ion binding;; cellular_component unknown;; guanyl-nucleotide exchange factor activity;; synaptic vesicle endocytosis	cellular_component unknown
PGR1	protein associated with MRG, 14 kDa (PGR1), mRNA.	2.322	Hs.406590	93621	structural constituent of ribosome
HOMER1	homer homolog 1 (Drosophila) (HOMER1), mRNA.	2.3215	Hs.129051	9456	integral to plasma membrane;; metabotropic glutamate receptor, phospholipase C activating pathway;; protein binding;; regulation of transcription, DNA-dependent;; synaptic transmission;; transcription factor activity	cell
HRMT1L2	HMT1 hnRNP methyltransferase-like 2 (S. cerevisiae) (HRMT1L2), transcript variant 3, mRNA.	2.321	Hs.20521	3276	cell surface receptor linked signal transduction;; cytoplasm;; defense response;; N-methyltransferase activity;; nucleus;; protein amino acid methylation;; protein binding;; S-adenosylmethionine-dependent methyltransferase activity;; transferase activity	cell;; organelle
DKFZp761A052	hypothetical protein DKFZp761A052 (DKFZp761A052), mRNA.	2.3196	Hs.496098	55593
GPD2	glycerol-3-phosphate dehydrogenase 2 (mitochondrial) (GPD2), mRNA.	2.3178	Hs.148266	2820	calcium ion binding;; electron transport;; glucose catabolism;; glycerol-3-phosphate dehydrogenase activity;; glycerol-3-phosphate dehydrogenase complex;; glycerol-3-phosphate metabolism;; mitochondrion;; oxidoreductase activity	cell;; organelle;; protein complex
	Hypothetical gene supported by AK056786	2.3176	Hs.260928	440584
TP53	tumor protein p53 (Li-Fraumeni syndrome) (TP53), mRNA.	2.3175	Hs.408312	7157	apoptosis;; ATP binding;; base-excision repair;; caspase activation via cytochrome c;; cell aging;; cell cycle arrest;; cell cycle checkpoint;; cell differentiation;; cell proliferation;; copper ion binding;; DNA damage response, signal transduction resulting in induction of apoptosis;; DNA recombination;; DNA strand annealing activity;; induction of apoptosis by hormones;; mitochondrion;; negati…	cell;; organelle
ANLN	anillin, actin binding protein (scraps homolog, Drosophila) (ANLN), mRNA.	2.3144	Hs.62180	54443	actin binding;; regulation of exit from mitosis;; septin ring assembly
HMBS	hydroxymethylbilane synthase (HMBS), mRNA.	2.3139	Hs.82609	3145	heme biosynthesis;; hydroxymethylbilane synthase activity;; transferase activity
LSM4	LSM4 homolog, U6 small nuclear RNA associated (S. cerevisiae) (LSM4), mRNA.	2.3138	Hs.515255	25804	nuclear mRNA splicing, via spliceosome;; RNA binding;; RNA splicing;; small nucleolar ribonucleoprotein complex;; snRNP U6	cell;; organelle;; protein complex
SMARCA1	SWI/SNF related, matrix associated, actin dependent regulator of chromatin, subfamily a, member 1 (SMARCA1), transcript variant 2, mRNA.	2.3133	Hs.152292	6594	ATP binding;; chromatin remodeling;; DNA binding;; helicase activity;; helicase activity;; hydrolase activity;; nucleus;; nucleus;; regulation of transcription, DNA-dependent;; transcription	cell;; organelle
TWSG1	twisted gastrulation homolog 1 (Drosophila) (TWSG1), mRNA.	2.3123	Hs.514685	57045	embryonic development;; protein binding
JTB	jumping translocation breakpoint (JTB), mRNA.	2.3122	Hs.6396	10899	integral to membrane;; integral to plasma membrane;; membrane fraction	cell
KIF2C	kinesin family member 2C (KIF2C), mRNA.	2.3119	Hs.69360	11004	ATP binding;; cell proliferation;; centromeric DNA binding;; chromosome, pericentric region;; kinesin complex;; microtubule motor activity;; microtubule-based movement;; mitosis;; nucleus	cell;; organelle;; protein complex
GBAP	Glucosidase, beta; acid, pseudogene	2.3119	Hs.282997	2630
HKE2	HLA class II region expressed gene KE2 (HKE2), mRNA.	2.3117	Hs.446374	10471	prefoldin complex;; protein folding;; unfolded protein binding	cell;; protein complex
STRBP	spermatid perinuclear RNA binding protein (STRBP), mRNA.	2.311	Hs.287659	55342	DNA binding;; double-stranded RNA binding;; intracellular;; regulation of transcription, DNA-dependent	cell
LOC400451	hypothetical gene supported by AK075564; BC060873 (LOC400451), mRNA.	2.3068	Hs.27373	400451
SLMAP	sarcolemma associated protein (SLMAP), mRNA.	2.3063	Hs.476432	7871	integral to plasma membrane;; muscle contraction;; protein folding;; smooth endoplasmic reticulum;; unfolded protein binding	cell;; organelle
ATAD3A	ATPase family, AAA domain containing 3A (ATAD3A), mRNA.	2.3059	Hs.227067	55210	ATP binding;; mitochondrion;; nucleoside-triphosphatase activity;; nucleotide binding;; protein folding;; unfolded protein binding	cell;; organelle
ELF2	E74-like factor 2 (ets domain transcription factor) (ELF2), transcript variant 2, mRNA.	2.3052	Hs.260903	1998	nucleus;; nucleus;; regulation of transcription, DNA-dependent;; regulation of transcription, DNA-dependent;; transcription factor activity;; transcriptional activator activity	cell;; organelle
WNT3	wingless-type MMTV integration site family, member 3 (WNT3), mRNA.	2.3046	Hs.445884	7473	cell-cell signaling;; extracellular matrix (sensu Metazoa);; extracellular matrix structural constituent;; frizzled-2 signaling pathway;; morphogenesis;; signal transducer activity	extracellular matrix;; extracellular region
ITGA6	integrin, alpha 6 (ITGA6), mRNA.	2.3033	Hs.133397	3655	cell-matrix adhesion;; cell-substrate junction assembly;; integral to membrane;; integrin complex;; integrin-mediated signaling pathway;; protein binding;; receptor activity	cell;; protein complex
COPZ1	coatomer protein complex, subunit zeta 1 (COPZ1), mRNA.	2.3001	Hs.505652	22818	clathrin vesicle coat;; COPI vesicle coat;; Golgi apparatus;; intra-Golgi transport;; intracellular protein transport;; membrane;; retrograde transport, Golgi to ER	cell;; organelle
KUB3	Ku70-binding protein 3 (KUB3), mRNA.	2.2996	Hs.61188	91419	DNA-dependent protein kinase activity;; DNA-dependent protein kinase complex;; double-strand break repair via nonhomologous end-joining	protein complex
C9orf123	PREDICTED: chromosome 9 open reading frame 123 (C9orf123), mRNA.	2.2985	Hs.7517	90871
MAGEF1	Melanoma antigen family F, 1	2.2985	Hs.306123	64110
ARMC8	armadillo repeat containing 8 (ARMC8), mRNA.	2.2979	Hs.550508	25852	cell adhesion;; cytoskeleton;; mitotic chromosome condensation;; protein binding;; structural molecule activity	cell;; organelle
POLR3D	polymerase (RNA) III (DNA directed) polypeptide D, 44kDa (POLR3D), mRNA.	2.2976	Hs.148342	661	DNA binding;; DNA-directed RNA polymerase activity;; nucleus;; regulation of cell cycle;; transcription;; transferase activity;; tRNA metabolism	cell;; organelle
CASK	Calcium/calmodulin-dependent serine protein kinase (MAGUK family)	2.2966	Hs.495984	8573	actin cytoskeleton;; ATP binding;; calmodulin binding;; cell adhesion;; guanylate kinase activity;; plasma membrane;; protein amino acid phosphorylation;; protein binding;; protein serine/threonine kinase activity;; protein-tyrosine kinase activity;; transferase activity	cell;; organelle
PPAN	peter pan homolog (Drosophila) (PPAN), mRNA.	2.2965	Hs.14468	56342	RNA splicing
RBM22	RNA binding motif protein 22 (RBM22), mRNA.	2.295	Hs.202023	55696	nucleic acid binding;; ribonucleoprotein complex	cell;; protein complex
PDK1	pyruvate dehydrogenase kinase, isoenzyme 1 (PDK1), nuclear gene encoding mitochondrial protein, mRNA.	2.2945	Hs.470633	5163	[pyruvate dehydrogenase (lipoamide)] kinase activity;; ATP binding;; glucose metabolism;; mitochondrion;; protein amino acid phosphorylation;; protein kinase activity;; small GTPase mediated signal transduction;; transferase activity	cell;; organelle
HSHIN1	HIV-1 induced protein HIN-1 (HSHIN1), transcript variant 1, mRNA.	2.2941	Hs.270851	54726	biological_process unknown;; cellular_component unknown;; molecular_function unknown	cellular_component unknown
FXN	Frataxin	2.2935	Hs.29978	2395	electron carrier activity;; electron transport;; inositol or phosphatidylinositol kinase activity;; iron ion homeostasis;; iron ion transporter activity;; mitochondrion;; synaptic transmission;; vesicle-mediated transport	cell;; organelle
SDHB	succinate dehydrogenase complex, subunit B, iron sulfur (Ip) (SDHB), mRNA.	2.293	Hs.465924	6390	electron transport;; electron transporter activity;; iron ion binding;; membrane;; mitochondrion;; oxidoreductase activity;; succinate dehydrogenase (ubiquinone) activity;; transport;; tricarboxylic acid cycle	cell;; organelle
POLDIP3	polymerase (DNA-directed), delta interacting protein 3 (POLDIP3), transcript variant 2, mRNA.	2.2926	Hs.505802	84271	nucleus;; RNA binding	cell;; organelle
FLJ21159	hypothetical protein FLJ21159 (FLJ21159), mRNA.	2.2916	Hs.61271	79884
NDUFB5	NADH dehydrogenase (ubiquinone) 1 beta subcomplex, 5, 16kDa (NDUFB5), nuclear gene encoding mitochondrial protein, mRNA.	2.2915	Hs.518424	4711	mitochondrial electron transport, NADH to ubiquinone;; mitochondrion;; NADH dehydrogenase (ubiquinone) activity;; NADH dehydrogenase activity;; oxidoreductase activity	cell;; organelle
YEATS2	YEATS domain containing 2 (YEATS2), mRNA.	2.2901	Hs.478459	55689	nucleus;; regulation of transcription, DNA-dependent	cell;; organelle
UTF1	undifferentiated embryonic cell transcription factor 1 (UTF1), mRNA.	2.2899	Hs.458406	8433	regulation of transcription from RNA polymerase II promoter;; RNA polymerase II transcription factor activity;; transcription coactivator activity
MDS025	hypothetical protein MDS025 (MDS025), mRNA.	2.2853	Hs.368866	60492
SLC35A2	Solute carrier family 35 (UDP-galactose transporter), member A2	2.2849	Hs.21899	7355	carbohydrate transport;; galactose metabolism;; Golgi membrane;; integral to membrane;; nucleotide-sugar transport;; nucleotide-sugar transporter activity;; sugar porter activity;; UDP-galactose transport;; UDP-galactose transporter activity	cell;; organelle
RPIA	Ribose 5-phosphate isomerase A (ribose 5-phosphate epimerase)	2.2838	Hs.469264	22934	intracellular;; isomerase activity;; pentose-phosphate shunt, non-oxidative branch;; ribose-5-phosphate isomerase activity	cell
HBLD2	HESB like domain containing 2 (HBLD2), mRNA.	2.2821	Hs.449291	81689
CSNK2A1	casein kinase 2, alpha 1 polypeptide (CSNK2A1), transcript variant 3, mRNA.	2.2817	Hs.446484	283106
C14orf11	chromosome 14 open reading frame 11 (C14orf11), mRNA.	2.2816	Hs.433269	55837
EIF3S12	eukaryotic translation initiation factor 3, subunit 12 (EIF3S12), mRNA.	2.2797	Hs.314359	27335	nucleus;; protein biosynthesis;; translation initiation factor activity;; translational initiation	cell;; organelle
C16orf33	chromosome 16 open reading frame 33 (C16orf33), mRNA.	2.2796	Hs.15277	79622	protein modification
ch-TOG	KIAA0097 gene product (ch-TOG), transcript variant 2, mRNA.	2.2791	Hs.201253	9793	binding;; biological_process unknown;; cellular_component unknown	cellular_component unknown
FNBP1L	Formin binding protein 1-like	2.2789	Hs.134060	54874
FLJ20989	hypothetical protein FLJ20989 (FLJ20989), mRNA.	2.2785	Hs.169615	65265
POLR2C	Polymerase (RNA) II (DNA directed) polypeptide C, 33kDa	2.2775	Hs.79402	5432	DNA binding;; DNA-directed RNA polymerase activity;; DNA-directed RNA polymerase II, core complex;; nucleus;; protein dimerization activity;; transcription;; transcription from RNA polymerase II promoter;; transferase activity	cell;; organelle;; protein complex
OSGEP	O-sialoglycoprotein endopeptidase (OSGEP), mRNA.	2.2774	Hs.525196	55644	metallopeptidase activity;; O-sialoglycoprotein endopeptidase activity;; proteolysis and peptidolysis;; zinc ion binding
DERP6	S-phase 2 protein	2.2774	Hs.417029	23587
COL7A1	collagen, type VII, alpha 1 (epidermolysis bullosa, dystrophic, dominant and recessive) (COL7A1), mRNA.	2.2759	Hs.476218	1294	basement membrane;; cell adhesion;; collagen type VII;; cytoplasm;; epidermis development;; phosphate transport;; protein binding;; serine-type endopeptidase inhibitor activity;; structural molecule activity	cell;; extracellular matrix;; extracellular region
IMMT	inner membrane protein, mitochondrial (mitofilin) (IMMT), mRNA.	2.2749	Hs.148559	10989	biological_process unknown;; integral to membrane;; mitochondrial inner membrane;; mitochondrion;; molecular_function unknown	cell;; organelle
HMG4L	high-mobility group (nonhistone chromosomal) protein 4-like (HMG4L) on chromosome 20.	2.2733
TMEM14C	transmembrane protein 14C (TMEM14C), mRNA.	2.2729	Hs.519557	51522	integral to membrane;; membrane;; molecular_function unknown	cell
APRIN	androgen-induced proliferation inhibitor (APRIN), mRNA.	2.2725	Hs.369263	23047	ATP binding;; binding;; cell proliferation;; DNA binding;; DNA binding;; mitotic chromosome condensation;; negative regulation of cell proliferation;; nucleus;; nucleus;; regulation of transcription, DNA-dependent	cell;; organelle
RHBDL6	rhomboid, veinlet-like 6 (Drosophila) (RHBDL6), transcript variant 1, mRNA.	2.2712	Hs.464157	79651
BUB1	BUB1 budding uninhibited by benzimidazoles 1 homolog (yeast) (BUB1), mRNA.	2.2706	Hs.469649	699	ATP binding;; cell cycle;; cell proliferation;; cytokinesis;; kinetochore;; mitosis;; mitotic spindle checkpoint;; nucleus;; protein amino acid phosphorylation;; protein serine/threonine kinase activity;; spindle pole body;; transferase activity	cell;; organelle
PES1	pescadillo homolog 1, containing BRCT domain (zebrafish) (PES1), mRNA.	2.2695	Hs.517543	23481	cell proliferation;; morphogenesis;; nucleolus	cell;; organelle
DPAGT1	dolichyl-phosphate (UDP-N-acetylglucosamine) N-acetylglucosaminephosphotransferase 1 (GlcNAc-1-P tra	2.2677
NARG2	NMDA receptor regulated 2 (NARG2), mRNA.	2.2677	Hs.200943	79664
	MRNA; cDNA DKFZp762M127 (from clone DKFZp762M127)	2.2664	Hs.535320
MRPS24	mitochondrial ribosomal protein S24 (MRPS24), nuclear gene encoding mitochondrial protein, mRNA.	2.2654	Hs.284286	64951	biological_process unknown;; mitochondrial small ribosomal subunit;; mitochondrion;; structural constituent of ribosome	cell;; organelle;; protein complex
RCN1	reticulocalbin 1, EF-hand calcium binding domain (RCN1), mRNA.	2.2647	Hs.97887	5954	calcium ion binding;; endoplasmic reticulum lumen	cell;; organelle
LRRC7	Leucine rich repeat containing 7	2.2637	Hs.479658	57554	protein binding
PIGS	phosphatidylinositol glycan, class S (PIGS), mRNA.	2.2621	Hs.462550	94005	endoplasmic reticulum;; integral to membrane	cell;; organelle
COX7C	cytochrome c oxidase subunit VIIc (COX7C), nuclear gene encoding mitochondrial protein, mRNA.	2.2616	Hs.430075	1350	cytochrome-c oxidase activity;; electron transport;; inner membrane;; integral to membrane;; mitochondrion;; oxidoreductase activity	cell;; organelle
SIRT1	sirtuin (silent mating type information regulation 2 homolog) 1 (S. cerevisiae) (SIRT1), mRNA.	2.257	Hs.369779	23411	apoptosis;; cell differentiation;; chromatin silencing;; chromatin silencing complex;; DNA binding;; hydrolase activity;; myogenesis;; NAD+ ADP-ribosyltransferase activity;; nucleus;; protein amino acid ADP-ribosylation;; regulation of transcription, DNA-dependent;; transcription	cell;; organelle;; protein complex
OSBPL11	oxysterol binding protein-like 11 (OSBPL11), mRNA.	2.2559	Hs.477440	114885	lipid transport;; steroid metabolism
PTD004	GTP-binding protein PTD004 (PTD004), transcript variant 2, mRNA.	2.2558	Hs.157351	29789	GTP binding
TMP21	transmembrane trafficking protein (TMP21), mRNA.	2.2553	Hs.74137	10972	ER to Golgi transport;; Golgi apparatus;; integral to plasma membrane;; membrane fraction;; microsome;; plasma membrane;; protein transport	cell;; organelle
YES1	v-yes-1 Yamaguchi sarcoma viral oncogene homolog 1 (YES1), mRNA.	2.2552	Hs.194148	7525	ATP binding;; intracellular signaling cascade;; protein amino acid phosphorylation;; protein-tyrosine kinase activity;; transferase activity
ACTR5	ARP5 actin-related protein 5 homolog (yeast) (ACTR5), mRNA.	2.2551	Hs.371585	79913	protein binding;; structural molecule activity
DCTN2	dynactin 2 (p50) (DCTN2), mRNA.	2.2549	Hs.289123	10540	cell proliferation;; centrosome;; cytoskeleton;; dynactin complex;; dynein complex;; kinetochore;; membrane;; microtubule-based process;; mitosis;; motor activity	cell;; organelle;; protein complex
FLJ10534	hypothetical protein FLJ10534 (FLJ10534), mRNA.	2.2529	Hs.388170	55720
MRPL35	mitochondrial ribosomal protein L35 (MRPL35), nuclear gene encoding mitochondrial protein, transcript variant 1, mRNA.	2.2493	Hs.433439	51318	mitochondrion;; ribonucleoprotein complex;; structural constituent of ribosome	cell;; organelle;; protein complex
PB1	polybromo 1 (PB1), mRNA.	2.2492	Hs.189920	55193	cell cycle;; chromatin binding;; chromatin remodeling;; DNA binding;; mitosis;; nuclear chromosome;; nucleus;; regulation of transcription, DNA-dependent	cell;; organelle
STAU	staufen, RNA binding protein (Drosophila) (STAU), transcript variant T1, mRNA.	2.2487	Hs.370187	6780	double-stranded RNA binding;; intracellular;; intracellular transporter activity;; microtubule associated complex;; rough endoplasmic reticulum	cell;; organelle;; protein complex
ACP1	acid phosphatase 1, soluble (ACP1), transcript variant 3, mRNA.	2.2464	Hs.130873	52	acid phosphatase activity;; cytoplasm;; hydrolase activity;; non-membrane spanning protein tyrosine phosphatase activity;; protein amino acid dephosphorylation;; protein tyrosine phosphatase activity;; soluble fraction	cell
VAPB	VAMP (vesicle-associated membrane protein)-associated protein B and C (VAPB), mRNA.	2.2456	Hs.182625	9217	integral to membrane;; integral to plasma membrane;; protein complex assembly;; structural molecule activity	cell
WDR48	WD repeat domain 48 (WDR48), mRNA.	2.2441	Hs.109778	57599
VPS54	vacuolar protein sorting 54 (yeast) (VPS54), transcript variant 2, mRNA.	2.2428	Hs.48499	51542
CDK2	cyclin-dependent kinase 2 (CDK2), transcript variant 2, mRNA.	2.2425	Hs.19192	1017	ATP binding;; cell cycle;; cyclin-dependent protein kinase activity;; cytokinesis;; cytoplasm;; G2/M transition of mitotic cell cycle;; mitosis;; nucleus;; positive regulation of cell proliferation;; protein amino acid phosphorylation;; protein serine/threonine kinase activity;; regulation of DNA replication;; transferase activity;; traversing start control point of mitotic cell cycle	cell;; organelle
LZTS1	leucine zipper, putative tumor suppressor 1 (LZTS1), mRNA.	2.2424	Hs.521432	11178	cell cycle;; cytoplasm;; membrane;; negative regulation of cell cycle;; nucleus;; regulation of transcription, DNA-dependent;; transcription;; transcription factor activity	cell;; organelle
PREP	prolyl endopeptidase (PREP), mRNA.	2.242	Hs.436564	5550	cytoplasm;; prolyl oligopeptidase activity;; prolyl oligopeptidase activity;; proteolysis and peptidolysis;; proteolysis and peptidolysis	cell
RY1	putative nucleic acid binding protein RY-1 (RY1), mRNA.	2.2415	Hs.54649	11017	biological_process unknown;; cellular_component unknown;; nucleic acid binding	cellular_component unknown
HIST1H2BD	histone 1, H2bd (HIST1H2BD), transcript variant 2, mRNA.	2.2412	Hs.130853
ENTPD5	ectonucleoside triphosphate diphosphohydrolase 5 (ENTPD5), mRNA.	2.2364	Hs.131555	957	endoplasmic reticulum;; hydrolase activity;; integral to membrane;; magnesium ion binding;; nucleoside-diphosphatase activity	cell;; organelle
	Homo sapiens hypothetical gene supported by XM_012956 (LOC65873), mRNA	2.2364
APAF1	apoptotic protease activating factor (APAF1), transcript variant 5, mRNA.	2.2328	Hs.546236	317	ATP binding;; caspase activation via cytochrome c;; caspase activator activity;; cytosol;; intracellular;; neurogenesis;; nucleotide binding;; protein binding;; regulation of apoptosis	cell
MI-ER1	mesoderm induction early response 1 (MI-ER1), mRNA.	2.2312	Hs.21757	57708	DNA binding;; nucleus;; regulation of transcription, DNA-dependent	cell;; organelle
PSMD2	proteasome (prosome, macropain) 26S subunit, non-ATPase, 2 (PSMD2), mRNA.	2.2305	Hs.518464	5708	proteasome regulatory particle (sensu Eukaryota);; protein binding;; regulation of cell cycle	cell;; organelle;; protein complex
MIF	macrophage migration inhibitory factor (glycosylation-inhibiting factor) (MIF), mRNA.	2.2301	Hs.407995	4282	cell proliferation;; cell surface receptor linked signal transduction;; cytokine activity;; extracellular region;; inflammatory response;; isomerase activity;; negative regulation of apoptosis;; phenylpyruvate tautomerase activity;; prostaglandin biosynthesis;; protein binding;; regulation of macrophage activation	extracellular region
ZNF271	zinc finger protein 271 (ZNF271), mRNA.	2.2299	Hs.314246	10778	DNA binding;; nucleus;; regulation of transcription, DNA-dependent;; transcription;; zinc ion binding	cell;; organelle
RPL14	ribosomal protein L14 (RPL14), mRNA.	2.2275	Hs.446522	9045	cytosolic large ribosomal subunit (sensu Eukaryota);; protein biosynthesis;; ribosome;; RNA binding;; structural constituent of ribosome	cell;; organelle;; protein complex
PGM3	Phosphoglucomutase 3	2.226	Hs.237323	5238	carbohydrate metabolism;; cellular_component unknown;; glucosamine metabolism;; isomerase activity;; magnesium ion binding;; phosphoacetylglucosamine mutase activity	cellular_component unknown
DKFZp564J157	DKFZp564J157 protein (DKFZp564J157), transcript variant 3, mRNA.	2.2244	Hs.426359	54458
RAB1A	RAB1A, member RAS oncogene family	2.2239	Hs.310645	5861	endoplasmic reticulum;; Golgi apparatus;; GTP binding;; protein transport	cell;; organelle
RNF138	ring finger protein 138 (RNF138), transcript variant 2, mRNA.	2.2239	Hs.302408
CDC42SE1	CDC42 small effector 1 (CDC42SE1), mRNA.	2.2239	Hs.22065	56882	GTPase inhibitor activity;; plasma membrane;; protein binding;; signal transduction	cell
	Human DNA sequence from clone CTA-390C10 on chromosome 22q11.21-12.1 Contains an Immunoglobulin-like	2.2238
ANP32C	acidic (leucine-rich) nuclear phosphoprotein 32 family, member C (ANP32C), mRNA.	2.2235	Hs.518929	23520
RNF14	ring finger protein 14 (RNF14), transcript variant 3, mRNA.	2.2222	Hs.508993	9604	androgen receptor signaling pathway;; cytoplasm;; electron transport;; electron transporter activity;; ligase activity;; nucleus;; protein binding;; protein ubiquitination;; regulation of transcription from RNA polymerase II promoter;; signal transduction;; transcription;; transcription coactivator activity;; ubiquitin ligase complex;; ubiquitin-like-protein ligase activity;; ubiquitin-protein li…	cell;; organelle;; protein complex
TBCE	tubulin-specific chaperone e (TBCE), mRNA.	2.222	Hs.498143	6905	beta-tubulin folding;; chaperone binding;; cytoskeleton;; microtubule	cell;; organelle
FLJ10154	hypothetical protein FLJ10154 (FLJ10154), mRNA.	2.2216	Hs.508644	55082
TSFM	Ts translation elongation factor, mitochondrial (TSFM), mRNA.	2.2216	Hs.505784	10102	mitochondrion;; protein biosynthesis;; transcriptional elongation regulator activity;; translation elongation factor activity;; translational elongation	cell;; organelle
EXOSC5	exosome component 5 (EXOSC5), mRNA.	2.2216	Hs.283741	56915	3'-5'-exoribonuclease activity;; cytoplasm;; exonuclease activity;; exosome (RNase complex);; hydrolase activity;; nucleolus;; RNA binding;; rRNA processing	cell;; organelle;; protein complex
GEMIN6	gem (nuclear organelle) associated protein 6 (GEMIN6), mRNA.	2.2208	Hs.143818	79833	cytoplasm;; nuclear body;; protein binding;; spliceosomal snRNP biogenesis;; spliceosome assembly;; spliceosome complex	cell;; organelle;; protein complex
MTCH2	mitochondrial carrier homolog 2 (C. elegans) (MTCH2), nuclear gene encoding mitochondrial protein, mRNA.	2.2205	Hs.269944	23788	binding;; integral to membrane;; membrane;; transport	cell
HCNGP	transcriptional regulator protein (HCNGP), mRNA.	2.2201	Hs.546381	29115
C11orf24	chromosome 11 open reading frame 24 (C11orf24), mRNA.	2.2199	Hs.303025	53838	oxidoreductase activity
PKP3	plakophilin 3 (PKP3), mRNA.	2.2169	Hs.534395	11187	cell adhesion;; cytoskeleton;; intercellular junction;; nucleus;; protein binding;; structural molecule activity	cell;; organelle
RGS10	regulator of G-protein signalling 10 (RGS10), transcript variant 2, mRNA.	2.216	Hs.501200	6001	signal transducer activity;; signal transduction
MRPS10	mitochondrial ribosomal protein S10 (MRPS10), nuclear gene encoding mitochondrial protein, mRNA.	2.2142	Hs.380887	55173	mitochondrial ribosome;; mitochondrion;; protein biosynthesis;; ribosome;; structural constituent of ribosome	cell;; organelle;; protein complex
KIAA0826	PREDICTED: KIAA0826 protein (KIAA0826), mRNA.	2.2137	Hs.446102	23045
ALPP	alkaline phosphatase, placental (Regan isozyme) (ALPP), mRNA.	2.2135	Hs.284255	250	alkaline phosphatase activity;; hydrolase activity;; integral to membrane;; magnesium ion binding;; metabolism	cell
PDE6A	phosphodiesterase 6A, cGMP-specific, rod, alpha (PDE6A), mRNA.	2.2134	Hs.151710	5145	cGMP-specific phosphodiesterase activity;; hydrolase activity;; sensory perception;; signal transduction;; visual perception
DXYS155E	DNA segment on chromosome X and Y (unique) 155 expressed sequence (DXYS155E), transcript variant 1, mRNA.	2.2116	Hs.522572	8227	acetylserotonin O-methyltransferase activity;; B-cell activation;; melatonin biosynthesis;; membrane;; neuropeptide hormone activity;; protein biosynthesis;; regulation of transcription, DNA-dependent;; rhythmic process;; signal transduction;; transferase activity	cell
SLC29A1	solute carrier family 29 (nucleoside transporters), member 1 (SLC29A1), mRNA.	2.2096	Hs.25450	2030	integral to plasma membrane;; membrane;; membrane fraction;; nucleobase, nucleoside, nucleotide and nucleic acid metabolism;; nucleoside transport;; nucleoside transporter activity;; transport	cell
CBR4	carbonic reductase 4 (CBR4), mRNA.	2.2089	Hs.481166	84869	metabolism;; oxidoreductase activity
ALPK3	Alpha-kinase 3	2.2088	Hs.459183	57538	ATP binding;; heart development;; kinase activity;; nucleus;; protein amino acid phosphorylation;; protein serine/threonine kinase activity	cell;; organelle
KIAA0352	KIAA0352 gene product (KIAA0352), mRNA.	2.2086	Hs.131212	9880	DNA binding;; nucleus;; protein binding;; regulation of transcription, DNA-dependent;; transcription;; zinc ion binding	cell;; organelle
SALL2	sal-like 2 (Drosophila) (SALL2), mRNA.	2.2085	Hs.416358
EEF2	eukaryotic translation elongation factor 2 (EEF2), mRNA.	2.2066	Hs.515070	1938	GTP binding;; protein biosynthesis;; translation elongation factor activity;; translational elongation
HPS3	Hermansky-Pudlak syndrome 3 (HPS3), mRNA.	2.2066	Hs.477898	84343
ORMDL2	ORM1-like 2 (S. cerevisiae) (ORMDL2), mRNA.	2.2055	Hs.534450	29095	integral to membrane	cell
TRIP4	Thyroid hormone receptor interactor 4	2.2054	Hs.500340	9325	cytoplasm;; ligand-dependent nuclear receptor binding;; nucleus;; regulation of transcription, DNA-dependent;; transcription;; transcription coactivator activity;; transcription from RNA polymerase II promoter;; transcriptional activator activity	cell;; organelle
QTRTD1	queuine tRNA-ribosyltransferase domain containing 1 (QTRTD1), mRNA.	2.204	Hs.477162	79691	queuine tRNA-ribosyltransferase activity;; queuosine biosynthesis;; transferase activity, transferring glycosyl groups;; tRNA processing
SLU7	step II splicing factor SLU7 (SLU7), mRNA.	2.2023	Hs.435342	10569	mRNA processing;; mRNA splice site selection;; nucleic acid binding;; nucleus	cell;; organelle
SEC23IP	SEC23 interacting protein (SEC23IP), mRNA.	2.2013	Hs.435004	11196	endoplasmic reticulum;; ER-Golgi intermediate compartment;; Golgi apparatus;; Golgi organization and biogenesis;; intracellular protein transport;; metal ion binding;; protein binding	cell;; organelle
ZSCAN2	zinc finger and SCAN domain containing 2 (ZSCAN2), transcript variant 2, mRNA.	2.2006	Hs.513100	54993	cell differentiation;; nucleus;; regulation of transcription, DNA-dependent;; spermatogenesis;; transcription;; transcription factor activity;; zinc ion binding	cell;; organelle
SRP68	signal recognition particle 68kDa (SRP68), mRNA.	2.1989	Hs.514495	6730	binding;; endoplasmic reticulum;; nucleolus;; ribosome;; RNA binding;; signal recognition particle (sensu Eukaryota);; signal recognition particle binding	cell;; organelle;; protein complex
FLJ20291	hypothetical protein FLJ20291 (FLJ20291), mRNA.	2.1988	Hs.406223	54883
IMP4	IMP4, U3 small nucleolar ribonucleoprotein, homolog (yeast) (IMP4), mRNA.	2.1973	Hs.91579	92856	nucleolus;; protein binding;; rRNA processing	cell;; organelle
EIF3S5	eukaryotic translation initiation factor 3, subunit 5 epsilon, 47kDa (EIF3S5), mRNA.	2.1971	Hs.516023	8665	eukaryotic translation initiation factor 3 complex;; protein biosynthesis;; regulation of translational initiation;; translation initiation factor activity	cell;; protein complex
HNRPA3P1	Heterogeneous nuclear ribonucleoprotein A3 pseudogene 1	2.1963	Hs.524276	10151
FUBP1	far upstream element (FUSE) binding protein 1 (FUBP1), mRNA.	2.1951	Hs.269099	8880	cytoplasm;; nucleus;; phosphate transport;; regulation of transcription, DNA-dependent;; single-stranded DNA binding;; transcription;; transcription factor activity;; transcription from RNA polymerase II promoter	cell;; organelle
	Homo sapiens cDNA FLJ10022 fis, clone HEMBA1000588	2.1946
FLJ10260	hypothetical protein FLJ10260 (FLJ10260), mRNA.	2.1946	Hs.105859	55106
SNX6	sorting nexin 6 (SNX6), transcript variant 2, mRNA.	2.1928	Hs.356647	58533	intracellular;; intracellular protein transport;; intracellular signaling cascade;; intracellular transporter activity;; negative regulation of epidermal growth factor receptor activity;; protein binding	cell
RNMTL1	RNA methyltransferase like 1 (RNMTL1), mRNA.	2.1892	Hs.182729	55178	RNA binding;; RNA methyltransferase activity;; RNA processing;; transferase activity
ZDHHC18	zinc finger, DHHC domain containing 18 (ZDHHC18), mRNA.	2.189	Hs.523710	84243	integral to membrane;; metal ion binding	cell
MGC39325	hypothetical protein MGC39325 (MGC39325), mRNA.	2.1873	Hs.154652	90362
DPH2L1	DPH2-like 1 (S. cerevisiae) (DPH2L1), mRNA.	2.1871	Hs.513856	1801	biological_process unknown;; cellular_component unknown;; molecular_function unknown;; protein biosynthesis	cellular_component unknown
RPA2	replication protein A2, 32kDa (RPA2), mRNA.	2.186	Hs.79411	6118	DNA replication factor A complex;; DNA-dependent DNA replication;; nucleic acid binding;; nucleus;; single-stranded DNA binding	cell;; organelle;; protein complex
MCP	membrane cofactor protein (CD46, trophoblast-lymphocyte cross-reactive antigen) (MCP), transcript variant n, mRNA.	2.1855	Hs.510402	4179	complement activation, classical pathway;; integral to plasma membrane;; plasma membrane;; receptor activity	cell
C20orf6	chromosome 20 open reading frame 6 (C20orf6), mRNA.	2.1855	Hs.369284	51575
UBE1C	ubiquitin-activating enzyme E1C (UBA3 homolog, yeast) (UBE1C), transcript variant 3, mRNA.	2.1833	Hs.154320	9039	apoptosis;; ATP binding;; catalytic activity;; cell cycle;; ligase activity;; proteolysis and peptidolysis;; ubiquitin activating enzyme activity;; ubiquitin conjugating enzyme activity;; ubiquitin cycle;; ubiquitin-like activating enzyme activity
SUMO1	SMT3 suppressor of mif two 3 homolog 1 (yeast) (SUMO1), transcript variant 2, mRNA.	2.1824	Hs.81424	7341	protein modification;; ubiquitin cycle
PDCD2	programmed cell death 2 (PDCD2), transcript variant 1, mRNA.	2.1823	Hs.367900	5134	apoptosis;; apoptosis;; cytoplasm;; DNA binding;; nucleus	cell;; organelle
HSPC009	HSPC009 protein	2.1821	Hs.16059	28958
RPS11	ribosomal protein S11 (RPS11), mRNA.	2.1792	Hs.433529	6205	protein biosynthesis;; ribosome;; rRNA binding;; structural constituent of ribosome	cell;; organelle;; protein complex
CLTC	clathrin, heavy polypeptide (Hc) (CLTC), mRNA.	2.1789	Hs.491351	1213	binding;; clathrin vesicle coat;; coated pit;; intracellular protein transport;; structural molecule activity	cell;; organelle
ZNRD1	zinc ribbon domain containing, 1 (ZNRD1), transcript variant b, mRNA.	2.1789	Hs.57813	30834	nucleobase, nucleoside, nucleotide and nucleic acid metabolism;; regulation of transcription, DNA-dependent;; RNA elongation;; transcription factor activity
	Similar to family with sequence similarity 9, member C	2.1755	Hs.530171	441347
ZBTB3	Zinc finger and BTB domain containing 3	2.1752	Hs.147554	79842	DNA binding;; nucleus;; protein binding;; regulation of transcription, DNA-dependent;; transcription;; zinc ion binding	cell;; organelle
RAB9A	RAB9A, member RAS oncogene family (RAB9A), mRNA.	2.1743	Hs.495704	9367	Golgi apparatus;; GTP binding;; GTPase activity;; protein transport;; small GTPase mediated signal transduction	cell;; organelle
MAPK9	mitogen-activated protein kinase 9 (MAPK9), transcript variant 1, mRNA.	2.1743	Hs.484371	5601	ATP binding;; JNK cascade;; JUN kinase activity;; MAP kinase activity;; protein amino acid phosphorylation;; protein binding;; protein serine/threonine kinase activity;; response to stress;; transferase activity
ZNF267	zinc finger protein 267 (ZNF267), transcript variant 498723, mRNA.	2.1731	Hs.460645	10308	development;; DNA binding;; nucleus;; regulation of transcription, DNA-dependent;; transcription;; zinc ion binding	cell;; organelle
KIAA0433	KIAA0433 protein (KIAA0433), mRNA.	2.1717	Hs.212046	23262	acid phosphatase activity
CIAPIN1	cytokine induced apoptosis inhibitor 1 (CIAPIN1), mRNA.	2.1717	Hs.4900	57019	anti-apoptosis;; apoptosis;; cytoplasm;; methyltransferase activity	cell
PAPD5	PAP associated domain containing 5 (PAPD5), mRNA.	2.1711	Hs.514342	64282	cell cycle;; cytokinesis;; DNA binding;; DNA metabolism;; DNA-directed DNA polymerase activity;; mitosis;; nucleus;; transferase activity	cell;; organelle
HMGCR	3-hydroxy-3-methylglutaryl-Coenzyme A reductase (HMGCR), mRNA.	2.1709	Hs.11899	3156	biosynthesis;; cholesterol biosynthesis;; endoplasmic reticulum membrane;; germ cell migration;; gonad development;; hydroxymethylglutaryl-CoA reductase (NADPH) activity;; integral to membrane;; lipid metabolism;; membrane fraction;; oxidoreductase activity;; peroxisome	cell;; organelle
C20orf186	chromosome 20 open reading frame 186 (C20orf186), mRNA.	2.1707	Hs.38961	149954	lipid binding
GMRP-1	K+ channel tetramerization protein	2.1695	Hs.332382	84280	ion channel activity;; protein binding
SSSCA1	Sjogren's syndrome/scleroderma autoantigen 1 (SSSCA1), mRNA.	2.1681	Hs.534388	10534	cell cycle;; cytokinesis;; mitosis
DBN1	drebrin 1 (DBN1), transcript variant 1, mRNA.	2.168	Hs.130316	1627	actin binding;; actin binding;; actin cytoskeleton;; actin filament organization;; actomyosin;; cell differentiation;; cytoplasm;; dendrite;; intracellular;; neurogenesis;; profilin binding;; regulation of dendrite morphogenesis;; regulation of neuronal synaptic plasticity	cell;; organelle
NMI	N-myc (and STAT) interactor (NMI), mRNA.	2.166	Hs.54483	9111	cytoplasm;; inflammatory response;; JAK-STAT cascade;; transcription cofactor activity;; transcription from RNA polymerase II promoter	cell
DKFZp761G2113	PREDICTED: hypothetical protein DKFZp761G2113 (DKFZp761G2113), mRNA.	2.165	Hs.512651	56970
DLEU1	deleted in lymphocytic leukemia, 1 (DLEU1), mRNA.	2.1646	Hs.527922	10301	negative regulation of cell cycle
ABCG2	ATP-binding cassette, sub-family G (WHITE), member 2 (ABCG2), mRNA.	2.1646	Hs.480218	9429	ATP binding;; ATPase activity;; integral to membrane;; nucleotide binding;; response to drug;; transport;; xenobiotic-transporting ATPase activity	cell
TRPA1	transient receptor potential cation channel, subfamily A, member 1 (TRPA1), mRNA.	2.1646	Hs.137674	8989	cation channel activity;; cation transport;; channel or pore class transporter activity;; integral to plasma membrane;; membrane;; membrane fraction;; sensory perception	cell
RSAD1	radical S-adenosyl methionine domain containing 1 (RSAD1), mRNA.	2.1632	Hs.8033	55316	coproporphyrinogen oxidase activity;; cytoplasm;; iron ion binding;; magnesium ion binding;; oxidoreductase activity;; porphyrin biosynthesis	cell
U2AF1RS1	U2 small nuclear ribonucleoprotein auxiliary factor, small subunit 1	2.1632
WDR4	WD repeat domain 4 (WDR4), transcript variant 1, mRNA.	2.1609	Hs.248815	10785	cellular_component unknown;; molecular_function unknown;; tRNA processing	cellular_component unknown
EIF2C1	eukaryotic translation initiation factor 2C, 1 (EIF2C1), mRNA.	2.1608	Hs.22867	26523	eukaryotic translation initiation factor 2 complex;; protein biosynthesis;; regulation of translational initiation;; translation initiation factor activity	cell;; protein complex
FLN29	FLN29 gene product (FLN29), mRNA.	2.1605	Hs.5148	10906	nucleic acid binding;; nucleus;; zinc ion binding	cell;; organelle
PEX1	peroxisome biogenesis factor 1 (PEX1), mRNA.	2.1588	Hs.164682	5189	ATP binding;; ATPase activity, coupled;; membrane;; nucleoside-triphosphatase activity;; nucleotide binding;; peroxisome;; peroxisome organization and biogenesis;; protein transport	cell;; organelle
KIAA0664	KIAA0664 protein (KIAA0664), mRNA.	2.1585	Hs.22616	23277	metabolism;; oxidoreductase activity;; protein biosynthesis;; translation initiation factor activity
FOXJ3	forkhead box J3 (FOXJ3), mRNA.	2.1585	Hs.26023	22887	nucleus;; regulation of transcription, DNA-dependent;; transcription;; transcription factor activity	cell;; organelle
EPS8L1	EPS8-like 1 (EPS8L1), transcript variant 3, mRNA.	2.1583	Hs.438862	54869	biological_process unknown;; integral to membrane;; kinase activity;; receptor activity;; transferase activity, transferring glycosyl groups	cell
FLJ23514	hypothetical protein FLJ23514 (FLJ23514), mRNA.	2.1581	Hs.144913	60494	DNA binding
DXYS155E	DNA segment on chromosome X and Y (unique) 155 expressed sequence (DXYS155E), transcript variant 1, mRNA.	2.1569	Hs.522572	8227	acetylserotonin O-methyltransferase activity;; B-cell activation;; melatonin biosynthesis;; membrane;; neuropeptide hormone activity;; protein biosynthesis;; regulation of transcription, DNA-dependent;; rhythmic process;; signal transduction;; transferase activity	cell
RPA3	replication protein A3, 14kDa (RPA3), mRNA.	2.1569	Hs.487540	6119	DNA repair;; DNA replication;; DNA replication factor A complex;; nucleic acid binding;; nucleus;; single-stranded DNA binding	cell;; organelle;; protein complex
ELYS	ELYS transcription factor-like protein TMBS62 (ELYS), mRNA.	2.1568	Hs.300887
SERTAD2	SERTA domain containing 2 (SERTAD2), mRNA.	2.1555	Hs.77293	9792	regulation of transcription, DNA-dependent;; transcription
KIAA0186	PREDICTED: KIAA0186 gene product (KIAA0186), mRNA.	2.1545	Hs.360033	9837	DNA replication;; nucleus	cell;; organelle
RNF4	ring finger protein 4 (RNF4), mRNA.	2.1536	Hs.66394	6047	nucleus;; protein ubiquitination;; regulation of transcription from RNA polymerase II promoter;; transcription;; transcription coactivator activity;; transcription factor activity;; ubiquitin ligase complex;; ubiquitin-protein ligase activity;; zinc ion binding	cell;; organelle;; protein complex
ARK5	AMP-activated protein kinase family member 5 (ARK5), mRNA.	2.1531	Hs.524692	9891	ATP binding;; protein amino acid phosphorylation;; protein kinase activity;; protein serine/threonine kinase activity;; transferase activity
BAG5	BCL2-associated athanogene 5 (BAG5), mRNA.	2.1527	Hs.5443	9529	apoptosis;; protein folding;; unfolded protein binding
FANCG	Fanconi anemia, complementation group G (FANCG), mRNA.	2.1526	Hs.434873	2189	binding;; cell cycle checkpoint;; damaged DNA binding;; DNA repair;; nucleus	cell;; organelle
BAIAP2L1	BAI1-associated protein 2-like 1 (BAIAP2L1), mRNA.	2.1524	Hs.489237	55971	growth factor activity;; kinase activity;; receptor activity
CDKN3	cyclin-dependent kinase inhibitor 3 (CDK2-associated dual specificity phosphatase) (CDKN3), mRNA.	2.1522	Hs.84113	1033	cell cycle;; cell cycle arrest;; hydrolase activity;; negative regulation of cell proliferation;; protein amino acid dephosphorylation;; protein tyrosine phosphatase activity;; protein tyrosine/serine/threonine phosphatase activity;; regulation of cyclin dependent protein kinase activity
PPP3CB	Protein phosphatase 3 (formerly 2B), catalytic subunit, beta isoform (calcineurin A beta)	2.1521	Hs.500067	5532	calcineurin complex;; calcium ion binding;; calmodulin binding;; hydrolase activity;; protein amino acid dephosphorylation;; protein serine/threonine phosphatase activity;; regulation of cell cycle;; signal transduction;; transcription, DNA-dependent	protein complex
UBE2E1	ubiquitin-conjugating enzyme E2E 1 (UBC4/5 homolog, yeast) (UBE2E1), transcript variant 2, mRNA.	2.1508	Hs.164853	7324	ligase activity;; ubiquitin conjugating enzyme activity;; ubiquitin conjugating enzyme activity;; ubiquitin cycle;; ubiquitin-dependent protein catabolism;; ubiquitin-protein ligase activity
ALS4	Amyotrophic lateral sclerosis 4	2.1501	Hs.460317	23064	ATP binding;; cell death;; helicase activity;; hydrolase activity;; nucleus	cell;; organelle
HERC6	hect domain and RLD 6 (HERC6), mRNA.	2.1498	Hs.529317	55008	intracellular;; ubiquitin cycle;; ubiquitin-protein ligase activity	cell
BRF2	butyrate response factor 2 (EGF-response factor 2)	2.1496
REC14	recombination protein REC14 (REC14), mRNA.	2.1495	Hs.513055	80349
FBXL14	F-box and leucine-rich repeat protein 14	2.1488	Hs.367956	144699	ubiquitin cycle
IMPA1	inositol(myo)-1(or 4)-monophosphatase 1 (IMPA1), mRNA.	2.1487	Hs.492120	3612	carbohydrate metabolism;; hydrolase activity;; inositol-1(or 4)-monophosphatase activity;; magnesium ion binding;; phosphate metabolism;; phosphatidylinositol biosynthesis;; phosphoric ester hydrolase activity;; signal transduction
S100A13	PREDICTED: S100 calcium binding protein A13 (S100A13), mRNA.	2.1486	Hs.516505	6284	calcium ion binding;; cell differentiation;; cellular_component unknown	cellular_component unknown
C20orf108	chromosome 20 open reading frame 108 (C20orf108), mRNA.	2.1478	Hs.143736	116151	integral to membrane	cell
TRAPPC3	trafficking protein particle complex 3 (TRAPPC3), mRNA.	2.1477	Hs.523131	27095	endoplasmic reticulum;; Golgi apparatus;; transport	cell;; organelle
CHC1	RNA, U17D small nucleolar	2.1465	Hs.469723	1104	cell cycle;; chromatin binding;; condensed nuclear chromosome;; cytokinesis;; DNA packaging;; G1/S transition of mitotic cell cycle;; histone binding;; mitotic spindle organization and biogenesis;; nuclear chromatin;; nucleus;; Ran guanyl-nucleotide exchange factor activity;; regulation of mitosis;; regulation of S phase of mitotic cell cycle	cell;; organelle
GGH	gamma-glutamyl hydrolase (conjugase, folylpolygammaglutamyl hydrolase) (GGH), mRNA.	2.1464	Hs.78619	8836	exopeptidase activity;; gamma-glutamyl hydrolase activity;; hydrolase activity;; lysosome	cell;; organelle
	Homo sapiens rpL7a pseudogene, clone 34	2.1455
MOBK1B	MOB1, Mps One Binder kinase activator-like 1B (yeast)	2.1421	Hs.196437	55233
MFAP3L	microfibrillar-associated protein 3-like (MFAP3L), transcript variant 1, mRNA.	2.1391	Hs.178121	9848	integral to membrane	cell
LOC339287	Hypothetical protein LOC339287	2.139	Hs.532786	339287
YARS	tyrosyl-tRNA synthetase (YARS), mRNA.	2.1389	Hs.213264	8565	apoptosis;; ATP binding;; cell motility;; cytoplasm;; extracellular space;; interleukin-8 receptor binding;; ligase activity;; protein biosynthesis;; signal transducer activity;; soluble fraction;; tRNA binding;; tyrosine-tRNA ligase activity;; tyrosyl-tRNA aminoacylation	cell;; extracellular region
RBBP6	retinoblastoma binding protein 6 (RBBP6), transcript variant 2, mRNA.	2.1384	Hs.188553	5930	nucleic acid binding;; protein binding;; protein ubiquitination;; regulation of cell cycle;; transferase activity;; ubiquitin ligase complex;; ubiquitin-protein ligase activity;; zinc ion binding	cell;; protein complex
TNPO3	transportin 3 (TNPO3), mRNA.	2.1382	Hs.193613	23534	binding;; nucleus;; protein transport;; receptor activity	cell;; organelle
DKFZP564C152	DKFZP564C152 protein	2.1375	Hs.184216	26120
SELS	selenoprotein S (SELS), transcript variant 2, mRNA.	2.1348	Hs.32148	55829	antioxidant activity;; endoplasmic reticulum;; enzyme binding;; ER-associated protein catabolism;; establishment of protein localization;; integral to endoplasmic reticulum membrane;; integral to endoplasmic reticulum membrane;; intracellular protein transport;; receptor activity;; redox signal response;; regulation of cell redox homeostasis;; response to glucose stimulus;; retrograde protein tra…	cell;; organelle
NCOR1	nuclear receptor co-repressor 1 (NCOR1), mRNA.	2.1347	Hs.462323	9611	DNA binding;; nucleus;; regulation of transcription, DNA-dependent;; transcription corepressor activity;; transcription from RNA polymerase II promoter	cell;; organelle
PRO2037	Hypothetical protein PRO2037	2.133
HIRIP5	HIRA interacting protein 5 (HIRIP5), transcript variant 4, mRNA.	2.1328	Hs.430439	27247
RRN3	RRN3 RNA polymerase I transcription factor homolog (yeast) (RRN3), mRNA.	2.1322	Hs.460078	54700	RNA polymerase I transcription factor activity;; transcription from RNA polymerase I promoter;; translation initiation factor activity
IGF2R	insulin-like growth factor 2 receptor (IGF2R), mRNA.	2.1311	Hs.487062	3482	insulin-like growth factor receptor activity;; integral to plasma membrane;; lysosome;; membrane;; receptor activity;; receptor mediated endocytosis;; signal transduction;; transport;; transporter activity	cell;; organelle
FKBP11	FK506 binding protein 11, 19 kDa (FKBP11), mRNA.	2.1301	Hs.438695	51303	isomerase activity;; peptidyl-prolyl cis-trans isomerase activity;; protein folding
AMT	aminomethyltransferase (glycine cleavage system protein T) (AMT), mRNA.	2.1292	Hs.102	275	aminomethyltransferase activity;; glycine catabolism;; glycine cleavage complex;; mitochondrion;; transaminase activity;; transferase activity	cell;; organelle;; protein complex
GTF3A	general transcription factor IIIA (GTF3A), mRNA.	2.1286	Hs.445977	2971	DNA binding;; nucleus;; regulation of transcription, DNA-dependent;; RNA binding;; RNA polymerase III transcription factor activity;; rRNA transcription;; transcription;; transcription from RNA polymerase III promoter;; zinc ion binding	cell;; organelle
FADS1	fatty acid desaturase 1 (FADS1), mRNA.	2.1284	Hs.503546	3992	cell-cell signaling;; cellular response to starvation;; fatty acid biosynthesis;; fatty acid desaturation;; fatty acid desaturation;; icosanoid biosynthesis;; integral to membrane;; membrane;; membrane fraction;; microsome;; oxidoreductase activity;; oxidoreductase activity;; oxidoreductase activity, acting on paired donors, with oxidation of a pair of donors resulting in th;; phospholipid biosyn…	cell
IPLA2(GAMMA)	intracellular membrane-associated calcium-independent phospholipase A2 gamma (IPLA2(GAMMA)), mRNA.	2.1274	Hs.418133	50640	ATP binding;; ATP binding;; calcium-independent phospholipase A2 activity;; calcium-independent phospholipase A2 activity;; catalytic activity;; fatty acid metabolism;; fatty acid metabolism;; intracellular;; intracellular;; membrane fraction;; membrane fraction;; nutrient reservoir activity;; peroxisomal membrane;; peroxisomal membrane	cell;; organelle
PDIR	for protein disulfide isomerase-related (PDIR), mRNA.	2.126	Hs.477352	10954	electron transport;; electron transporter activity;; electron transporter activity;; endoplasmic reticulum;; isomerase activity;; protein disulfide isomerase activity;; protein folding;; response to stress	cell;; organelle
GRK5	G protein-coupled receptor kinase 5 (GRK5), mRNA.	2.1249	Hs.524625	2869	ATP binding;; cytoplasm;; G-protein coupled receptor kinase activity;; G-protein signaling, coupled to cAMP nucleotide second messenger;; phospholipid binding;; protein amino acid phosphorylation;; protein kinase C binding;; regulation of G-protein coupled receptor protein signaling pathway;; signal transducer activity;; signal transduction;; soluble fraction;; transferase activity	cell
BRD8	bromodomain containing 8 (BRD8), transcript variant 3, mRNA.	2.1225	Hs.519337	10902	cell surface receptor linked signal transduction;; chromatin modification;; ligand-regulated transcription factor activity;; nucleus;; regulation of cell growth;; regulation of transcription from RNA polymerase II promoter;; thyroid hormone receptor activity;; transcription;; transcription coactivator activity;; transcription factor activity	cell;; organelle
ATP5E	ATP synthase, H+ transporting, mitochondrial F1 complex, epsilon subunit (ATP5E), nuclear gene encoding mitochondrial protein, mRNA.	2.1225	Hs.546238	514	ATP synthesis coupled proton transport;; hydrogen-transporting ATP synthase activity, rotational mechanism;; hydrogen-transporting ATPase activity, rotational mechanism;; hydrolase activity;; ion transport;; mitochondrion;; proton transport;; proton-transporting ATP synthase complex (sensu Eukaryota);; proton-transporting two-sector ATPase complex	cell;; organelle;; protein complex
METTL1	methyltransferase-like 1 (METTL1), transcript variant 3, mRNA.	2.1188	Hs.42957	4234	cellular_component unknown;; S-adenosylmethionine-dependent methyltransferase activity;; transferase activity;; tRNA (guanine-N7-)-methyltransferase activity;; tRNA modification;; tRNA processing	cellular_component unknown
KIAA1287	KIAA1287 protein (KIAA1287), mRNA.	2.1186	Hs.279646	57508
BAZ1B	bromodomain adjacent to zinc finger domain, 1B (BAZ1B), transcript variant 2, mRNA.	2.1183	Hs.488671	9031	DNA binding;; nucleus;; protein ubiquitination;; regulation of transcription, DNA-dependent;; transcription;; transcription factor activity;; ubiquitin ligase complex;; ubiquitin-protein ligase activity;; zinc ion binding;; zinc ion binding	cell;; organelle;; protein complex
UBE4B	ubiquitination factor E4B (UFD2 homolog, yeast) (UBE4B), mRNA.	2.1161	Hs.386404	10277
ST14	suppression of tumorigenicity 14 (colon carcinoma, matriptase, epithin)	2.116
MAST2	microtubule associated serine/threonine kinase 2 (MAST2), mRNA.	2.1157	Hs.319481	23139	ATP binding;; ATP binding;; magnesium ion binding;; protein amino acid phosphorylation;; protein amino acid phosphorylation;; protein binding;; protein serine/threonine kinase activity;; protein-tyrosine kinase activity;; regulation of interleukin-12 biosynthesis;; spermatid cell differentiation
EIF4EBP1	eukaryotic translation initiation factor 4E binding protein 1 (EIF4EBP1), mRNA.	2.1153	Hs.411641	1978	eukaryotic initiation factor 4E binding;; negative regulation of protein biosynthesis;; negative regulation of translational initiation;; regulation of translation
NT5C3	5'-nucleotidase, cytosolic III (NT5C3), mRNA.	2.1137	Hs.487933	51251	5'-nucleotidase activity;; cellular_component unknown;; hydrolase activity;; nucleotide catabolism	cellular_component unknown
PP35	protein similar to E.coli yhdg and R. capsulatus nifR3 (PP35), mRNA.	2.1136	Hs.97627	11062
FLJ12735	hypothetical protein FLJ12735 (FLJ12735), mRNA.	2.1125	Hs.528902	79915	ATP binding;; mitochondrion;; nucleoside-triphosphatase activity;; nucleotide binding;; protein folding;; unfolded protein binding	cell;; organelle
IRAK1	interleukin-1 receptor-associated kinase 1 (IRAK1), mRNA.	2.1123	Hs.522819	3654	activation of NF-kappaB-inducing kinase;; ATP binding;; defense response;; interleukin-1 receptor complex;; magnesium ion binding;; NF-kappaB-inducing kinase activity;; positive regulation of transcription;; protein amino acid phosphorylation;; protein amino acid phosphorylation;; protein binding;; protein binding;; protein homodimerization activity;; protein kinase binding;; protein serine/threo…	cell;; protein complex
RPP30	ribonuclease P/MRP 30kDa subunit (RPP30), mRNA.	2.1113	Hs.139120	10556	hydrolase activity;; nucleolar ribonuclease P complex;; nucleus;; ribonuclease activity;; ribonuclease P activity;; tRNA processing	cell;; organelle;; protein complex
CD44	CD44 antigen (homing function and Indian blood group system) (CD44), transcript variant 5, mRNA.	2.1105	Hs.502328	960	cell adhesion;; cell-cell adhesion;; cell-matrix adhesion;; collagen binding;; hyaluronic acid binding;; hyaluronic acid binding;; integral to membrane;; integral to plasma membrane;; membrane;; protein binding;; receptor activity	cell
IFRD2	interferon-related developmental regulator 2 (IFRD2), mRNA.	2.1093	Hs.315177
FAM29A	family with sequence similarity 29, member A (FAM29A), mRNA.	2.1085	Hs.533468	54801
2005-09-07	septin 7 (SEPT7), transcript variant 2, mRNA.	2.1079	Hs.191346	989	actin cytoskeleton;; cell cycle;; cytokinesis;; GTP binding;; GTP binding;; structural molecule activity	cell;; organelle
CIT	citron (rho-interacting, serine/threonine kinase 21) (CIT), mRNA.	2.1079	Hs.119594	11113	ATP binding;; diacylglycerol binding;; intracellular;; intracellular signaling cascade;; protein amino acid phosphorylation;; protein serine/threonine kinase activity;; protein-tyrosine kinase activity;; small GTPase regulator activity;; transferase activity	cell
C10orf70	chromosome 10 open reading frame 70 (C10orf70), mRNA.	2.1045	Hs.370102	55847	mitochondrion	cell;; organelle
SPATA5L1	spermatogenesis associated 5-like 1 (SPATA5L1), mRNA.	2.1041	Hs.369657	79029	ATP binding;; cytokinesis;; nucleoside-triphosphatase activity;; nucleotide binding
PHLDA1	Pleckstrin homology-like domain, family A, member 1	2.103	Hs.549112	22822	nucleus	cell;; organelle
TRMT1	tRNA (5-methylaminomethyl-2-thiouridylate)-methyltransferase 1 (TRMT1), nuclear gene encoding mitochondrial protein, transcript variant 5, mRNA.	2.1028	Hs.439524	55687	cytoplasm;; methyltransferase activity;; mitochondrion;; transferase activity;; tRNA (5-methylaminomethyl-2-thiouridylate)-methyltransferase activity;; tRNA (5-methylaminomethyl-2-thiouridylate)-methyltransferase activity;; tRNA processing;; tRNA processing	cell;; organelle
FLJ21168	hypothetical protein FLJ21168 (FLJ21168), mRNA.	2.1028	Hs.24808	80143
ACTR5	ARP5 actin-related protein 5 homolog (yeast) (ACTR5), mRNA.	2.1023	Hs.371585	79913	protein binding;; structural molecule activity
KIAA0252	KIAA0252 (KIAA0252), mRNA.	2.1017	Hs.511096	23168
NDUFA1	NADH dehydrogenase (ubiquinone) 1 alpha subcomplex, 1, 7.5kDa (NDUFA1), nuclear gene encoding mitochondrial protein, mRNA.	2.1	Hs.534168	4694	generation of precursor metabolites and energy;; membrane fraction;; mitochondrion;; NADH dehydrogenase (ubiquinone) activity;; NADH dehydrogenase activity;; oxidoreductase activity	cell;; organelle
THRAP2	thyroid hormone receptor associated protein 2 (THRAP2), mRNA.	2.0976	Hs.159799	23389	receptor activity
WDR51A	WD repeat domain 51A (WDR51A), mRNA.	2.0951	Hs.476306	25886
PRTFDC1	phosphoribosyl transferase domain containing 1 (PRTFDC1), mRNA.	2.0944	Hs.405619	56952	cytoplasm;; hypoxanthine phosphoribosyltransferase activity;; nucleoside metabolism;; purine ribonucleoside salvage;; transferase activity, transferring glycosyl groups	cell
EXOSC2	exosome component 2 (EXOSC2), mRNA.	2.0942	Hs.546354	23404	3'-5'-exoribonuclease activity;; 7S RNA binding;; cytoplasm;; exonuclease activity;; exosome (RNase complex);; hydrolase activity;; nucleus;; rRNA processing	cell;; organelle;; protein complex
PHF20L1	PHD finger protein 20-like 1 (PHF20L1), transcript variant 1, mRNA.	2.0922	Hs.304362	51105	DNA binding;; nucleic acid binding;; nucleus;; regulation of transcription, DNA-dependent	cell;; organelle
KIF5C	Kinesin family member 5C	2.092	Hs.435557	3800	ATP binding;; kinesin complex;; microtubule motor activity;; microtubule-based movement;; organelle organization and biogenesis	cell;; organelle;; protein complex
NEUGRIN	mesenchymal stem cell protein DSC92 (NEUGRIN), mRNA.	2.0915	Hs.513145
KIAA0261	KIAA0261 (KIAA0261), mRNA.	2.0906	Hs.203099	23063
KIAA1458	PREDICTED: KIAA1458 protein (KIAA1458), mRNA.	2.0897	Hs.479677	57606
ZNF302	zinc finger protein 302 (ZNF302), transcript variant 2, mRNA.	2.0894	Hs.436350	55900	DNA binding;; nucleus;; regulation of transcription, DNA-dependent;; transcription;; zinc ion binding	cell;; organelle
DHCR7	7-dehydrocholesterol reductase (DHCR7), mRNA.	2.0884	Hs.503134	1717	7-dehydrocholesterol reductase activity;; cholesterol binding;; cholesterol biosynthesis;; electron transporter activity;; endoplasmic reticulum;; integral to nuclear inner membrane;; membrane;; membrane fraction;; nuclear outer membrane;; oxidoreductase activity	cell;; organelle
PPHLN1	Periphilin 1	2.0882	Hs.444157	51535	nucleus	cell;; organelle
OIP5	Opa interacting protein 5 (OIP5), mRNA.	2.0882	Hs.511092	11339	cell communication;; cellular_component unknown;; protein binding	cellular_component unknown
GCA	grancalcin, EF-hand calcium binding protein (GCA), mRNA.	2.0853	Hs.377894	25801	calcium ion binding;; cytoplasm;; membrane fusion;; plasma membrane	cell
BRMS1	Breast cancer metastasis suppressor 1	2.084	Hs.100426	25855	cellular_component unknown;; molecular_function unknown;; negative regulation of cell cycle	cellular_component unknown
MICB	MHC class I polypeptide-related sequence B (MICB), mRNA.	2.0832	Hs.211580	4277	antigen presentation;; cell recognition;; cellular defense response;; MHC class I protein complex;; MHC class I receptor activity;; protein binding;; response to stress	cell;; protein complex
NSD1	nuclear receptor binding SET domain protein 1 (NSD1), transcript variant 1, mRNA.	2.083	Hs.208961	64324	DNA binding;; nucleus;; protein ubiquitination;; regulation of transcription, DNA-dependent;; transcription;; ubiquitin ligase complex;; ubiquitin-protein ligase activity;; zinc ion binding	cell;; organelle;; protein complex
COBRA1	cofactor of BRCA1 (COBRA1), mRNA.	2.0829	Hs.521809	25920	negative regulation of transcription;; nucleus;; regulation of transcription, DNA-dependent;; transcription	cell;; organelle
SRRM2	serine/arginine repetitive matrix 2 (SRRM2), mRNA.	2.0808	Hs.433343	23524
FLJ23518	hypothetical protein FLJ23518 (FLJ23518), mRNA.	2.0805	Hs.525088	29061
TRH	thyrotropin-releasing hormone (TRH), mRNA.	2.0779	Hs.182231	7200	cell-cell signaling;; extracellular region;; hormone-mediated signaling;; neuropeptide hormone activity;; signal transduction;; soluble fraction;; thyrotropin-releasing hormone activity	cell;; extracellular region
ARFGAP1	ADP-ribosylation factor GTPase activating protein 1 (ARFGAP1), transcript variant 1, mRNA.	2.0761	Hs.25584	55738	electron transport;; electron transporter activity;; Golgi apparatus;; GTPase activator activity;; iron ion binding;; protein transport;; regulation of GTPase activity	cell;; organelle
ShrmL	Shroom-related protein (ShrmL), mRNA.	2.0745	Hs.137459	57619	protein binding
PARP8	poly (ADP-ribose) polymerase family, member 8 (PARP8), mRNA.	2.074	Hs.369581	79668
IL6	interleukin 6 (interferon, beta 2) (IL6), mRNA.	2.073	Hs.512234	3569	acute-phase response;; B-cell differentiation;; cell surface receptor linked signal transduction;; cell-cell signaling;; cytokine activity;; extracellular space;; humoral immune response;; interleukin-6 receptor binding;; negative regulation of cell proliferation;; neuron cell differentiation;; positive regulation of cell proliferation	extracellular region
OGFRL1	opioid growth factor receptor-like 1 (OGFRL1), mRNA.	2.072	Hs.549195	79627	membrane;; receptor activity	cell
PPM1A	protein phosphatase 1A (formerly 2C), magnesium-dependent, alpha isoform (PPM1A), transcript variant 3, mRNA.	2.0713	Hs.130036	5494	hydrolase activity;; magnesium ion binding;; manganese ion binding;; positive regulation of I-kappaB kinase/NF-kappaB cascade;; protein amino acid dephosphorylation;; protein phosphatase type 2C activity;; protein serine/threonine phosphatase complex;; signal transducer activity	protein complex
JUN	v-jun sarcoma virus 17 oncogene homolog (avian) (JUN), mRNA.	2.0713	Hs.525704	3725	nuclear chromosome;; regulation of transcription, DNA-dependent;; RNA polymerase II transcription factor activity;; transcription;; transcription factor activity;; transcription factor binding	cell;; organelle
ZNF217	zinc finger protein 217 (ZNF217), mRNA.	2.0693	Hs.155040	7764	nucleus;; regulation of transcription, DNA-dependent;; transcription factor activity;; zinc ion binding	cell;; organelle
AP3M1	adaptor-related protein complex 3, mu 1 subunit (AP3M1), transcript variant 2, mRNA.	2.0676	Hs.500104	26985	clathrin vesicle coat;; Golgi apparatus;; intracellular protein transport;; lysosome;; protein-lysosome targeting;; transport	cell;; organelle
SLC26A6	solute carrier family 26, member 6 (SLC26A6), transcript variant 3, mRNA.	2.0675	Hs.436194	65010	calcium ion binding;; cell adhesion;; G-protein coupled receptor activity;; homophilic cell adhesion;; integral to membrane;; membrane;; neuropeptide signaling pathway;; structural molecule activity;; sulfate porter activity;; sulfate transport	cell
KIF1C	Kinesin family member 1C	2.0662	Hs.435120	10749	ATP binding;; cytoskeleton;; endoplasmic reticulum;; Golgi apparatus;; microtubule associated complex;; microtubule motor activity;; microtubule-based movement;; retrograde transport, Golgi to ER	cell;; organelle;; protein complex
SMYD5	SMYD family member 5 (SMYD5), mRNA.	2.0654	Hs.516095	10322	biological_process unknown;; cellular_component unknown;; molecular_function unknown	cellular_component unknown
GTF2H2	general transcription factor IIH, polypeptide 2, 44kDa (GTF2H2), mRNA.	2.0651	Hs.191356
RAPGEF2	PREDICTED: Rap guanine nucleotide exchange factor (GEF) 2 (RAPGEF2), mRNA.	2.0649	Hs.113912	9693	calcium ion binding;; cAMP-mediated signaling;; diacylglycerol binding;; integral to plasma membrane;; MAPKKK cascade;; membrane;; protein binding;; Rap GTPase activator activity;; Rap guanyl-nucleotide exchange factor activity;; signal transducer activity;; small GTPase mediated signal transduction	cell
PCNX	pecanex homolog (Drosophila) (PCNX), mRNA.	2.0633	Hs.158722	22990	integral to membrane	cell
NDUFB10	NADH dehydrogenase (ubiquinone) 1 beta subcomplex, 10, 22kDa (NDUFB10), mRNA.	2.0617	Hs.513266	4716	membrane fraction;; mitochondrion;; NADH dehydrogenase (ubiquinone) activity;; NADH dehydrogenase activity;; oxidoreductase activity	cell;; organelle
YTHDF3	YTH domain family, member 3 (YTHDF3), mRNA.	2.0614	Hs.491861	253943
RPL18A	Ribosomal protein L18a	2.0609	Hs.337766	6142	cytosolic large ribosomal subunit (sensu Eukaryota);; protein biosynthesis;; ribosome;; RNA binding;; structural constituent of ribosome	cell;; organelle;; protein complex
TOMM70A	translocase of outer mitochondrial membrane 70 homolog A (yeast) (TOMM70A), nuclear gene encoding mitochondrial protein, mRNA.	2.0603	Hs.227253	9868	binding;; integral to membrane;; mitochondrion;; outer membrane	cell;; organelle
GNG10	guanine nucleotide binding protein (G protein), gamma 10 (GNG10), mRNA.	2.0599	Hs.534196	2790	G-protein coupled receptor protein signaling pathway;; GTPase activity;; heat shock protein binding;; heterotrimeric G-protein complex;; protein folding;; signal transducer activity;; signal transduction;; signal transduction;; unfolded protein binding	cell;; protein complex
DHX40	DEAH (Asp-Glu-Ala-His) box polypeptide 40 (DHX40), mRNA.	2.0596	Hs.29403	79665	ATP binding;; ATP-dependent helicase activity;; hydrolase activity;; nucleic acid binding;; nucleus	cell;; organelle
ZFP28	zinc finger protein 28 homolog (mouse) (ZFP28), mRNA.	2.058	Hs.14794	140612	DNA binding;; nucleic acid binding;; nucleus;; regulation of transcription, DNA-dependent;; transcription;; zinc ion binding	cell;; organelle
KIF22	kinesin family member 22 (KIF22), mRNA.	2.0567	Hs.119324	3835	ATP binding;; DNA binding;; DNA binding;; DNA repair;; kinetochore;; microtubule associated complex;; microtubule motor activity;; microtubule motor activity;; microtubule-based movement;; mitosis;; nucleus;; nucleus	cell;; organelle;; protein complex
MAPK9	mitogen-activated protein kinase 9 (MAPK9), transcript variant 1, mRNA.	2.0555	Hs.484371	5601	ATP binding;; JNK cascade;; JUN kinase activity;; MAP kinase activity;; protein amino acid phosphorylation;; protein binding;; protein serine/threonine kinase activity;; response to stress;; transferase activity
FEM1B	Fem-1 homolog b (C. elegans)	2.0532	Hs.362733	10116	cellular_component unknown;; death receptor binding;; induction of apoptosis;; receptor activity	cellular_component unknown
BICD2	bicaudal D homolog 2 (Drosophila) (BICD2), transcript variant 2, mRNA.	2.0523	Hs.436939	23299	cytoskeleton;; Golgi apparatus	cell;; organelle
SAV1	salvador homolog 1 (Drosophila) (SAV1), mRNA.	2.0522	Hs.257341	60485	protein binding;; signal transduction
HSA277841	ELG protein (HSA277841), mRNA.	2.0519	Hs.120963	55421
CES2	carboxylesterase 2 (intestine, liver) (CES2), transcript variant 2, mRNA.	2.0517	Hs.282975	8824	catabolism;; endoplasmic reticulum;; hydrolase activity;; serine esterase activity	cell;; organelle
POP5	processing of precursor 5, ribonuclease P/MRP subunit (S. cerevisiae) (POP5), transcript variant 3, mRNA.	2.0467	Hs.279913	51367	ribonuclease activity;; tRNA processing
UHRF2	ubiquitin-like, containing PHD and RING finger domains, 2 (UHRF2), transcript variant 2, mRNA.	2.0441	Hs.493401	29044	DNA binding;; protein modification;; protein ubiquitination;; regulation of transcription, DNA-dependent;; ubiquitin ligase complex;; ubiquitin-protein ligase activity;; zinc ion binding	cell;; protein complex
DHX8	DEAH (Asp-Glu-Ala-His) box polypeptide 8 (DHX8), mRNA.	2.044	Hs.463105	1659	ATP binding;; ATP-dependent RNA helicase activity;; hydrolase activity;; nuclear mRNA splicing, via spliceosome;; RNA binding;; RNA splicing;; spliceosome complex	cell;; organelle;; protein complex
COL5A2	collagen, type V, alpha 2 (COL5A2), mRNA.	2.0434	Hs.445827	1290	collagen;; collagen type V;; cytoplasm;; extracellular matrix structural constituent;; phosphate transport	cell;; extracellular matrix;; extracellular region
RTTN	rotatin (RTTN), mRNA.	2.0433	Hs.31931	25914	binding
RAB10	RAB10, member RAS oncogene family (RAB10), mRNA.	2.043	Hs.467960	10890	GTP binding;; intracellular protein transport;; small GTPase mediated signal transduction
GPR172A	G protein-coupled receptor 172A (GPR172A), mRNA.	2.0413	Hs.6459	79581	receptor activity
LOC51581	unnamed HERV-H protein	2.041
CDH3	cadherin 3, type 1, P-cadherin (placental) (CDH3), mRNA.	2.04	Hs.191842	1001	calcium ion binding;; cell adhesion;; homophilic cell adhesion;; integral to membrane;; membrane;; protein binding;; sensory perception;; visual perception	cell
ANKFY1	Ankyrin repeat and FYVE domain containing 1	2.0388	Hs.513875	51479	endocytosis;; endosome membrane;; membrane;; protein binding;; zinc ion binding	cell;; organelle
TIMM17B	translocase of inner mitochondrial membrane 17 homolog B (yeast) (TIMM17B), mRNA.	2.0386	Hs.30570	10245	integral to membrane;; mitochondrial inner membrane presequence translocase complex;; mitochondrion;; protein translocase activity;; protein-mitochondrial targeting	cell;; organelle;; protein complex
RRBP1	ribosome binding protein 1 homolog 180kDa (dog) (RRBP1), mRNA.	2.0359	Hs.472213	6238	endoplasmic reticulum;; extracellular matrix structural constituent;; integral to endoplasmic reticulum membrane;; protein biosynthesis;; protein targeting;; protein transport;; receptor activity;; ribosome;; ribosome receptor activity;; signal transduction	cell;; organelle;; protein complex
PARK7	Parkinson disease (autosomal recessive, early onset) 7 (PARK7), mRNA.	2.0357	Hs.419640	11315	cytoplasm;; nucleus;; protein folding;; Ras protein signal transduction;; unfolded protein binding	cell;; organelle
PABPN1	poly(A) binding protein, nuclear 1 (PABPN1), mRNA.	2.0341	Hs.117176	8106	mRNA processing;; muscle contraction;; nucleus;; RNA binding	cell;; organelle
TMED3	transmembrane emp24 domain containing 3 (TMED3), mRNA.	2.0336	Hs.513058	23423	integral to membrane;; intracellular protein transport;; membrane;; protein carrier activity	cell
CRSP8	cofactor required for Sp1 transcriptional activation, subunit 8, 34kDa (CRSP8), mRNA.	2.0331	Hs.374262	9442	regulation of transcription from RNA polymerase II promoter;; transcription coactivator activity;; transcription initiation from RNA polymerase II promoter
CFL1	cofilin 1 (non-muscle) (CFL1), mRNA.	2.0323	Hs.170622	1072	actin binding;; actin cytoskeleton organization and biogenesis;; cytoskeleton;; nucleus;; Rho protein signal transduction	cell;; organelle
VAPA	VAMP (vesicle-associated membrane protein)-associated protein A, 33kDa (VAPA), transcript variant 2, mRNA.	2.0315	Hs.165195	9218	exocytosis;; integral to membrane;; membrane fusion;; positive regulation of I-kappaB kinase/NF-kappaB cascade;; protein complex assembly;; signal transducer activity;; structural molecule activity	cell
EEF1D	eukaryotic translation elongation factor 1 delta (guanine nucleotide exchange protein) (EEF1D), transcript variant 2, mRNA.	2.0313	Hs.333388	1936	eukaryotic translation elongation factor 1 complex;; eukaryotic translation elongation factor 1 complex;; guanyl-nucleotide exchange factor activity;; positive regulation of I-kappaB kinase/NF-kappaB cascade;; positive regulation of I-kappaB kinase/NF-kappaB cascade;; protein biosynthesis;; signal transducer activity;; signal transducer activity;; translation elongation factor activity;; translat…	cell;; protein complex
SH2BP1	SH2 domain binding protein 1 (tetratricopeptide repeat containing) (SH2BP1), mRNA.	2.0297	Hs.173288	9646	binding
SECP43	tRNA selenocysteine associated protein (SECP43), mRNA.	2.0297	Hs.533626	54952	nucleic acid binding
HELZ	helicase with zinc finger domain (HELZ), mRNA.	2.0294	Hs.370140	9931	ATP binding;; helicase activity;; hydrolase activity;; nucleic acid binding
CHMP1.5	CHMP1.5 protein (CHMP1.5), mRNA.	2.0282	Hs.551551	57132	molecular_function unknown
EPPK1	Epiplakin 1	2.0279	Hs.200412	83481	biological_process unknown;; cytoskeleton;; structural molecule activity	cell;; organelle
FLJ20130	hypothetical protein FLJ20130 (FLJ20130), mRNA.	2.0258	Hs.163629	54830	nuclear pore;; structural constituent of nuclear pore	cell;; organelle
KIAA1533	KIAA1533 (KIAA1533), mRNA.	2.0255	Hs.515351	57655
MPG	N-methylpurine-DNA glycosylase (MPG), mRNA.	2.0248	Hs.459596	4350	alkylbase DNA N-glycosylase activity;; base-excision repair;; damaged DNA binding;; DNA dealkylation;; hydrolase activity;; nucleoplasm	cell;; organelle
SNRPA	small nuclear ribonucleoprotein polypeptide A (SNRPA), mRNA.	2.0245	Hs.466775	6626	nuclear mRNA splicing, via spliceosome;; RNA binding;; snRNP U1;; spliceosome complex	cell;; organelle;; protein complex
MRPL23	mitochondrial ribosomal protein L23 (MRPL23), nuclear gene encoding mitochondrial protein, mRNA.	2.0227	Hs.3254	6150	mitochondrial large ribosomal subunit;; protein biosynthesis;; ribosome;; RNA binding;; structural constituent of ribosome	cell;; organelle;; protein complex
PRDM4	PR domain containing 4 (PRDM4), mRNA.	2.0227	Hs.506655	11108	cell proliferation;; DNA binding;; nucleus;; regulation of transcription, DNA-dependent;; RNA polymerase II transcription factor activity;; signal transduction;; transcription;; transcription from RNA polymerase II promoter;; zinc ion binding	cell;; organelle
SFRS4	splicing factor, arginine/serine-rich 4 (SFRS4), mRNA.	2.0214	Hs.76122	6429	nuclear mRNA splicing, via spliceosome;; nucleus;; RNA splicing;; RNA splicing factor activity, transesterification mechanism	cell;; organelle
PDGFA	Platelet-derived growth factor alpha polypeptide	2.0206	Hs.376032
CRLF1	cytokine receptor-like factor 1 (CRLF1), mRNA.	2.0194	Hs.114948	9244	antimicrobial humoral response (sensu Vertebrata);; cytokine binding;; extracellular space;; receptor activity	extracellular region
INSIG2	insulin induced gene 2 (INSIG2), mRNA.	2.0194	Hs.7089	51141
CSAD	cysteine sulfinic acid decarboxylase (CSAD), mRNA.	2.0192	Hs.279815	51380	amino acid metabolism;; carboxy-lyase activity;; lyase activity;; sulfinoalanine decarboxylase activity
BACE2	beta-site APP-cleaving enzyme 2 (BACE2), transcript variant b, mRNA.	2.0178	Hs.529408	25825	aspartic-type signal peptidase activity;; integral to membrane;; integral to membrane;; membrane fraction;; membrane protein ectodomain proteolysis;; membrane protein ectodomain proteolysis;; negative regulation of amyloid precursor protein biosynthesis;; negative regulation of amyloid precursor protein biosynthesis;; pepsin A activity;; peptidase activity;; peptide hormone processing;; peptide h…	cell
TGIF	TGFB-induced factor (TALE family homeobox) (TGIF), transcript variant 7, mRNA.	2.0177	Hs.373550	7050	development;; negative regulation of transcription from RNA polymerase II promoter;; nucleus;; nucleus;; regulation of transcription, DNA-dependent;; transcription;; transcription corepressor activity;; transcription factor activity;; transcription factor activity	cell;; organelle
FRAG1	FGF receptor activating protein 1 (FRAG1), mRNA.	2.0164	Hs.133968	27315	integral to membrane;; receptor activity	cell
NIPSNAP1	nipsnap homolog 1 (C. elegans) (NIPSNAP1), mRNA.	2.0152	Hs.173878	8508	mitochondrion	cell;; organelle
MGC27466	hypothetical protein MGC27466 (MGC27466), mRNA.	2.0136	Hs.524767	127396	DNA binding;; nucleus;; regulation of transcription, DNA-dependent;; zinc ion binding	cell;; organelle
DXS9879E	DNA segment on chromosome X (unique) 9879 expressed sequence (DXS9879E), mRNA.	2.0135	Hs.444619	8270	biological_process unknown;; cellular_component unknown;; molecular_function unknown	cellular_component unknown
RPLP2	ribosomal protein, large P2 (RPLP2), mRNA.	2.0122	Hs.437594	6181	cytosolic large ribosomal subunit (sensu Eukaryota);; protein biosynthesis;; ribosome;; RNA binding;; structural constituent of ribosome;; translational elongation	cell;; organelle;; protein complex
TAF7	TAF7 RNA polymerase II, TATA box binding protein (TBP)-associated factor, 55kDa (TAF7), mRNA.	2.0096	Hs.438838	6879	general RNA polymerase II transcription factor activity;; nucleus;; protein binding;; regulation of transcription, DNA-dependent;; transcription coactivator activity;; transcription factor activity;; transcription factor TFIID complex	cell;; organelle;; protein complex
C2F	C2f protein (C2F), mRNA.	2.0092	Hs.504628	10436	nucleus;; rRNA processing;; translation elongation factor activity;; translational elongation	cell;; organelle
	Homo sapiens similar to TLS-associated serine-arginine protein 1; TLS-associated protein (H. sapiens	2.0089
DIO3	deiodinase, iodothyronine, type III (DIO3), mRNA.	2.0082	Hs.49322	1735	biological_process unknown;; cellular_component unknown;; thyroxine 5'-deiodinase activity	cellular_component unknown
PLCB4	phospholipase C, beta 4 (PLCB4), transcript variant 2, mRNA.	2.0082	Hs.472101	5332	calcium ion binding;; hydrolase activity;; intracellular signaling cascade;; lipid catabolism;; lipid metabolism;; phosphoinositide phospholipase C activity;; signal transducer activity
[truncated: 993 more rows]
