# Supplementary material for: Comparison of the gene expression profile of undifferentiated human embryonic stem cell lines and differentiating embryoid bodies
Source: BMC Dev Biol. 2005 Oct 5;5:22. doi: 10.1186/1471-213X-5-22 (PMC1260016; doi:10.1186/1471-213X-5-22)
Supplement: Additional File 7 — Supplementary file -1Sb that represents excel file representation of ≥ 2 fold over expressed genes in Pooled-ESC samples hybridized against HuURNA [file 1471-213X-5-22-S7.xls]

## Sheet: Sheet1
Additional file-7
Supplementary Table 1Sb
Over expression of genes (>= 2 fold) in Pooled hESC compared to huURNA
Gene	Description	Fold expression	UniGene	LocusLink ID	Gene Ontology Terms/Functional aspects	GO Tier2 Component
DNMT3B	DNA (cytosine-5-)-methyltransferase 3 beta (DNMT3B), transcript variant 3, mRNA.	33.881	Hs.251673	1789	development;; DNA (cytosine-5-)-methyltransferase activity;; DNA binding;; DNA methylation;; DNA methylation;; DNA replication and chromosome cycle;; nucleus;; site-specific DNA-methyltransferase (cytosine-specific) activity;; site-specific DNA-methyltransferase (cytosine-specific) activity;; transferase activity	cell;; organelle
LEFTY1	left-right determination factor 1 (LEFTY1), mRNA.	23.9434	Hs.278239	10637	cell growth;; cytokine activity;; growth factor activity;; transforming growth factor beta receptor binding;; transforming growth factor beta receptor signaling pathway
POU5F1	POU domain, class 5, transcription factor 1 (POU5F1), transcript variant 2, mRNA.	22.5702	Hs.249184
FLJ10156	hypothetical protein FLJ10156 (FLJ10156), mRNA.	16.2877	Hs.404323	54478
CYP26A1	cytochrome P450, family 26, subfamily A, polypeptide 1 (CYP26A1), transcript variant 1, mRNA.	14.3989	Hs.150595	1592	electron transport;; electron transporter activity;; endoplasmic reticulum;; membrane;; metabolism;; microsome;; monooxygenase activity;; oxygen binding;; retinoic acid 4-hydroxylase activity	cell;; organelle
MMP1	matrix metalloproteinase 1 (interstitial collagenase) (MMP1), mRNA.	13.9833	Hs.83169	4312	calcium ion binding;; collagen catabolism;; extracellular matrix (sensu Metazoa);; extracellular space;; interstitial collagenase activity;; zinc ion binding	extracellular matrix;; extracellular region
LIN28	lin-28 homolog (C. elegans) (LIN28), mRNA.	12.5381	Hs.86154	79727	DNA binding;; regulation of transcription, DNA-dependent
ELOVL6	ELOVL family member 6, elongation of long chain fatty acids (FEN1/Elo2, SUR4/Elo3-like, yeast) (ELOVL6), mRNA.	11.889	Hs.412939	79071	integral to membrane	cell
CER1	cerberus 1 homolog, cysteine knot superfamily (Xenopus laevis) (CER1), mRNA.	11.8236	Hs.248204	9350	biological_process unknown;; cellular_component unknown;; molecular_function unknown	cellular_component unknown
DLG7	discs, large homolog 7 (Drosophila) (DLG7), mRNA.	11.6336	Hs.77695	9787	cell-cell signaling;; cellular_component unknown;; molecular_function unknown	cellular_component unknown
MST4	Mst3 and SOK1-related kinase (MST4), mRNA.	11.4165	Hs.444247	51765	ATP binding;; protein amino acid phosphorylation;; protein kinase activity;; protein serine/threonine kinase activity;; protein-tyrosine kinase activity;; transferase activity
SALL4	sal-like 4 (Drosophila) (SALL4), mRNA.	11.3515	Hs.517113	57167	DNA binding;; nucleic acid binding;; nucleus;; regulation of transcription, DNA-dependent;; transcription;; zinc ion binding	cell;; organelle
CRABP1	cellular retinoic acid binding protein 1 (CRABP1), mRNA.	10.9608	Hs.346950	1381	cytoplasm;; development;; lipid binding;; retinoid binding;; signal transduction;; transport;; transporter activity	cell
CRABP2	cellular retinoic acid binding protein 2 (CRABP2), mRNA.	10.7173	Hs.405662	1382	epidermis development;; lipid binding;; regulation of transcription, DNA-dependent;; retinoid binding;; signal transduction;; transport;; transporter activity
DPPA4	developmental pluripotency associated 4 (DPPA4), mRNA.	10.3848	Hs.317659	55211
CLDN6	claudin 6 (CLDN6), mRNA.	9.7987	Hs.533779	9074	integral to membrane;; membrane;; structural molecule activity;; tight junction	cell
SLC16A1	solute carrier family 16 (monocarboxylic acid transporters), member 1 (SLC16A1), mRNA.	9.6721	Hs.75231	6566	integral to membrane;; membrane fraction;; mevalonate transport;; mevalonate transporter activity;; monocarboxylate porter activity;; organic anion transport;; symporter activity;; transport;; transporter activity	cell
FAM29A	family with sequence similarity 29, member A (FAM29A), mRNA.	9.3491	Hs.533468	54801
PSIP1	PC4 and SFRS1 interacting protein 1 (PSIP1), mRNA.	9.3004	Hs.493516	11168
CXorf15	chromosome X open reading frame 15 (CXorf15), mRNA.	9.0899	Hs.534464	55787
RAB3B	RAB3B, member RAS oncogene family	8.8305	Hs.123072	5865	GTP binding;; GTPase activity;; protein transport;; small GTPase mediated signal transduction
MDK	midkine (neurite growth-promoting factor 2) (MDK), transcript variant 3, mRNA.	8.7072	Hs.82045	4192	adrenal gland development;; cell differentiation;; cell proliferation;; cell-cell signaling;; cytokine activity;; extracellular space;; growth factor activity;; heparin binding;; neurogenesis;; regulation of cell cycle;; response to wounding;; signal transduction	extracellular region
HMGA1	high mobility group AT-hook 1 (HMGA1), transcript variant 5, mRNA.	8.6835	Hs.518805	3159	AT DNA binding;; chromatin;; chromosome organization and biogenesis (sensu Eukaryota);; DNA binding;; DNA unwinding;; extracellular region;; ligand-dependent nuclear receptor transcription coactivator activity;; lipid binding;; lipid transport;; lipoprotein metabolism;; loss of chromatin silencing;; nucleosome disassembly;; nucleus;; peroxisome proliferator activated receptor binding;; positive r…	cell;; extracellular region;; organelle;; protein complex
AURKB	aurora kinase B (AURKB), mRNA.	8.4422	Hs.442658	9212	ATP binding;; cell cycle;; protein amino acid phosphorylation;; protein serine/threonine kinase activity;; transferase activity
IPO7	importin 7 (IPO7), mRNA.	8.2176	Hs.523470	10527	binding;; cytoplasm;; nuclear pore;; nucleus;; protein transport;; protein transporter activity;; protein-nucleus import, docking;; Ran GTPase binding;; signal transduction;; small GTPase regulator activity;; soluble fraction	cell;; organelle
NANOG	Nanog homeobox (NANOG), mRNA.	8.0147	Hs.329296	79923	nucleus;; regulation of transcription, DNA-dependent;; transcription factor activity	cell;; organelle
SSB	Sjogren syndrome antigen B (autoantigen La) (SSB), mRNA.	7.9253	Hs.546301	6741	cytoplasm;; histone mRNA metabolism;; mRNA binding;; nucleus;; ribonucleoprotein complex;; RNA processing;; RNA-nucleus export;; transcription from RNA polymerase III promoter;; tRNA binding;; tRNA modification	cell;; organelle;; protein complex
NPM1	nucleophosmin (nucleolar phosphoprotein B23, numatrin) (NPM1), mRNA.	7.8238	Hs.519452	4869	activation of NF-kappaB transcription factor;; cell aging;; centrosome;; centrosome cycle;; cytoplasm;; intracellular protein transport;; negative regulation of cell proliferation;; NF-kappaB binding;; nucleic acid binding;; nucleocytoplasmic transport;; nucleolus;; nucleus;; protein heterodimerization activity;; protein homodimerization activity;; response to stress;; ribosome assembly;; RNA bin…	cell;; organelle
NUSAP1	nucleolar and spindle associated protein 1 (NUSAP1), mRNA.	7.8211	Hs.511093	51203	nucleus	cell;; organelle
SILV	silver homolog (mouse) (SILV), mRNA.	7.7835	Hs.95972	6490	extracellular space;; integral to membrane;; melanin biosynthesis from tyrosine;; plasma membrane	cell;; extracellular region
SEPHS1	selenophosphate synthetase 1 (SEPHS1), mRNA.	7.7757	Hs.124027	22929	ATP binding;; GTP binding;; protein modification;; selenide, water dikinase activity;; transferase activity
LECT1	leukocyte cell derived chemotaxin 1 (LECT1), transcript variant 2, mRNA.	7.7349	Hs.421391	11061	basement membrane;; cell differentiation;; extracellular space;; integral to membrane;; proteoglycan metabolism;; skeletal development	cell;; extracellular matrix;; extracellular region
PODXL	podocalyxin-like (PODXL), mRNA.	7.6509	Hs.16426	5420	integral to plasma membrane	cell
LRRN1	leucine rich repeat neuronal 1 (LRRN1), mRNA.	7.6092	Hs.163244	57633
SLC39A10	solute carrier family 39 (zinc transporter), member 10 (SLC39A10), mRNA.	7.5241	Hs.413434	57181	integral to membrane;; membrane;; metal ion transport;; metal ion transporter activity;; nucleic acid binding;; nucleus;; transport;; zinc ion binding	cell;; organelle
MYBL2	v-myb myeloblastosis viral oncogene homolog (avian)-like 2 (MYBL2), mRNA.	7.4721	Hs.179718	4605	anti-apoptosis;; chromatin;; development;; nucleus;; regulation of cell cycle;; regulation of transcription, DNA-dependent;; transcription factor activity;; transcription from RNA polymerase II promoter	cell;; organelle
TDGF1	teratocarcinoma-derived growth factor 1 (TDGF1), mRNA.	7.4529	Hs.385870	6997	activation of MAPK;; branching morphogenesis;; cell differentiation;; cell surface;; determination of anterior/posterior axis, embryo;; embryonic development;; extrinsic to plasma membrane;; growth factor activity;; heart development;; mammary gland development;; negative regulation of apoptosis;; peptidyl-serine phosphorylation;; positive regulation of cell migration;; positive regulation of cel…	cell
CDK2	cyclin-dependent kinase 2 (CDK2), transcript variant 2, mRNA.	7.4284	Hs.19192	1017	ATP binding;; cell cycle;; cyclin-dependent protein kinase activity;; cytokinesis;; cytoplasm;; G2/M transition of mitotic cell cycle;; mitosis;; nucleus;; positive regulation of cell proliferation;; protein amino acid phosphorylation;; protein serine/threonine kinase activity;; regulation of DNA replication;; transferase activity;; traversing start control point of mitotic cell cycle	cell;; organelle
SFRP2	secreted frizzled-related protein 2 (SFRP2), mRNA.	7.2954	Hs.481022	6423	cell differentiation;; membrane;; transmembrane receptor activity;; Wnt receptor signaling pathway	cell
POLR3G	polymerase (RNA) III (DNA directed) polypeptide G (32kD) (POLR3G), mRNA.	6.7775	Hs.282387	10622	DNA-directed RNA polymerase activity;; DNA-directed RNA polymerase III complex;; nucleus;; regulation of transcription from RNA polymerase III promoter;; transcription;; transferase activity	cell;; organelle;; protein complex
RPLP0	ribosomal protein, large, P0 (RPLP0), transcript variant 1, mRNA.	6.7375	Hs.546285	6175	cytosolic large ribosomal subunit (sensu Eukaryota);; protein biosynthesis;; ribosome;; ribosome biogenesis and assembly;; RNA binding;; structural constituent of ribosome;; translational elongation	cell;; organelle;; protein complex
FLJ12505	hypothetical protein FLJ12505 (FLJ12505), mRNA.	6.6678	Hs.96885	79805
AMMECR1	Hypothetical protein LOC286505	6.6289	Hs.211021	9949	biological_process unknown;; cellular_component unknown;; molecular_function unknown	cellular_component unknown
ZFPM2	zinc finger protein, multitype 2 (ZFPM2), mRNA.	6.5809	Hs.431009	23414	DNA binding;; nucleus;; regulation of transcription from RNA polymerase II promoter;; RNA polymerase II transcription factor activity;; transcription;; transcription corepressor activity;; zinc ion binding	cell;; organelle
NUSAP1	nucleolar and spindle associated protein 1 (NUSAP1), mRNA.	6.5773	Hs.511093	51203	nucleus	cell;; organelle
IMP-2	IGF-II mRNA-binding protein 2 (IMP-2), transcript variant 2, mRNA.	6.5436	Hs.35354	10644	cytoplasm;; morphogenesis;; nucleic acid binding;; RNA binding;; translational attenuation	cell
NASP	Nuclear autoantigenic sperm protein (histone-binding)	6.5432	Hs.319334	4678	binding;; DNA packaging;; nucleus;; spermatogenesis	cell;; organelle
CD24	CD24 antigen (small cell lung carcinoma cluster 4 antigen) (CD24), mRNA.	6.5047	Hs.375108	934	humoral immune response;; plasma membrane	cell
C14orf106	chromosome 14 open reading frame 106 (C14orf106), mRNA.	6.4384	Hs.437941	55320	DNA binding;; nucleus;; regulation of transcription, DNA-dependent	cell;; organelle
FLJ20641	hypothetical protein FLJ20641 (FLJ20641), mRNA.	6.4266	Hs.330663	55010
EIF4EBP1	eukaryotic translation initiation factor 4E binding protein 1 (EIF4EBP1), mRNA.	6.3994	Hs.411641	1978	eukaryotic initiation factor 4E binding;; negative regulation of protein biosynthesis;; negative regulation of translational initiation;; regulation of translation
HSPD1	heat shock 60kDa protein 1 (chaperonin) (HSPD1), nuclear gene encoding mitochondrial protein, transcript variant 2, mRNA.	6.3141	Hs.471014	3329	ATP binding;; ATP binding;; mitochondrial matrix;; mitochondrial matrix protein import;; protein folding;; protein folding;; response to unfolded protein;; response to unfolded protein;; unfolded protein binding	cell;; organelle
PITX2	paired-like homeodomain transcription factor 2 (PITX2), transcript variant 1, mRNA.	6.2567	Hs.92282	5308	determination of left/right symmetry;; development;; nucleus;; organogenesis;; regulation of transcription, DNA-dependent;; transcription factor activity	cell;; organelle
ZNF505	Zinc finger protein 505	6.2286	Hs.301059
TCEA1	transcription elongation factor A (SII), 1 (TCEA1), transcript variant 2, mRNA.	6.2081	Hs.491745	6917	general RNA polymerase II transcription factor activity;; nucleus;; regulation of transcription from RNA polymerase II promoter;; RNA elongation;; transcription;; transcription factor activity	cell;; organelle
GALNT7	UDP-N-acetyl-alpha-D-galactosamine:polypeptide N-acetylgalactosaminyltransferase 7 (GalNAc-T7) (GALNT7), mRNA.	6.1156	Hs.127407	51809	carbohydrate metabolism;; Golgi apparatus;; integral to membrane;; manganese ion binding;; O-linked glycosylation;; polypeptide N-acetylgalactosaminyltransferase activity;; sugar binding;; transferase activity, transferring glycosyl groups	cell;; organelle
IMP-3	IGF-II mRNA-binding protein 3 (IMP-3), mRNA.	6.1133	Hs.432616	10643	cytoplasm;; morphogenesis;; protein biosynthesis;; RNA binding;; RNA processing	cell
DKFZP586L0724	DKFZP586L0724 protein (DKFZP586L0724), mRNA.	6.0731	Hs.463936	25926
CA14	carbonic anhydrase XIV (CA14), mRNA.	5.9534	Hs.528988	23632	carbonate dehydratase activity;; integral to membrane;; lyase activity;; one-carbon compound metabolism;; zinc ion binding	cell
VDP	vesicle docking protein p115 (VDP), mRNA.	5.9407	Hs.292689	8615	binding;; cytoplasm;; Golgi membrane;; intracellular protein transport;; membrane;; protein transporter activity;; vesicle docking during exocytosis	cell;; organelle
PSIP1	PC4 and SFRS1 interacting protein 1	5.9093	Hs.493516	11168
MTHFD2	methylenetetrahydrofolate dehydrogenase (NADP+ dependent) 2, methenyltetrahydrofolate cyclohydrolase (MTHFD2), nuclear gene encoding mitochondrial protein, mRNA.	5.8424	Hs.469030	10797	electron transporter activity;; folic acid and derivative biosynthesis;; hydrolase activity;; magnesium ion binding;; methenyltetrahydrofolate cyclohydrolase activity;; methylenetetrahydrofolate dehydrogenase (NAD+) activity;; mitochondrion;; one-carbon compound metabolism;; oxidoreductase activity	cell;; organelle
LMNB2	lamin B2 (LMNB2), mRNA.	5.8392	Hs.515042	84823	biological_process unknown;; intermediate filament;; nuclear lamina;; nucleus;; structural molecule activity	cell;; organelle
UGP2	UDP-glucose pyrophosphorylase 2 (UGP2), transcript variant 2, mRNA.	5.717	Hs.516217	7360	kinase activity;; metabolism;; transferase activity;; UDP-glucose metabolism;; UTP-glucose-1-phosphate uridylyltransferase activity
CDC2	cell division cycle 2, G1 to S and G2 to M (CDC2), transcript variant 2, mRNA.	5.7163	Hs.334562	983	ATP binding;; cyclin-dependent protein kinase activity;; cytokinesis;; mitosis;; nucleus;; protein amino acid phosphorylation;; protein serine/threonine kinase activity;; protein-tyrosine kinase activity;; transferase activity;; traversing start control point of mitotic cell cycle	cell;; organelle
ADAM23	A disintegrin and metalloproteinase domain 23	5.7002	Hs.370287	8745	cell adhesion;; central nervous system development;; integral to plasma membrane;; integrin binding;; metalloendopeptidase activity;; protein binding;; proteolysis and peptidolysis	cell
CDT1	DNA replication factor (CDT1), mRNA.	5.6291	Hs.122908	81620	cell cycle;; DNA binding;; DNA replication;; DNA replication checkpoint;; nucleus;; regulation of DNA replication initiation;; replication fork	cell;; organelle
GJA1	gap junction protein, alpha 1, 43kDa (connexin 43) (GJA1), mRNA.	5.6277	Hs.74471	2697	cell-cell signaling;; connexon channel activity;; connexon complex;; heart development;; integral to plasma membrane;; ion transporter activity;; muscle contraction;; perception of sound;; positive regulation of I-kappaB kinase/NF-kappaB cascade;; signal transducer activity;; transport	cell;; protein complex
FKSG14	leucine zipper protein FKSG14 (FKSG14), mRNA.	5.5944	Hs.529778	64105
HMGB3	high-mobility group box 3 (HMGB3), mRNA.	5.5864	Hs.19114	3149	chromatin;; development;; DNA bending activity;; DNA binding;; nucleus;; regulation of transcription, DNA-dependent	cell;; organelle
SMC4L1	SMC4 structural maintenance of chromosomes 4-like 1 (yeast) (SMC4L1), transcript variant 3, mRNA.	5.559	Hs.58992	10051	ATP binding;; ATPase activity;; chromosome;; chromosome organization and biogenesis (sensu Eukaryota);; condensin complex;; cytokinesis;; cytoplasm;; DNA replication and chromosome cycle;; mitotic chromosome condensation;; nucleus;; protein binding;; protein heterodimerization activity	cell;; organelle;; protein complex
TUBB	tubulin, beta polypeptide (TUBB), mRNA.	5.5436	Hs.533059	203068	cytoplasm;; GTP binding;; GTPase activity;; MHC class I protein binding;; microtubule-based movement;; natural killer cell mediated cytotoxicity;; protein polymerization;; structural molecule activity;; tubulin;; unfolded protein binding	cell;; organelle;; protein complex
ZNF117	zinc finger protein 117 (HPF9) (ZNF117), mRNA.	5.5341	Hs.250693	7670	biological_process unknown;; nucleic acid binding;; nucleic acid binding;; nucleus;; nucleus;; nucleus;; regulation of transcription, DNA-dependent;; transcription;; transcription factor activity;; zinc ion binding;; zinc ion binding;; zinc ion binding	cell;; organelle
PTPRZ1	protein tyrosine phosphatase, receptor-type, Z polypeptide 1 (PTPRZ1), mRNA.	5.5178	Hs.489824	5803	carbonate dehydratase activity;; central nervous system development;; hydrolase activity;; integral to plasma membrane;; one-carbon compound metabolism;; protein amino acid dephosphorylation;; protein tyrosine/threonine phosphatase activity;; transmembrane receptor protein tyrosine phosphatase activity;; zinc ion binding	cell
CCNB1	cyclin B1 (CCNB1), mRNA.	5.5141	Hs.23960	891	cytokinesis;; G2/M transition of mitotic cell cycle;; mitosis;; nucleus;; regulation of cell cycle	cell;; organelle
PPAT	phosphoribosyl pyrophosphate amidotransferase (PPAT), mRNA.	5.5135	Hs.331420	5471	amidophosphoribosyltransferase activity;; glutamine metabolism;; magnesium ion binding;; metabolism;; nucleoside metabolism;; purine base biosynthesis;; purine nucleotide biosynthesis;; transferase activity, transferring glycosyl groups
PSIP2	PC4 and SFRS1 interacting protein 2	5.5031
NMU	neuromedin U (NMU), mRNA.	5.4869	Hs.418367	10874	digestion;; neuropeptide signaling pathway;; receptor binding;; regulation of smooth muscle contraction;; signal transduction
SET	SET translocation (myeloid leukemia-associated) (SET), mRNA.	5.4822	Hs.436687	6418	DNA replication;; endoplasmic reticulum;; histone binding;; negative regulation of histone acetylation;; nucleocytoplasmic transport;; nucleosome assembly;; nucleosome disassembly;; nucleus;; perinuclear region;; protein phosphatase inhibitor activity;; protein phosphatase type 2A regulator activity	cell;; organelle
FLJ11046	Hypothetical protein FLJ11046	5.4756	Hs.477003	55773
SOX2	SRY (sex determining region Y)-box 2 (SOX2), mRNA.	5.4366	Hs.518438	6657	establishment and/or maintenance of chromatin architecture;; nucleus;; regulation of transcription, DNA-dependent;; transcription;; transcription factor activity	cell;; organelle
	Homo sapiens envelope protein RIC-1 (env) gene, complete cds	5.401
MAD2L2	MAD2 mitotic arrest deficient-like 2 (yeast) (MAD2L2), mRNA.	5.3967	Hs.19400	10459	cell cycle;; cytokinesis;; mitosis;; mitotic spindle checkpoint
PHIP	pleckstrin homology domain interacting protein (PHIP), mRNA.	5.3717	Hs.511817	55023	cell cycle;; DNA binding;; insulin receptor binding;; insulin receptor signaling pathway;; nucleus;; protein binding;; regulation of transcription, DNA-dependent	cell;; organelle
XPO1	exportin 1 (CRM1 homolog, yeast) (XPO1), mRNA.	5.3486	Hs.370770	7514	binding;; cytoplasm;; nuclear pore;; nucleoplasm;; protein transport;; protein transporter activity;; protein-nucleus import, docking	cell;; organelle
Gm83	DKFZP564O0463 protein (Gm83), mRNA.	5.3404	Hs.532265	25879
MCM2	MCM2 minichromosome maintenance deficient 2, mitotin (S. cerevisiae) (MCM2), mRNA.	5.3277	Hs.477481	4171	ATP binding;; cell cycle;; chromatin;; DNA binding;; DNA replication;; DNA replication initiation;; DNA-dependent ATPase activity;; nucleus;; regulation of transcription, DNA-dependent;; transcription	cell;; organelle
C20orf129	chromosome 20 open reading frame 129 (C20orf129), mRNA.	5.3192	Hs.472716	81610	ATP binding;; tRNA aminoacylation for protein translation;; tRNA ligase activity
COL5A2	collagen, type V, alpha 2 (COL5A2), mRNA.	5.306	Hs.445827	1290	collagen;; collagen type V;; cytoplasm;; extracellular matrix structural constituent;; phosphate transport	cell;; extracellular matrix;; extracellular region
KRT18	keratin 18 (KRT18), transcript variant 2, mRNA.	5.2541	Hs.406013	3875	intermediate filament;; morphogenesis;; structural constituent of cytoskeleton	cell;; organelle
RAD51AP1	RAD51 associated protein 1 (RAD51AP1), mRNA.	5.2451	Hs.504550	10635	DNA repair;; double-stranded DNA binding;; nucleus;; RNA binding;; single-stranded DNA binding	cell;; organelle
DDX21	DEAD (Asp-Glu-Ala-Asp) box polypeptide 21 (DDX21), mRNA.	5.1717	Hs.223141	9188	ATP binding;; ATP-dependent helicase activity;; ATP-dependent RNA helicase activity;; hydrolase activity;; nucleic acid binding;; nucleolus;; RNA binding	cell;; organelle
ZNF257	zinc finger protein 257 (ZNF257), mRNA.	5.1253	Hs.283900	113835	DNA binding;; nucleus;; regulation of transcription, DNA-dependent;; transcription;; zinc ion binding	cell;; organelle
STK6	Serine/threonine kinase 6	5.1235	Hs.250822	6790	ATP binding;; cell cycle;; mitosis;; nucleus;; protein amino acid phosphorylation;; protein binding;; protein serine/threonine kinase activity;; spindle;; transferase activity	cell;; organelle
IFITM1	interferon induced transmembrane protein 1 (9-27) (IFITM1), mRNA.	5.1166	Hs.458414	8519	cell surface receptor linked signal transduction;; immune response;; integral to membrane;; negative regulation of cell proliferation;; plasma membrane;; receptor signaling protein activity;; regulation of cell cycle;; response to biotic stimulus	cell
ZNF43	zinc finger protein 43 (HTF6) (ZNF43), mRNA.	5.1028	Hs.534365	7594	DNA binding;; nucleus;; regulation of transcription, DNA-dependent;; transcription;; zinc ion binding	cell;; organelle
DKC1	dyskeratosis congenita 1, dyskerin (DKC1), mRNA.	5.0961	Hs.4747	1736	cell proliferation;; chromosome, telomeric region;; nucleolus;; nucleoplasm;; pseudouridylate synthase activity;; regulation of cell cycle;; RNA binding;; rRNA processing;; telomerase activity;; telomerase holoenzyme complex;; telomerase-dependent telomere maintenance	cell;; organelle;; protein complex
EPRS	glutamyl-prolyl-tRNA synthetase (EPRS), mRNA.	5.0952	Hs.497788	2058	ATP binding;; cytoplasm;; glutamate-tRNA ligase activity;; glutamyl-tRNA aminoacylation;; ligase activity;; proline-tRNA ligase activity;; prolyl-tRNA aminoacylation;; protein biosynthesis;; protein complex assembly;; soluble fraction	cell
NUDT5	nudix (nucleoside diphosphate linked moiety X)-type motif 5 (NUDT5), mRNA.	5.0898	Hs.546342	11164	ADP reductase activity;; ADP-sugar diphosphatase activity;; D-ribose catabolism;; hydrolase activity;; intracellular;; magnesium ion binding;; nucleotide metabolism;; protein binding;; ribonucleoside diphosphate catabolism	cell
PHF17	PHD finger protein 17	5.0347	Hs.12420	79960	apoptosis;; apoptosis;; cytoplasm;; cytoplasm;; DNA binding;; negative regulation of cell growth;; negative regulation of cell growth;; nucleus;; nucleus;; protein binding;; protein binding;; regulation of transcription, DNA-dependent;; response to stress;; response to stress	cell;; organelle
NUP205	nucleoporin 205kDa (NUP205), mRNA.	5.01	Hs.490238	23165	nuclear pore;; nucleocytoplasmic transport;; nucleus;; protein binding;; protein-nucleus import, docking;; transport	cell;; organelle
	Human DNA sequence from clone RP3-447F3 on chromosome 20 Contains TNNC2 (troponin C2, fast) gene, pa	4.9869
ROR1	receptor tyrosine kinase-like orphan receptor 1 (ROR1), mRNA.	4.9662	Hs.436456	4919	ATP binding;; cytoplasm;; development;; integral to plasma membrane;; plasma membrane;; protein amino acid phosphorylation;; transferase activity;; transmembrane receptor activity;; transmembrane receptor protein tyrosine kinase activity;; transmembrane receptor protein tyrosine kinase signaling pathway	cell
RPS24	ribosomal protein S24 (RPS24), transcript variant 2, mRNA.	4.9657	Hs.356794	6229	protein biosynthesis;; ribosome;; structural constituent of ribosome	cell;; organelle;; protein complex
SOX21	SRY (sex determining region Y)-box 21 (SOX21), mRNA.	4.9638	Hs.187577	11166	establishment and/or maintenance of chromatin architecture;; nucleus;; regulation of transcription from RNA polymerase II promoter;; RNA polymerase II transcription factor activity;; transcription;; transcription factor activity	cell;; organelle
TFAP2C	transcription factor AP-2 gamma (activating enhancer binding protein 2 gamma) (TFAP2C), mRNA.	4.9502	Hs.473152	7022	cell-cell signaling;; nucleus;; regulation of transcription from RNA polymerase II promoter;; transcription;; transcription factor activity	cell;; organelle
HMGB2	high-mobility group box 2 (HMGB2), mRNA.	4.9302	Hs.434953	3148	base-excision repair, DNA ligation;; chromatin;; condensed chromosome;; DNA bending activity;; DNA repair;; DNA replication;; DNA unwinding;; double-stranded DNA binding;; establishment and/or maintenance of chromatin architecture;; nuclear chromosome;; nucleosome assembly;; perinuclear region;; regulation of transcription from RNA polymerase II promoter;; single-stranded DNA binding;; transcript…	cell;; organelle
	Homo sapiens hypothetical gene supported by XM_010918 (LOC65365), mRNA	4.9056
PHGDH	phosphoglycerate dehydrogenase (PHGDH), mRNA.	4.9	Hs.487296	26227	amino acid biosynthesis;; brain development;; electron transporter activity;; L-serine biosynthesis;; oxidoreductase activity;; phosphoglycerate dehydrogenase activity
AFP	alpha-fetoprotein (AFP), mRNA.	4.8846	Hs.518808	174	carrier activity;; extracellular space;; immune response;; nickel ion binding;; transport	extracellular region
GAL	galanin (GAL), mRNA.	4.872	Hs.278959	51083	extracellular region;; growth hormone secretion;; insulin secretion;; neuropeptide hormone activity;; neuropeptide signaling pathway;; smooth muscle contraction	extracellular region
ZNF266	zinc finger protein 266 (ZNF266), mRNA.	4.8642	Hs.465838	10781	DNA binding;; nucleus;; regulation of transcription, DNA-dependent;; zinc ion binding	cell;; organelle
	Human DNA sequence from clone RP11-248N6 on chromosome 13 Contains ESTs, STSs and GSSs. Contains two	4.8238
KIAA1604	KIAA1604 protein (KIAA1604), mRNA.	4.7992	Hs.311363	57703	protein biosynthesis;; RNA binding
KPNA2	karyopherin alpha 2 (RAG cohort 1, importin alpha 1) (KPNA2), mRNA.	4.7976	Hs.252712	3838	cytoplasm;; DNA metabolism;; G2 phase of mitotic cell cycle;; intracellular protein transport;; M phase specific microtubule process;; NLS-bearing substrate-nucleus import;; nuclear localization sequence binding;; nucleoplasm;; protein binding;; protein transporter activity;; regulation of DNA recombination	cell;; organelle
MRS2L	MRS2-like, magnesium homeostasis factor (S. cerevisiae)	4.7896	Hs.533291	57380	membrane;; metal ion transport;; metal ion transporter activity	cell
MTHFD1	methylenetetrahydrofolate dehydrogenase (NADP+ dependent) 1, methenyltetrahydrofolate cyclohydrolase, formyltetrahydrofolate synthetase (MTHFD1), mRNA.	4.7877	Hs.435974	4522	amino acid biosynthesis;; ATP binding;; folic acid and derivative biosynthesis;; formate-tetrahydrofolate ligase activity;; histidine biosynthesis;; hydrolase activity;; ligase activity;; methenyltetrahydrofolate cyclohydrolase activity;; methionine biosynthesis;; methylenetetrahydrofolate dehydrogenase (NADP+) activity;; mitochondrion;; one-carbon compound metabolism;; oxidoreductase activity;; …	cell;; organelle
SEMA6A	sema domain, transmembrane domain (TM), and cytoplasmic domain, (semaphorin) 6A (SEMA6A), mRNA.	4.7758	Hs.156967	57556	apoptosis;; axon;; axon guidance;; cell differentiation;; cell surface receptor linked signal transduction;; cytoskeleton organization and biogenesis;; development;; integral to membrane;; membrane;; neurogenesis;; protein binding;; receptor activity	cell
PIG8	translokin (PIG8), mRNA.	4.7724	Hs.101014	9702	centrosome;; fibroblast growth factor binding;; fibroblast growth factor receptor signaling pathway;; microtubule;; nucleus;; protein homodimerization activity;; protein-nucleus import, translocation	cell;; organelle
M96	likely ortholog of mouse metal response element binding transcription factor 2 (M96), mRNA.	4.7604	Hs.31016	22823	DNA binding;; nucleus;; regulation of transcription, DNA-dependent	cell;; organelle
PRSS8	protease, serine, 8 (prostasin) (PRSS8), mRNA.	4.7446	Hs.75799	5652	chymotrypsin activity;; extracellular space;; integral to membrane;; plasma membrane;; proteolysis and peptidolysis;; trypsin activity	cell;; extracellular region
ARL8	ADP-ribosylation factor-like 8	4.724	Hs.25362	221079	GTP binding;; small GTPase mediated signal transduction
GART	phosphoribosylglycinamide formyltransferase, phosphoribosylglycinamide synthetase, phosphoribosylaminoimidazole synthetase (GART), transcript variant 1, mRNA.	4.7124	Hs.473648	2618	'de novo' IMP biosynthesis;; biosynthesis;; catalytic activity;; cytoplasm;; ligase activity;; phosphoribosylamine-glycine ligase activity;; phosphoribosylformylglycinamidine cyclo-ligase activity;; phosphoribosylglycinamide formyltransferase activity;; purine base biosynthesis;; purine nucleotide biosynthesis;; transferase activity	cell
CCT5	chaperonin containing TCP1, subunit 5 (epsilon) (CCT5), mRNA.	4.6767	Hs.1600	22948	ATP binding;; protein folding;; unfolded protein binding
GNL3	guanine nucleotide binding protein-like 3 (nucleolar) (GNL3), transcript variant 3, mRNA.	4.6578	Hs.313544	26354	GTP binding
ABCE1	ATP-binding cassette, sub-family E (OABP), member 1 (ABCE1), mRNA.	4.6526	Hs.12013	6059	ATP binding;; ATPase activity;; electron transport;; electron transporter activity;; iron ion binding;; mitochondrion;; nucleotide binding;; protein folding;; unfolded protein binding	cell;; organelle
POLA	polymerase (DNA directed), alpha (POLA), mRNA.	4.646	Hs.495880	5422	3'-5' exonuclease activity;; alpha DNA polymerase activity;; DNA binding;; DNA replication;; nucleotide binding;; nucleus;; transferase activity	cell;; organelle
TGFBI	transforming growth factor, beta-induced, 68kDa (TGFBI), mRNA.	4.6353	Hs.369397	7045	cell adhesion;; cell proliferation;; extracellular matrix (sensu Metazoa);; extracellular space;; integrin binding;; negative regulation of cell adhesion;; protein binding;; sensory perception;; visual perception	extracellular matrix;; extracellular region
Spc25	kinetochore protein Spc25 (Spc25), mRNA.	4.6261	Hs.421956	57405
ZNF195	zinc finger protein 195 (ZNF195), mRNA.	4.6248	Hs.386294	7748	DNA binding;; DNA binding;; nucleus;; nucleus;; regulation of transcription, DNA-dependent;; regulation of transcription, DNA-dependent;; transcription;; zinc ion binding;; zinc ion binding	cell;; organelle
GLDC	glycine dehydrogenase (decarboxylating; glycine decarboxylase, glycine cleavage system protein P) (GLDC), mRNA.	4.6234	Hs.149156	2731	electron transporter activity;; glycine catabolism;; glycine dehydrogenase (decarboxylating) activity;; glycine dehydrogenase complex (decarboxylating);; mitochondrion;; oxidoreductase activity	cell;; organelle;; protein complex
FLJ21908	hypothetical protein FLJ21908 (FLJ21908), mRNA.	4.6181	Hs.437855	79657	binding
TPX2	TPX2, microtubule-associated protein homolog (Xenopus laevis) (TPX2), mRNA.	4.5994	Hs.244580	22974	ATP binding;; cell proliferation;; GTP binding;; mitosis;; nucleus;; spindle	cell;; organelle
BMPR1A	bone morphogenetic protein receptor, type IA (BMPR1A), mRNA.	4.576	Hs.524477	657	ATP binding;; integral to membrane;; membrane;; protein amino acid phosphorylation;; protein-tyrosine kinase activity;; receptor activity;; transferase activity;; transforming growth factor beta receptor activity;; transforming growth factor beta receptor signaling pathway;; transmembrane receptor protein serine/threonine kinase signaling pathway	cell
	Homo sapiens similar to laminin receptor 1 (67kD, ribosomal protein SA) (H. sapiens) (LOC65910), mRN	4.5419
DRCTNNB1A	Down-regulated by Ctnnb1, a	4.5366	Hs.85603	84668	biological_process unknown;; cellular_component unknown;; signal transducer activity	cellular_component unknown
RNASEH2A	ribonuclease H2, large subunit (RNASEH2A), mRNA.	4.5351	Hs.532851	10535	DNA replication;; endonuclease activity;; hydrolase activity;; ribonuclease activity;; ribonuclease H activity;; RNA binding;; RNA catabolism
ASNS	asparagine synthetase (ASNS), transcript variant 2, mRNA.	4.5281	Hs.489207	440	amino acid biosynthesis;; asparagine biosynthesis;; asparagine synthase (glutamine-hydrolyzing) activity;; glutamine metabolism;; ligase activity;; metabolism;; soluble fraction	cell
ROBO1	roundabout, axon guidance receptor, homolog 1 (Drosophila) (ROBO1), transcript variant 1, mRNA.	4.5235	Hs.13640	6091	axon guidance receptor activity;; cell adhesion;; cell differentiation;; cell surface;; chemotaxis;; homophilic cell adhesion;; integral to plasma membrane;; neurogenesis;; positive regulation of axonogenesis;; protein self binding;; receptor activity;; sensory perception	cell
PSMD14	proteasome (prosome, macropain) 26S subunit, non-ATPase, 14 (PSMD14), mRNA.	4.5093	Hs.369125	439921	integral to membrane;; proteasome complex (sensu Eukaryota);; ubiquitin-dependent protein catabolism	cell;; organelle;; protein complex
RPL6	ribosomal protein L6 (RPL6), mRNA.	4.5011	Hs.528668	388460
SOX1	SRY (sex determining region Y)-box 1 (SOX1), mRNA.	4.4826	Hs.202526	6656	DNA binding;; establishment and/or maintenance of chromatin architecture;; nucleus;; regulation of transcription, DNA-dependent;; regulation of transcription, DNA-dependent;; transcription factor activity	cell;; organelle
PHF21A	PHD finger protein 21A (PHF21A), mRNA.	4.4645	Hs.502458	51317	DNA binding;; helicase activity;; protein ubiquitination;; regulation of transcription, DNA-dependent;; ubiquitin ligase complex;; ubiquitin-protein ligase activity;; zinc ion binding	cell;; protein complex
CENPE	centromere protein E, 312kDa (CENPE), mRNA.	4.4629	Hs.75573	1062	ATP binding;; cytokinesis;; DNA replication and chromosome cycle;; kinetochore;; microtubule associated complex;; microtubule motor activity;; microtubule-based movement;; mitotic chromosome movement towards spindle pole;; mitotic metaphase;; mitotic metaphase plate congression;; nucleus	cell;; organelle;; protein complex
	Human DNA sequence from clone RP11-438F9 on chromosome 13 Contains the gene for the ortholog of mous	4.4544
C6orf55	chromosome 6 open reading frame 55 (C6orf55), mRNA.	4.4483	Hs.431367	51534
EIF4A1	eukaryotic translation initiation factor 4A, isoform 1 (EIF4A1), mRNA.	4.4364	Hs.129673	1973	ATP binding;; ATP-dependent helicase activity;; DNA binding;; hydrolase activity;; nucleic acid binding;; protein biosynthesis;; RNA binding;; translation initiation factor activity
LARS	leucyl-tRNA synthetase (LARS), mRNA.	4.4224	Hs.432674	51520	ATP binding;; cytoplasm;; leucine-tRNA ligase activity;; ligase activity;; protein biosynthesis;; tRNA aminoacylation for protein translation;; tRNA ligase activity	cell
KIF4A	kinesin family member 4A (KIF4A), mRNA.	4.4191	Hs.279766	24137	anterograde axon cargo transport;; ATP binding;; cytoplasm;; DNA binding;; microtubule associated complex;; microtubule motor activity;; microtubule-based movement;; nucleus;; organelle organization and biogenesis;; spindle microtubule	cell;; organelle;; protein complex
BUB1	BUB1 budding uninhibited by benzimidazoles 1 homolog (yeast) (BUB1), mRNA.	4.4158	Hs.469649	699	ATP binding;; cell cycle;; cell proliferation;; cytokinesis;; kinetochore;; mitosis;; mitotic spindle checkpoint;; nucleus;; protein amino acid phosphorylation;; protein serine/threonine kinase activity;; spindle pole body;; transferase activity	cell;; organelle
RPL17	ribosomal protein L17 (RPL17), mRNA.	4.4136	Hs.374588	497661	large ribosomal subunit;; positive regulation of I-kappaB kinase/NF-kappaB cascade;; protein biosynthesis;; RNA binding;; signal transducer activity;; structural constituent of ribosome	cell;; organelle;; protein complex
GDF3	growth differentiation factor 3 (GDF3), mRNA.	4.4001	Hs.86232	9573	cytokine activity;; extracellular region;; growth factor activity	extracellular region
HDAC2	histone deacetylase 2 (HDAC2), mRNA.	4.3969	Hs.3352	3066
LYPLA1	lysophospholipase I (LYPLA1), mRNA.	4.3863	Hs.435850	10434	fatty acid metabolism;; hydrolase activity;; lipid metabolism;; lysophospholipase activity;; membrane fraction	cell
	Human DNA sequence from clone RP1-158P9 on chromosome 1. Contains a putative novel gene, a laminin r	4.377
KIF2C	kinesin family member 2C (KIF2C), mRNA.	4.362	Hs.69360	11004	ATP binding;; cell proliferation;; centromeric DNA binding;; chromosome, pericentric region;; kinesin complex;; microtubule motor activity;; microtubule-based movement;; mitosis;; nucleus	cell;; organelle;; protein complex
IMPDH2	IMP (inosine monophosphate) dehydrogenase 2 (IMPDH2), mRNA.	4.3536	Hs.476231	3615	GMP biosynthesis;; IMP dehydrogenase activity;; oxidoreductase activity;; purine nucleotide biosynthesis
C20orf108	chromosome 20 open reading frame 108 (C20orf108), mRNA.	4.3188	Hs.143736	116151	integral to membrane	cell
CTPS2	CTP synthase II (CTPS2), transcript variant 1, mRNA.	4.3174	Hs.227049	56474	CTP synthase activity;; CTP synthase activity;; glutamine metabolism;; ligase activity;; pyrimidine nucleotide biosynthesis
SMUG1	single-strand selective monofunctional uracil DNA glycosylase (SMUG1), mRNA.	4.3094	Hs.5212	23583	DNA repair;; nucleus;; single-stranded DNA binding;; uracil DNA N-glycosylase activity	cell;; organelle
SERPINH1	serine (or cysteine) proteinase inhibitor, clade H (heat shock protein 47), member 1, (collagen binding protein 1) (SERPINH1), mRNA.	4.2806	Hs.241579	871	collagen binding;; endoplasmic reticulum;; endoplasmic reticulum;; protein folding;; response to unfolded protein;; serine-type endopeptidase inhibitor activity;; serine-type endopeptidase inhibitor activity;; unfolded protein binding	cell;; organelle
XPOT	exportin, tRNA (nuclear export receptor for tRNAs) (XPOT), mRNA.	4.2799	Hs.85951	11260	binding;; nucleus;; transport;; tRNA binding	cell;; organelle
FRAS1	Fraser syndrome 1 (FRAS1), transcript variant 1, mRNA.	4.279	Hs.369448	80144	cell communication;; extracellular matrix (sensu Metazoa);; integral to membrane	cell;; extracellular matrix;; extracellular region
PNMT	phenylethanolamine N-methyltransferase (PNMT), mRNA.	4.2675	Hs.1892	5409	catecholamine biosynthesis;; methyltransferase activity;; phenylethanolamine N-methyltransferase activity;; transferase activity
	Human DNA sequence from clone RP3-334F4 on chromosome 6 Contains ESTs, STSs and GSSs. Contains a LAM	4.2428
ADD2	adducin 2 (beta) (ADD2), transcript variant beta-6a, mRNA.	4.2394	Hs.188528	119	actin binding;; actin cytoskeleton;; calmodulin binding;; membrane	cell;; organelle
	Homo sapiens similar to ribosomal protein L17 (H. sapiens) (LOC65444), mRNA	4.2152
ACTC	actin, alpha, cardiac muscle (ACTC), mRNA.	4.2109	Hs.118127	70	actin filament;; motor activity;; muscle development;; protein binding;; structural constituent of cytoskeleton	cell;; organelle
KARP1	Ku86 autoantigen related protein 1	4.2103
PRKDC	protein kinase, DNA-activated, catalytic polypeptide (PRKDC), mRNA.	4.2062	Hs.491682	5591	binding;; DNA binding;; DNA recombination;; double-strand break repair;; nucleus;; protein modification;; protein serine/threonine kinase activity;; transferase activity	cell;; organelle
HDCMA18P	HDCMA18P protein (HDCMA18P), mRNA.	4.1928	Hs.278635	51574
PYCR1	pyrroline-5-carboxylate reductase 1 (PYCR1), transcript variant 2, mRNA.	4.1742	Hs.458332	5831	amino acid biosynthesis;; oxidoreductase activity;; proline biosynthesis;; proline biosynthesis;; pyrroline-5-carboxylate reductase activity;; pyrroline-5-carboxylate reductase activity
KRT8	keratin 8 (KRT8), mRNA.	4.1643	Hs.533782	3856	cytoskeleton organization and biogenesis;; intermediate filament;; structural molecule activity	cell;; organelle
USP28	ubiquitin specific protease 28 (USP28), mRNA.	4.1607	Hs.503891	57646	cysteine-type endopeptidase activity;; ubiquitin cycle;; ubiquitin thiolesterase activity;; ubiquitin-dependent protein catabolism
LAPTM4B	lysosomal associated protein transmembrane 4 beta (LAPTM4B), mRNA.	4.1382	Hs.492314	55353	integral to membrane	cell
RALGPS2	Ral GEF with PH domain and SH3 binding motif 2 (RALGPS2), mRNA.	4.1328	Hs.549173	55103	guanyl-nucleotide exchange factor activity;; small GTPase mediated signal transduction
FLJ12519	hypothetical protein FLJ12519 (FLJ12519), mRNA.	4.1224	Hs.399984	84128
FBXO5	F-box protein 5 (FBXO5), mRNA.	4.106	Hs.520506	26271	proteolysis and peptidolysis;; ubiquitin conjugating enzyme activity;; ubiquitin cycle;; ubiquitin-protein ligase activity
POSTN	periostin, osteoblast specific factor (POSTN), mRNA.	4.1037	Hs.136348	10631	cell adhesion;; cell adhesion;; extracellular matrix (sensu Metazoa);; extracellular matrix (sensu Metazoa);; heparin binding;; protein binding;; skeletal development	extracellular matrix;; extracellular region
SALL3	sal-like 3 (Drosophila) (SALL3), mRNA.	4.0869	Hs.514980	27164	DNA binding;; nucleus;; regulation of transcription, DNA-dependent;; transcription;; zinc ion binding	cell;; organelle
CDC20	CDC20 cell division cycle 20 homolog (S. cerevisiae) (CDC20), mRNA.	4.0825	Hs.524947	991	cytokinesis;; mitosis;; regulation of cell cycle;; spindle;; ubiquitin cycle;; ubiquitin-dependent protein catabolism	cell;; organelle
NOLC1	Nucleolar and coiled-body phosphoprotein 1	4.0599	Hs.523238	9221	ATP binding;; cell cycle;; cytoplasm;; GTP binding;; mitosis;; nucleolus;; rRNA processing	cell;; organelle
IDH1	isocitrate dehydrogenase 1 (NADP+), soluble (IDH1), mRNA.	4.0517	Hs.11223	3417	carbohydrate metabolism;; cytosol;; glyoxylate cycle;; isocitrate dehydrogenase (NADP+) activity;; isocitrate dehydrogenase (NADP+) activity;; isocitrate metabolism;; metabolism;; oxidoreductase activity;; peroxisome;; tricarboxylic acid cycle	cell;; organelle
THOC2	THO complex 2	4.049	Hs.149991	57187	mRNA-nucleus export;; nuclear mRNA splicing, via spliceosome;; nucleus;; RNA binding;; transport	cell;; organelle
NUP107	nucleoporin 107kDa (NUP107), mRNA.	4.0458	Hs.524574	57122	mRNA-nucleus export;; nuclear pore;; nuclear pore;; nucleocytoplasmic transporter activity;; nucleus;; protein transport;; transport	cell;; organelle
HSPCA	heat shock 90kDa protein 1, alpha (HSPCA), mRNA.	4.0262	Hs.525600	3320	ATP binding;; cellular_component unknown;; protein folding;; response to unfolded protein;; unfolded protein binding	cellular_component unknown
TK1	thymidine kinase 1, soluble (TK1), mRNA.	4.0239	Hs.515122	7083	ATP binding;; cytoplasm;; DNA metabolism;; kinase activity;; thymidine kinase activity;; transferase activity	cell
ACVR2B	activin A receptor, type IIB (ACVR2B), mRNA.	4.0234	Hs.517775	93	ATP binding;; integral to plasma membrane;; membrane;; protein amino acid phosphorylation;; protein binding;; receptor activity;; transferase activity;; transforming growth factor beta receptor activity;; transmembrane receptor protein serine/threonine kinase signaling pathway	cell
MCM7	MCM7 minichromosome maintenance deficient 7 (S. cerevisiae) (MCM7), transcript variant 1, mRNA.	4.0103	Hs.438720	4176	ATP binding;; cell cycle;; chromatin;; DNA binding;; DNA replication;; DNA replication initiation;; DNA-dependent ATPase activity;; nucleoside-triphosphatase activity;; nucleotide binding;; nucleus;; regulation of transcription, DNA-dependent;; transcription	cell;; organelle
C15orf20	Chromosome 15 open reading frame 20	3.9927	Hs.112160	80119	helicase activity
NBR2	neighbor of BRCA1 gene 2 (NBR2), mRNA.	3.9917	Hs.437549
	Homo sapiens DNA sequence from PAC 256G22 on chromosome 6p24.1-25.3. Contains a HNRNP Core Protein A	3.9905
BZW2	basic leucine zipper and W2 domains 2 (BZW2), mRNA.	3.9867	Hs.487635	28969	regulation of translational initiation;; translation initiation factor activity
SALL2	sal-like 2 (Drosophila) (SALL2), mRNA.	3.9737	Hs.416358
GPC4	glypican 4 (GPC4), mRNA.	3.9523	Hs.58367	2239	cell proliferation;; extracellular matrix (sensu Metazoa);; integral to plasma membrane;; morphogenesis	cell;; extracellular matrix;; extracellular region
FABP5	fatty acid binding protein 5 (psoriasis-associated) (FABP5), mRNA.	3.9395	Hs.408061	2171	cytoplasm;; epidermis development;; fatty acid binding;; lipid metabolism;; transport;; transporter activity	cell
SMS	spermine synthase (SMS), mRNA.	3.9362	Hs.529887	6611	methionine metabolism;; polyamine metabolism;; spermidine synthase activity;; spermine synthase activity;; transferase activity
KIAA0020	KIAA0020 (KIAA0020), mRNA.	3.927	Hs.493309	9933	binding;; mRNA metabolism;; nucleus;; RNA binding	cell;; organelle
RIOK2	RIO kinase 2 (yeast)	3.9206	Hs.27021	55781	ATP binding;; protein serine/threonine kinase activity;; transferase activity
FLJ10006	hypothetical protein FLJ10006 (FLJ10006), mRNA.	3.9198	Hs.469879	55677	nucleus;; regulation of transcription, DNA-dependent	cell;; organelle
TERF1	telomeric repeat binding factor (NIMA-interacting) 1 (TERF1), transcript variant 2, mRNA.	3.9166	Hs.442707	7013	cell cycle;; chromosome, telomeric region;; cytokinesis;; nucleus;; protein binding;; regulation of mitosis;; regulation of transcription;; telomerase-dependent telomere maintenance;; telomeric DNA binding	cell;; organelle
RND3	Rho family GTPase 3 (RND3), mRNA.	3.9155	Hs.6838	390	Golgi apparatus;; GTP binding;; protein transport;; small GTPase mediated signal transduction	cell;; organelle
MEST	mesoderm specific transcript homolog (mouse) (MEST), transcript variant 3, mRNA.	3.9053	Hs.270978	4232	hydrolase activity;; mesoderm development;; response to toxin;; xenobiotic metabolism
CALU	Calumenin	3.9019	Hs.7753	813	biological_process unknown;; calcium ion binding;; endoplasmic reticulum;; Golgi apparatus	cell;; organelle
D2S448	PREDICTED: Melanoma associated gene (D2S448), mRNA.	3.9016	Hs.332197	7837	immune response;; interleukin-1 receptor antagonist activity;; oxidoreductase activity;; peroxidase activity
HMBS	hydroxymethylbilane synthase (HMBS), mRNA.	3.8981	Hs.82609	3145	heme biosynthesis;; hydroxymethylbilane synthase activity;; transferase activity
KIAA1573	KIAA1573 protein (KIAA1573), mRNA.	3.893	Hs.443891	57685	calcium channel activity;; calcium ion transport;; integral to membrane;; ion transport;; membrane;; voltage-gated ion channel activity	cell
RAM2	transcription factor RAM2 (RAM2), mRNA.	3.8795	Hs.520245	8701	ATP binding;; axonemal dynein complex;; dynein complex;; microtubule motor activity;; microtubule motor activity;; microtubule-based movement;; nucleoside-triphosphatase activity;; nucleotide binding	cell;; organelle;; protein complex
APEX1	APEX nuclease (multifunctional DNA repair enzyme) 1 (APEX1), transcript variant 2, mRNA.	3.8659	Hs.73722	328	3'-5' exonuclease activity;; base-excision repair;; DNA binding;; DNA-(apurinic or apyrimidinic site) lyase activity;; endodeoxyribonuclease activity;; endoplasmic reticulum;; lyase activity;; metal ion binding;; nucleus;; oxidoreductase activity;; perinuclear region;; phosphodiesterase I activity;; protein binding;; regulation of DNA binding;; ribonuclease H activity;; ribosome;; transcription c…	cell;; organelle;; protein complex
CHML	choroideremia-like (Rab escort protein 2) (CHML), mRNA.	3.8632	Hs.170129	1122	GTPase activator activity;; intracellular protein transport;; Rab escort protein activity;; Rab-protein geranylgeranyltransferase activity;; Rab-protein geranylgeranyltransferase complex;; regulation of GTPase activity;; visual perception	protein complex
FNBP3	PREDICTED: formin binding protein 3 (FNBP3), mRNA.	3.8534	Hs.298735	55660	nuclear mRNA splicing, via spliceosome
SOX26	SOX26	3.8506
MRPL1	mitochondrial ribosomal protein L1 (MRPL1), nuclear gene encoding mitochondrial protein, mRNA.	3.8458	Hs.532019	65008	large ribosomal subunit;; mitochondrion;; protein biosynthesis;; RNA binding;; structural constituent of ribosome	cell;; organelle;; protein complex
	Human DNA sequence from clone RP11-352D3 on chromosome 20 Contains a 60S ribosomal protein L21 (RPL2	3.8404
XRCC5	X-ray repair complementing defective repair in Chinese hamster cells 5 (double-strand-break rejoining; Ku autoantigen, 80kDa) (XRCC5), mRNA.	3.8402	Hs.388739	7520	ATP-dependent DNA helicase activity;; DNA recombination;; DNA-dependent protein kinase complex;; double-strand break repair via nonhomologous end-joining;; double-stranded DNA binding;; helicase activity;; hydrolase activity;; nucleus;; regulation of DNA repair	cell;; organelle;; protein complex
HSPC163	HSPC163 protein (HSPC163), mRNA.	3.8374	Hs.445890	29097	integral to membrane;; intracellular signaling cascade;; membrane	cell
CLDN9	claudin 9 (CLDN9), mRNA.	3.8372	Hs.296949	9080	integral to membrane;; membrane;; structural molecule activity;; tight junction	cell
PAI-RBP1	PAI-1 mRNA-binding protein	3.8358	Hs.530412	26135	nucleus;; RNA binding	cell;; organelle
CCNC	cyclin C (CCNC), mRNA.	3.8333	Hs.430646	892	cytokinesis;; nucleus;; regulation of cell cycle;; regulation of transcription, DNA-dependent;; transcription	cell;; organelle
NFE2	nuclear factor (erythroid-derived 2), 45kDa (NFE2), mRNA.	3.8274	Hs.75643	4778	circulation;; development;; hemostasis;; nucleus;; regulation of transcription from RNA polymerase II promoter;; transcription;; transcription coactivator activity;; transcription factor activity	cell;; organelle
C7orf24	chromosome 7 open reading frame 24 (C7orf24), mRNA.	3.8251	Hs.530024	79017
FBL	Fibrillarin	3.8194	Hs.299002	2091	nucleus;; ribonucleoprotein complex;; RNA binding;; rRNA processing	cell;; organelle;; protein complex
LOC400506	PREDICTED: similar to TSG118.1 (LOC400506), mRNA.	3.8174	Hs.546615	400506
PAI-RBP1	PAI-1 mRNA-binding protein (PAI-RBP1), mRNA.	3.8161	Hs.530412	26135	nucleus;; RNA binding	cell;; organelle
RBMX	RNA binding motif protein, X-linked (RBMX), mRNA.	3.8018	Hs.380118	27316	biological_process unknown;; heterogeneous nuclear ribonucleoprotein complex;; RNA binding	cell;; organelle;; protein complex
PPIL1	peptidylprolyl isomerase (cyclophilin)-like 1 (PPIL1), mRNA.	3.796	Hs.27693	51645	isomerase activity;; peptidyl-prolyl cis-trans isomerase activity;; protein folding
RANBP5	RAN binding protein 5	3.7913	Hs.513057	3843	binding;; cytoplasm;; GTPase inhibitor activity;; NLS-bearing substrate-nucleus import;; nuclear localization sequence binding;; nuclear pore;; nucleus;; protein transport;; protein transporter activity;; protein-nucleus import, docking;; Ran GTPase binding	cell;; organelle
FLJ10359	PREDICTED: protein BAP28 (FLJ10359), mRNA.	3.7903	Hs.209958	55127	binding
TGIF	TGFB-induced factor (TALE family homeobox) (TGIF), transcript variant 7, mRNA.	3.782	Hs.373550	7050	development;; negative regulation of transcription from RNA polymerase II promoter;; nucleus;; nucleus;; regulation of transcription, DNA-dependent;; transcription;; transcription corepressor activity;; transcription factor activity;; transcription factor activity	cell;; organelle
LAMB1	laminin, beta 1 (LAMB1), mRNA.	3.7402	Hs.489646	3912	basement membrane;; cell adhesion;; protein binding;; structural molecule activity	extracellular matrix;; extracellular region
SC5DL	sterol-C5-desaturase (ERG3 delta-5-desaturase homolog, fungal)-like (SC5DL), mRNA.	3.7361	Hs.287749	6309	C-5 sterol desaturase activity;; endoplasmic reticulum;; integral to membrane;; lathosterol oxidase activity;; lipid metabolism;; metabolism;; oxidoreductase activity;; sterol biosynthesis	cell;; organelle
RPSA	ribosomal protein SA (RPSA), transcript variant 2, mRNA.	3.7328	Hs.374553	6044
TNNT1	troponin T1, skeletal, slow (TNNT1), mRNA.	3.7261	Hs.534085	7138	muscle development;; regulation of muscle contraction;; tropomyosin binding
CCT4	chaperonin containing TCP1, subunit 4 (delta) (CCT4), mRNA.	3.7258	Hs.421509	10575	ATP binding;; cytoplasm;; protein folding;; regulation of cell cycle;; unfolded protein binding	cell
GREM1	gremlin 1 homolog, cysteine knot superfamily (Xenopus laevis) (GREM1), mRNA.	3.7253	Hs.40098	26585	development;; extracellular space;; neurogenesis;; protein binding	extracellular region
DNAJB6	DnaJ (Hsp40) homolog, subfamily B, member 6 (DNAJB6), transcript variant 1, mRNA.	3.7243	Hs.490745	10049	cellular_component unknown;; heat shock protein binding;; protein folding;; response to unfolded protein;; unfolded protein binding	cellular_component unknown
GNL2	guanine nucleotide binding protein-like 2 (nucleolar) (GNL2), mRNA.	3.7132	Hs.75528	29889	GTP binding;; GTPase activity;; nucleus;; ribosome biogenesis	cell;; organelle
HSPA4	heat shock 70kDa protein 4 (HSPA4), transcript variant 2, mRNA.	3.7085	Hs.90093	3308	ATP binding;; ATP binding;; cytoplasm;; protein folding;; response to unfolded protein;; response to unfolded protein	cell
FLJ90834	hypothetical protein FLJ90834 (FLJ90834), mRNA.	3.7042
AHCYL1	S-adenosylhomocysteine hydrolase-like 1 (AHCYL1), mRNA.	3.6943	Hs.485365	10768	adenosylhomocysteinase activity;; hydrolase activity;; one-carbon compound metabolism
HSPCB	heat shock 90kDa protein 1, beta (HSPCB), mRNA.	3.6937	Hs.509736	3326	ATP binding;; cytoplasm;; inner membrane;; nitric-oxide synthase regulator activity;; positive regulation of nitric oxide biosynthesis;; protein folding;; response to unfolded protein;; response to unfolded protein;; response to unfolded protein;; TPR domain binding;; unfolded protein binding;; unfolded protein binding	cell
WDR12	WD repeat domain 12 (WDR12), mRNA.	3.6914	Hs.73291	55759	nucleus	cell;; organelle
ZNF505	zinc finger protein 505 (ZNF505), transcript variant 1, mRNA.	3.6801	Hs.301059
ANAC	alpha-NAC protein (ANAC), mRNA.	3.6778	Hs.512195	342538
PLK1	polo-like kinase 1 (Drosophila) (PLK1), mRNA.	3.6773	Hs.329989	5347	ATP binding;; cell proliferation;; mitosis;; nucleus;; protein amino acid phosphorylation;; protein binding;; protein serine/threonine kinase activity;; regulation of cell cycle;; transferase activity	cell;; organelle
PC4	activated RNA polymerase II transcription cofactor 4 (PC4), mRNA.	3.6592	Hs.229641	10923	nucleus;; regulation of transcription from RNA polymerase II promoter;; single-stranded DNA binding;; transcription;; transcription coactivator activity;; transcription factor complex	cell;; organelle;; protein complex
HIF1A	hypoxia-inducible factor 1, alpha subunit (basic helix-loop-helix transcription factor) (HIF1A), transcript variant 2, mRNA.	3.6558	Hs.509554	3091	electron transport;; histone acetyltransferase binding;; homeostasis;; nucleus;; nucleus;; protein heterodimerization activity;; protein heterodimerization activity;; regulation of transcription, DNA-dependent;; response to hypoxia;; RNA polymerase II transcription factor activity, enhancer binding;; signal transducer activity;; signal transduction;; signal transduction;; transcription factor act…	cell;; organelle
ACTN3	actinin, alpha 3 (ACTN3), mRNA.	3.6533	Hs.445037	89	actin binding;; actin filament;; calcium ion binding;; structural constituent of muscle	cell;; organelle
RPL7	ribosomal protein L7 (RPL7), mRNA.	3.6474	Hs.421257	6129	cytosolic large ribosomal subunit (sensu Eukaryota);; protein biosynthesis;; RNA binding;; structural constituent of ribosome;; transcription regulator activity	cell;; organelle;; protein complex
F2RL1	coagulation factor II (thrombin) receptor-like 1 (F2RL1), mRNA.	3.6468	Hs.154299	2150	blood coagulation;; G-protein coupled receptor protein signaling pathway;; Golgi apparatus;; integral to plasma membrane;; plasma membrane;; positive regulation of cytosolic calcium ion concentration;; receptor activity;; receptor binding;; rhodopsin-like receptor activity;; signal transduction;; thrombin receptor activity	cell;; organelle
FBN2	fibrillin 2 (congenital contractural arachnodactyly) (FBN2), mRNA.	3.6461	Hs.519294	2201	calcium ion binding;; extracellular matrix (sensu Metazoa);; extracellular matrix structural constituent;; morphogenesis	extracellular matrix;; extracellular region
GFPT2	glutamine-fructose-6-phosphate transaminase 2 (GFPT2), mRNA.	3.6432	Hs.30332	9945	carbohydrate biosynthesis;; cytoplasm;; energy reserve metabolism;; fructose 6-phosphate metabolism;; glutamine metabolism;; glutamine-fructose-6-phosphate transaminase (isomerizing) activity;; metabolism;; sugar binding;; transferase activity	cell
GRID2	glutamate receptor, ionotropic, delta 2 (GRID2), mRNA.	3.6422	Hs.480281	2895	glutamate signaling pathway;; glutamate-gated ion channel activity;; integral to plasma membrane;; ion channel activity;; ion transport;; ionotropic glutamate receptor activity;; membrane;; receptor activity;; synaptic transmission;; transporter activity	cell
SRP72	signal recognition particle 72kDa (SRP72), mRNA.	3.6371	Hs.237825	6731	binding;; calcium- and calmodulin-dependent protein kinase activity;; kinase activity;; protein amino acid phosphorylation;; signal transducer activity;; signal transduction
RAMP	RA-regulated nuclear matrix-associated protein (RAMP), mRNA.	3.6294	Hs.126774	51514
CDH3	cadherin 3, type 1, P-cadherin (placental) (CDH3), mRNA.	3.6229	Hs.191842	1001	calcium ion binding;; cell adhesion;; homophilic cell adhesion;; integral to membrane;; membrane;; protein binding;; sensory perception;; visual perception	cell
NUP37	nucleoporin 37kDa (NUP37), mRNA.	3.6209	Hs.444276	79023	nucleus;; protein transport	cell;; organelle
HSPA9B	heat shock 70kDa protein 9B (mortalin-2) (HSPA9B), nuclear gene encoding mitochondrial protein, mRNA.	3.6202	Hs.184233	3313	ATP binding;; mitochondrion;; protein folding;; unfolded protein binding	cell;; organelle
SEMA6A	sema domain, transmembrane domain (TM), and cytoplasmic domain, (semaphorin) 6A (SEMA6A), mRNA.	3.6144	Hs.156967	57556	apoptosis;; axon;; axon guidance;; cell differentiation;; cell surface receptor linked signal transduction;; cytoskeleton organization and biogenesis;; development;; integral to membrane;; membrane;; neurogenesis;; protein binding;; receptor activity	cell
EIF5B	eukaryotic translation initiation factor 5B (EIF5B), mRNA.	3.6124	Hs.158688	9669	GTP binding;; protein biosynthesis;; regulation of translational initiation;; translation initiation factor activity
GLMN	glomulin, FKBP associated protein (GLMN), transcript variant 2, mRNA.	3.6119	Hs.49105	11146	hepatocyte growth factor receptor binding;; intracellular;; muscle cell differentiation;; negative regulation of T-cell proliferation;; positive regulation of cytokine secretion;; positive regulation of interleukin-2 biosynthesis;; positive regulation of phosphorylation;; protein binding;; protein binding;; regulation of gene expression, epigenetic;; vasculogenesis	cell
MCM5	MCM5 minichromosome maintenance deficient 5, cell division cycle 46 (S. cerevisiae) (MCM5), mRNA.	3.6008	Hs.517582	4174	ATP binding;; DNA binding;; DNA replication;; DNA replication initiation;; DNA-dependent ATPase activity;; nucleus;; regulation of cell cycle;; regulation of transcription, DNA-dependent;; transcription	cell;; organelle
NOL5A	Nucleolar protein 5A (56kDa with KKE/D repeat)	3.5891	Hs.376064	10528	nucleolus;; RNA binding;; rRNA processing	cell;; organelle
HSPCA	heat shock 90kDa protein 1, alpha (HSPCA), mRNA.	3.5855	Hs.525600	3320	ATP binding;; cellular_component unknown;; protein folding;; response to unfolded protein;; unfolded protein binding	cellular_component unknown
TUBB6	tubulin, beta 6 (TUBB6), mRNA.	3.5842	Hs.193491	84617
EIF3S3	eukaryotic translation initiation factor 3, subunit 3 gamma, 40kDa (EIF3S3), mRNA.	3.5763	Hs.492599	8667	eukaryotic translation initiation factor 3 complex;; protein biosynthesis;; regulation of translational initiation;; translation initiation factor activity	cell;; protein complex
CCT8	chaperonin containing TCP1, subunit 8 (theta) (CCT8), mRNA.	3.5742	Hs.125113	10694	ATP binding;; ATPase activity, coupled;; cytosol;; protein folding;; unfolded protein binding	cell
NCL	nucleolin (NCL), mRNA.	3.5522	Hs.79110	4691	DNA binding;; nucleic acid binding;; nucleolus;; RNA binding	cell;; organelle
KIAA1553	PREDICTED: KIAA1553 (KIAA1553), mRNA.	3.5518	Hs.418045	57673
RAB3B	RAB3B, member RAS oncogene family (RAB3B), mRNA.	3.5488	Hs.123072	5865	GTP binding;; GTPase activity;; protein transport;; small GTPase mediated signal transduction
LEFTY2	Left-right determination factor 2	3.5356	Hs.520187	7044	cell growth;; cell-cell signaling;; cytokine activity;; growth factor activity;; oocyte axis determination;; transforming growth factor beta receptor binding;; transforming growth factor beta receptor signaling pathway
ASPM	asp (abnormal spindle)-like, microcephaly associated (Drosophila) (ASPM), mRNA.	3.5329	Hs.121028	259266	calmodulin binding;; cell cycle;; cytokinesis;; mitosis;; nucleus	cell;; organelle
C15orf15	chromosome 15 open reading frame 15 (C15orf15), mRNA.	3.5313	Hs.274772	51187	nucleus;; protein biosynthesis;; ribosome;; ribosome biogenesis;; structural constituent of ribosome	cell;; organelle;; protein complex
BMP7	bone morphogenetic protein 7 (osteogenic protein 1) (BMP7), mRNA.	3.5264	Hs.473163	655	cell differentiation;; cytokine activity;; growth;; growth factor activity;; skeletal development
MARS	methionine-tRNA synthetase (MARS), mRNA.	3.5223	Hs.355867	4141	ATP binding;; cytoplasm;; ligase activity;; methionine-tRNA ligase activity;; methionyl-tRNA aminoacylation;; protein biosynthesis;; soluble fraction;; tRNA binding	cell
LOC347544	PREDICTED: similar to ribosomal protein L18a; 60S ribosomal protein L18a (LOC347544), mRNA.	3.5194
SMC6L1	SMC6 structural maintenance of chromosomes 6-like 1 (yeast) (SMC6L1), mRNA.	3.5057	Hs.526728	79677	ATP binding;; chromosome;; chromosome organization and biogenesis;; DNA repair;; nucleus	cell;; organelle
	Human DNA sequence from clone 522P13 on chromosome 6p21.31-22.3. Contains a 60S Ribosomal Protein L2	3.5042
LOC90133	Hypothetical protein LOC90133	3.4969	Hs.101651	90133
ERMAP	erythroblast membrane-associated protein (ERMAP), mRNA.	3.496	Hs.439437	114625	integral to membrane	cell
PSMA2	proteasome (prosome, macropain) subunit, alpha type, 2 (PSMA2), mRNA.	3.4949	Hs.333786	5683	proteasome core complex (sensu Eukaryota);; threonine endopeptidase activity;; ubiquitin-dependent protein catabolism	cell;; organelle;; protein complex
MATR3	matrin 3 (MATR3), mRNA.	3.4874	Hs.268939	9782	nuclear inner membrane;; nucleus;; RNA binding;; structural molecule activity;; zinc ion binding	cell;; organelle
CKS1B	CDC28 protein kinase regulatory subunit 1B (CKS1B), mRNA.	3.4838	Hs.374378	1163	cell cycle;; cyclin-dependent protein kinase activity;; cytokinesis
TKT	transketolase (Wernicke-Korsakoff syndrome) (TKT), mRNA.	3.481	Hs.89643	7086	calcium ion binding;; transferase activity;; transketolase activity
RPL24	ribosomal protein L24 (RPL24), mRNA.	3.4654	Hs.477028
MRPL42	mitochondrial ribosomal protein L42 (MRPL42), nuclear gene encoding mitochondrial protein, transcript variant 1, mRNA.	3.465	Hs.199579	28977	mitochondrial small ribosomal subunit;; mitochondrion;; protein biosynthesis;; ribonucleoprotein complex;; structural constituent of ribosome	cell;; organelle;; protein complex
CCKBR	cholecystokinin B receptor (CCKBR), mRNA.	3.4616	Hs.203	887	cell proliferation;; cell proliferation;; digestion;; digestion;; feeding behavior;; feeding behavior;; gastrin receptor activity;; gastrin receptor activity;; integral to plasma membrane;; integral to plasma membrane;; phosphatidylinositol 3-kinase regulator activity;; phosphatidylinositol 3-kinase regulator activity;; phosphoinositide phospholipase C activity;; phosphoinositide phospholipase C …	cell
LDHB	lactate dehydrogenase B (LDHB), mRNA.	3.4519	Hs.446149	3945	anaerobic glycolysis;; cytoplasm;; L-lactate dehydrogenase activity;; oxidoreductase activity;; tricarboxylic acid cycle intermediate metabolism	cell
BRIX	BRIX (BRIX), mRNA.	3.4438	Hs.38114	55299	molecular_function unknown;; nucleus;; ribosome biogenesis	cell;; organelle
HSSG1	Heat-shock suppressed protein 1	3.4437
GPC3	glypican 3 (GPC3), mRNA.	3.4418	Hs.435036	2719	extracellular matrix (sensu Metazoa);; integral to plasma membrane;; morphogenesis	cell;; extracellular matrix;; extracellular region
TD-60	RCC1-like (TD-60), mRNA.	3.441	Hs.380857	55920
FLJ20641	Hypothetical protein FLJ20641	3.4328	Hs.330663	55010
RPL4	ribosomal protein L4 (RPL4), mRNA.	3.4304	Hs.432898	9175	ATP binding;; cytosolic large ribosomal subunit (sensu Eukaryota);; membrane fraction;; protein amino acid phosphorylation;; protein biosynthesis;; protein serine/threonine kinase activity;; protein-tyrosine kinase activity;; ribosome;; RNA binding;; signal transduction;; structural constituent of ribosome;; transferase activity	cell;; organelle;; protein complex
SOCS6	suppressor of cytokine signaling 6 (SOCS6), mRNA.	3.429	Hs.44439	9306	cytoplasm;; defense response;; intracellular signaling cascade;; JAK-STAT cascade;; regulation of cell growth	cell
LOC400713	PREDICTED: zinc finger-like (LOC400713), mRNA.	3.4282	Hs.502314	400713	nucleic acid binding;; nucleus;; regulation of transcription, DNA-dependent	cell;; organelle
FLJ10719	Hypothetical protein FLJ10719	3.4254	Hs.513126	55215
WDFY1	WD repeat and FYVE domain containing 1 (WDFY1), mRNA.	3.4213	Hs.368359	57590	biological_process unknown;; cytosol;; early endosome;; nucleus;; phosphatidylinositol binding;; zinc ion binding;; zinc ion binding	cell;; organelle
FNBP1L	Formin binding protein 1-like	3.4173	Hs.134060	54874
TPI1	triosephosphate isomerase 1	3.4019
PSMA3	proteasome (prosome, macropain) subunit, alpha type, 3 (PSMA3), transcript variant 2, mRNA.	3.3984	Hs.368121	5684	proteasome core complex (sensu Eukaryota);; threonine endopeptidase activity;; ubiquitin-dependent protein catabolism	cell;; organelle;; protein complex
FLJ10808	hypothetical protein FLJ10808 (FLJ10808), mRNA.	3.3947	Hs.212774	55236	catalytic activity;; ubiquitin activating enzyme activity;; ubiquitin cycle
HDCMA18P	HDCMA18P protein (HDCMA18P), mRNA.	3.3942	Hs.278635	51574
TCERG1	transcription elongation regulator 1 (TCERG1), mRNA.	3.3904	Hs.443465	10915	nucleus;; regulation of transcription, DNA-dependent;; RNA polymerase II transcription factor activity;; transcription;; transcription coactivator activity;; transcription from RNA polymerase II promoter	cell;; organelle
LOC441955	PREDICTED: similar to PRED65 (LOC441955), mRNA.	3.3753
HSPC132	hypothetical protein HSPC132 (HSPC132), mRNA.	3.3598	Hs.69499	51499	biological_process unknown;; cellular_component unknown;; molecular_function unknown	cellular_component unknown
SKIV2L2	superkiller viralicidic activity 2-like 2 (S. cerevisiae) (SKIV2L2), mRNA.	3.3428	Hs.274531	23517	ATP binding;; ATP-dependent helicase activity;; hydrolase activity;; nucleic acid binding;; RNA binding
FSTL1	follistatin-like 1 (FSTL1), mRNA.	3.3394	Hs.269512	11167	calcium ion binding;; extracellular space;; heparin binding	extracellular region
RBBP6	retinoblastoma binding protein 6 (RBBP6), transcript variant 2, mRNA.	3.3379	Hs.188553	5930	nucleic acid binding;; protein binding;; protein ubiquitination;; regulation of cell cycle;; transferase activity;; ubiquitin ligase complex;; ubiquitin-protein ligase activity;; zinc ion binding	cell;; protein complex
	Homo sapiens similar to ribosomal protein L23a (H. sapiens) (LOC65389), mRNA	3.3325
CNTNAP2	contactin associated protein-like 2 (CNTNAP2), mRNA.	3.329	Hs.446192	26047	cell adhesion;; integral to membrane;; neuronal cell recognition;; protein binding;; structural molecule activity;; transmission of nerve impulse	cell
PROM1	prominin 1 (PROM1), mRNA.	3.3219	Hs.479220	8842	integral to membrane;; integral to plasma membrane;; sensory perception;; visual perception	cell
RBM12	RNA binding motif protein 12 (RBM12), transcript variant 2, mRNA.	3.3177	Hs.246413	8904	calcium-dependent phospholipid binding;; lipid metabolism;; nucleic acid binding;; nucleus;; RNA binding;; transporter activity;; vesicle-mediated transport	cell;; organelle
MNAT1	menage a trois 1 (CAK assembly factor) (MNAT1), mRNA.	3.3154	Hs.509523	4331	cell cycle;; cell proliferation;; DNA repair;; nucleus;; protein complex assembly;; protein ubiquitination;; regulation of cyclin dependent protein kinase activity;; regulation of transcription from RNA polymerase II promoter;; transcription;; ubiquitin ligase complex;; ubiquitin-protein ligase activity;; zinc ion binding	cell;; organelle;; protein complex
GUSB	glucuronidase, beta (GUSB), mRNA.	3.3143	Hs.255230	2990	beta-glucuronidase activity;; carbohydrate metabolism;; glycosaminoglycan catabolism;; lysosome	cell;; organelle
CXADR	coxsackie virus and adenovirus receptor (CXADR), mRNA.	3.309	Hs.473417	1525	integral to plasma membrane;; plasma membrane;; receptor activity;; receptor activity	cell
TEBP	unactive progesterone receptor, 23 kD (TEBP), mRNA.	3.308	Hs.50425	10728	chromosome, telomeric region;; prostaglandin biosynthesis;; prostaglandin-E synthase activity;; protein folding;; signal transduction;; telomerase activity;; telomerase holoenzyme complex;; telomere maintenance;; unfolded protein binding	cell;; organelle;; protein complex
TUB	Tubby homolog (mouse)	3.3037	Hs.231850	7275	cytoplasm;; nucleus	cell;; organelle
UACA	uveal autoantigen with coiled-coil domains and ankyrin repeats (UACA), transcript variant 1, mRNA.	3.3024	Hs.108049	55075	extracellular region;; molecular_function unknown;; viral life cycle	extracellular region
YES1	v-yes-1 Yamaguchi sarcoma viral oncogene homolog 1 (YES1), mRNA.	3.3012	Hs.194148	7525	ATP binding;; intracellular signaling cascade;; protein amino acid phosphorylation;; protein-tyrosine kinase activity;; transferase activity
ATP1B3	ATPase, Na+/K+ transporting, beta 3 polypeptide (ATP1B3), mRNA.	3.291	Hs.477789	483	integral to membrane;; membrane;; potassium ion transport;; sodium ion transport;; sodium:potassium-exchanging ATPase activity;; sodium:potassium-exchanging ATPase complex;; transport	cell;; protein complex
NARG2	NMDA receptor regulated 2 (NARG2), mRNA.	3.2903	Hs.200943	79664
CKAP2	cytoskeleton associated protein 2 (CKAP2), mRNA.	3.288	Hs.444028	26586
KNTC1	kinetochore associated 1 (KNTC1), mRNA.	3.2875	Hs.300559	9735	cell cycle;; cytokinesis;; DNA binding;; kinetochore microtubule;; mitosis;; mitotic checkpoint;; nucleus;; protein binding;; protein complex assembly;; regulation of exit from mitosis;; regulation of transcription, DNA-dependent;; spindle pole	cell;; organelle
RPS27A	ribosomal protein S27a (RPS27A), mRNA.	3.2864	Hs.546292	6233	intracellular;; protein biosynthesis;; protein modification;; ribosome;; structural constituent of ribosome	cell;; organelle;; protein complex
CD2AP	CD2-associated protein	3.2837	Hs.485518	23607	actin cytoskeleton;; cytoplasm;; protein complex assembly;; signal transduction;; structural constituent of cytoskeleton;; substrate-bound cell migration, cell extension	cell;; organelle
TMPO	thymopoietin (TMPO), mRNA.	3.2786	Hs.11355	7112	chromosome;; DNA binding;; integral to membrane;; lamin binding;; nuclear membrane	cell;; organelle
FLJ20105	FLJ20105 protein (FLJ20105), transcript variant 1, mRNA.	3.2748	Hs.89306	54821	ATP binding;; ATP-dependent helicase activity;; DNA binding
NAP1L1	nucleosome assembly protein 1-like 1 (NAP1L1), transcript variant 2, mRNA.	3.2701	Hs.524599	4673	chromatin assembly complex;; DNA replication;; nucleosome assembly;; nucleus;; positive regulation of cell proliferation	cell;; organelle;; protein complex
GPC6	glypican 6 (GPC6), mRNA.	3.2697	Hs.444329	10082	extracellular matrix (sensu Metazoa);; integral to plasma membrane;; membrane	cell;; extracellular matrix;; extracellular region
T1A-2	Lung type-I cell membrane-associated glycoprotein	3.2691	Hs.468675	10630	integral to membrane;; integral to plasma membrane	cell
MAL2	mal, T-cell differentiation protein 2 (MAL2), mRNA.	3.266	Hs.201083	114569	integral to membrane;; membrane	cell
VENTX2	VENT-like homeobox 2 (VENTX2), mRNA.	3.2646	Hs.125231	27287	nucleus;; regulation of transcription, DNA-dependent;; transcription factor activity	cell;; organelle
PTPN12	protein tyrosine phosphatase, non-receptor type 12 (PTPN12), mRNA.	3.2613	Hs.61812	5782	cytoplasm;; hydrolase activity;; non-membrane spanning protein tyrosine phosphatase activity;; protein amino acid dephosphorylation;; soluble fraction	cell
NME2	non-metastatic cells 2, protein (NM23B) expressed in (NME2), mRNA.	3.2611	Hs.463456	4831	ATP binding;; CTP biosynthesis;; GTP biosynthesis;; kinase activity;; magnesium ion binding;; negative regulation of cell cycle;; negative regulation of cell proliferation;; nucleoside triphosphate biosynthesis;; nucleoside-diphosphate kinase activity;; nucleotide binding;; nucleotide metabolism;; nucleus;; regulation of transcription, DNA-dependent;; transcription;; transcription factor activity…	cell;; organelle
DSG2	desmoglein 2 (DSG2), mRNA.	3.252	Hs.412597	1829	calcium ion binding;; cell adhesion;; cytoskeleton;; homophilic cell adhesion;; integral to membrane;; intercellular junction;; membrane;; protein binding	cell;; organelle
	Human DNA sequence from clone 391O22 on chromosome 6p21.2-21.31. Contains pseudogenes similar to rib	3.2496
MCM3	MCM3 minichromosome maintenance deficient 3 (S. cerevisiae) (MCM3), mRNA.	3.2492	Hs.179565	4172	alpha DNA polymerase:primase complex;; ATP binding;; cell cycle;; DNA binding;; DNA binding;; DNA replication;; DNA replication initiation;; DNA replication initiation;; DNA-dependent ATPase activity;; nucleus;; regulation of transcription, DNA-dependent;; transcription	cell;; organelle;; protein complex
HNRPAB	heterogeneous nuclear ribonucleoprotein A/B (HNRPAB), transcript variant 2, mRNA.	3.2479	Hs.248746	3182	mRNA binding;; mRNA editing;; nucleus;; RNA helicase activity	cell;; organelle
FLJ12735	hypothetical protein FLJ12735 (FLJ12735), mRNA.	3.2468	Hs.528902	79915	ATP binding;; mitochondrion;; nucleoside-triphosphatase activity;; nucleotide binding;; protein folding;; unfolded protein binding	cell;; organelle
KIAA0073	KIAA0073 protein (KIAA0073), mRNA.	3.2452	Hs.121432	23398	isomerase activity;; peptidyl-prolyl cis-trans isomerase activity;; protein folding
DDX11	DEAD/H (Asp-Glu-Ala-Asp/His) box polypeptide 11 (CHL1-like helicase homolog, S. cerevisiae) (DDX11), transcript variant 1, mRNA.	3.2395	Hs.443960	1663	ATP binding;; ATP synthesis coupled proton transport;; ATP-dependent DNA helicase activity;; DNA binding;; G2/M transition of mitotic cell cycle;; hydrogen-transporting ATP synthase activity, rotational mechanism;; hydrogen-transporting ATPase activity, rotational mechanism;; hydrolase activity, acting on acid anhydrides, in phosphorus-containing anhydrides;; mitotic sister chromatid segregation;…	cell;; organelle;; protein complex
C12orf11	chromosome 12 open reading frame 11 (C12orf11), mRNA.	3.2368	Hs.505077	55726
SNRPF	small nuclear ribonucleoprotein polypeptide F (SNRPF), mRNA.	3.2305	Hs.105465	6636	nuclear mRNA splicing, via spliceosome;; nucleus;; RNA binding;; small nucleolar ribonucleoprotein complex	cell;; organelle;; protein complex
NIPSNAP1	nipsnap homolog 1 (C. elegans) (NIPSNAP1), mRNA.	3.2288	Hs.173878	8508	mitochondrion	cell;; organelle
HMGCR	3-hydroxy-3-methylglutaryl-Coenzyme A reductase (HMGCR), mRNA.	3.2285	Hs.11899	3156	biosynthesis;; cholesterol biosynthesis;; endoplasmic reticulum membrane;; germ cell migration;; gonad development;; hydroxymethylglutaryl-CoA reductase (NADPH) activity;; integral to membrane;; lipid metabolism;; membrane fraction;; oxidoreductase activity;; peroxisome	cell;; organelle
TIA1	TIA1 cytotoxic granule-associated RNA binding protein (TIA1), transcript variant 1, mRNA.	3.2275	Hs.516075	7072	apoptosis;; induction of apoptosis;; poly(A) binding;; RNA binding
NPM3	nucleophosmin/nucleoplasmin, 3 (NPM3), mRNA.	3.226	Hs.90691	10360	nucleic acid binding;; nucleus;; protein folding;; unfolded protein binding	cell;; organelle
RPS3	ribosomal protein S3 (RPS3), mRNA.	3.2191	Hs.546286	6188	cytosolic small ribosomal subunit (sensu Eukaryota);; protein biosynthesis;; RNA binding;; structural constituent of ribosome	cell;; organelle;; protein complex
SLC38A1	solute carrier family 38, member 1 (SLC38A1), mRNA.	3.2087	Hs.533770	81539	amino acid transport;; amino acid-polyamine transporter activity;; integral to membrane;; integral to membrane;; membrane;; neutral amino acid transport;; neutral amino acid transporter activity;; sodium:amino acid symporter activity;; transport	cell
	Human clone 121711 defective mariner transposon Hsmar2 mRNA sequence	3.2052
LOC91431	prematurely terminated mRNA decay factor-like (LOC91431), mRNA.	3.1977	Hs.444338	91431	zinc ion binding
RAI14	retinoic acid induced 14 (RAI14), mRNA.	3.1933	Hs.431400	26064
MGST1	microsomal glutathione S-transferase 1 (MGST1), transcript variant 1a, mRNA.	3.1908	Hs.389700	4257	glutathione transferase activity;; membrane;; microsome;; mitochondrion;; transferase activity	cell;; organelle
SERPINB9	serine (or cysteine) proteinase inhibitor, clade B (ovalbumin), member 9 (SERPINB9), mRNA.	3.1874	Hs.104879	5272	cytosol;; protein binding;; serine-type endopeptidase inhibitor activity	cell
CCNB2	cyclin B2 (CCNB2), mRNA.	3.1874	Hs.194698	9133	cytokinesis;; mitosis;; nucleus;; regulation of cell cycle	cell;; organelle
RFC5	replication factor C (activator 1) 5, 36.5kDa (RFC5), transcript variant 1, mRNA.	3.1826	Hs.506989	5985	ATP binding;; delta-DNA polymerase cofactor complex;; DNA binding;; DNA repair;; DNA replication;; DNA replication;; DNA replication factor C complex;; enzyme binding;; nucleoside-triphosphatase activity;; nucleotide binding;; nucleus	cell;; organelle;; protein complex
EEF1B2	eukaryotic translation elongation factor 1 beta 2 (EEF1B2), transcript variant 2, mRNA.	3.1637	Hs.421608	1933	eukaryotic translation elongation factor 1 complex;; protein biosynthesis;; translation elongation factor activity;; translational elongation	cell;; protein complex
CDH2	cadherin 2, type 1, N-cadherin (neuronal) (CDH2), mRNA.	3.1581	Hs.464829	1000	calcium ion binding;; cell adhesion;; homophilic cell adhesion;; integral to membrane;; membrane;; protein binding	cell
CDK4	cyclin-dependent kinase 4 (CDK4), mRNA.	3.1533	Hs.95577	1019	ATP binding;; cell proliferation;; cyclin-dependent protein kinase activity;; cytokinesis;; G1/S transition of mitotic cell cycle;; protein amino acid phosphorylation;; protein kinase activity;; regulation of cell cycle;; transferase activity
CCDC14	coiled-coil domain containing 14 (CCDC14), mRNA.	3.152	Hs.17731	64770	copper ion binding;; electron transport;; electron transporter activity
FASN	fatty acid synthase (FASN), mRNA.	3.1507	Hs.83190	2194	3-oxoacyl-[acyl-carrier protein] reductase activity;; 3-oxoacyl-[acyl-carrier protein] synthase activity;; [acyl-carrier protein] S-acetyltransferase activity;; [acyl-carrier protein] S-malonyltransferase activity;; alcohol dehydrogenase activity, zinc-dependent;; biosynthesis;; cofactor binding;; enoyl-[acyl-carrier protein] reductase (NADPH, B-specific) activity;; fatty acid biosynthesis;; hydr…
FLJ22662	hypothetical protein FLJ22662 (FLJ22662), mRNA.	3.1426	Hs.131933	79887
FLJ21901	hypothetical protein FLJ21901 (FLJ21901), mRNA.	3.1394	Hs.529276	79675	apoptosis;; ATP binding;; protein kinase activity
USP9Y	ubiquitin specific protease 9, Y-linked (fat facets-like, Drosophila) (USP9Y), mRNA.	3.1388	Hs.165856	8287	calcium ion binding;; calcium-dependent phospholipid binding;; cysteine-type endopeptidase activity;; spermatogenesis;; ubiquitin cycle;; ubiquitin thiolesterase activity;; ubiquitin-dependent protein catabolism
RPA3	replication protein A3, 14kDa (RPA3), mRNA.	3.1364	Hs.487540	6119	DNA repair;; DNA replication;; DNA replication factor A complex;; nucleic acid binding;; nucleus;; single-stranded DNA binding	cell;; organelle;; protein complex
SNRPA1	small nuclear ribonucleoprotein polypeptide A' (SNRPA1), mRNA.	3.1267	Hs.528763	6627	RNA binding;; RNA splicing;; snRNP U2	cell;; organelle;; protein complex
SLC16A2	solute carrier family 16 (monocarboxylic acid transporters), member 2 (SLC16A2), mRNA.	3.121	Hs.75317	6567	integral to plasma membrane;; membrane fraction;; monocarboxylic acid transport;; monocarboxylic acid transporter activity;; symporter activity;; transport;; transporter activity	cell
RRM2	ribonucleotide reductase M2 polypeptide (RRM2), mRNA.	3.1208	Hs.226390	6241	cytoplasm;; deoxyribonucleoside diphosphate metabolism;; DNA replication;; oxidoreductase activity;; ribonucleoside-diphosphate reductase activity	cell
RPS23	ribosomal protein S23 (RPS23), mRNA.	3.1123	Hs.386384	6228	protein biosynthesis;; small ribosomal subunit;; structural constituent of ribosome	cell;; organelle;; protein complex
TNRC6A	Trinucleotide repeat containing 6A	3.1095	Hs.407740	27327	nucleic acid binding
IVNS1ABP	influenza virus NS1A binding protein (IVNS1ABP), transcript variant 1, mRNA.	3.1081	Hs.497183	10625	protein binding;; response to virus;; RNA splicing;; spliceosome complex;; transcription factor complex;; transcription from RNA polymerase III promoter	cell;; organelle;; protein complex
CNN2	Calponin 2	3.1074	Hs.169718	1265	actin binding;; actin binding;; calmodulin binding;; cytoskeleton;; cytoskeleton organization and biogenesis;; intercellular junction;; smooth muscle contraction	cell;; organelle
SNRPA	small nuclear ribonucleoprotein polypeptide A (SNRPA), mRNA.	3.1018	Hs.466775	6626	nuclear mRNA splicing, via spliceosome;; RNA binding;; snRNP U1;; spliceosome complex	cell;; organelle;; protein complex
FOXM1	forkhead box M1 (FOXM1), transcript variant 3, mRNA.	3.0973	Hs.239	2305	nucleus;; regulation of transcription, DNA-dependent;; response to oxidative stress;; RNA polymerase II transcription factor activity;; transcription;; transcription factor activity;; transcription from RNA polymerase II promoter	cell;; organelle
RBM13	RNA binding motif protein 13 (RBM13), mRNA.	3.0968	Hs.77135	84549
INDO	indoleamine-pyrrole 2,3 dioxygenase (INDO), mRNA.	3.0923	Hs.840	3620	electron transporter activity;; heme binding;; immune response;; indoleamine-pyrrole 2,3-dioxygenase activity;; oxidoreductase activity;; pregnancy;; tryptophan catabolism
EEF1B2	eukaryotic translation elongation factor 1 beta 2 (EEF1B2), transcript variant 2, mRNA.	3.0913	Hs.421608	1933	eukaryotic translation elongation factor 1 complex;; protein biosynthesis;; translation elongation factor activity;; translational elongation	cell;; protein complex
C6orf111	Chromosome 6 open reading frame 111	3.09	Hs.520287	25957
	Human DNA sequence from clone RP11-353C18 on chromosome 20 Contains ESTs, STSs, GSSs and CpG islands	3.0783
PSMD1	proteasome (prosome, macropain) 26S subunit, non-ATPase, 1 (PSMD1), mRNA.	3.0749	Hs.3887	5707	binding;; proteasome regulatory particle (sensu Eukaryota);; regulation of cell cycle	cell;; organelle;; protein complex
UBE2C	ubiquitin-conjugating enzyme E2C (UBE2C), transcript variant 6, mRNA.	3.0737	Hs.93002	11065	cell cycle;; cyclin catabolism;; cytokinesis;; ligase activity;; mitosis;; positive regulation of cell proliferation;; ubiquitin conjugating enzyme activity;; ubiquitin cycle;; ubiquitin-dependent protein catabolism;; ubiquitin-protein ligase activity;; ubiquitin-protein ligase activity
ZIC2	Zic family member 2 (odd-paired homolog, Drosophila) (ZIC2), mRNA.	3.0722	Hs.369063	7546	brain development;; cell differentiation;; DNA binding;; neurogenesis;; nucleus;; potassium ion transport;; voltage-gated potassium channel activity;; voltage-gated potassium channel complex;; zinc ion binding	cell;; organelle;; protein complex
CBX1	chromobox homolog 1 (HP1 beta homolog Drosophila ) (CBX1), mRNA.	3.0663	Hs.77254	10951	chromatin;; chromatin assembly or disassembly;; chromatin binding;; chromosome, pericentric region;; nuclear heterochromatin;; nucleoplasm	cell;; organelle
RCBTB1	regulator of chromosome condensation (RCC1) and BTB (POZ) domain containing protein 1 (RCBTB1), mRNA.	3.0654	Hs.508021	55213	protein binding
IGFBP2	insulin-like growth factor binding protein 2, 36kDa (IGFBP2), mRNA.	3.0626	Hs.438102	3485	extracellular space;; insulin-like growth factor binding;; regulation of cell growth	extracellular region
ZRF1	PREDICTED: zuotin related factor 1 (ZRF1), mRNA.	3.0626	Hs.489515	27000	DNA binding;; heat shock protein binding;; nucleus;; protein folding;; protein folding;; regulation of transcription;; unfolded protein binding;; unfolded protein binding	cell;; organelle
DKFZP564O123	DKFZP564O123 protein (DKFZP564O123), mRNA.	3.0624	Hs.476930	25978	molecular_function unknown
HAT1	histone acetyltransferase 1 (HAT1), mRNA.	3.0578	Hs.470611	8520	acyltransferase activity;; DNA packaging;; histone acetyltransferase activity;; internal protein amino acid acetylation;; nucleus;; protein binding;; transferase activity	cell;; organelle
RPL21	ribosomal protein L21 (RPL21), mRNA.	3.0539	Hs.381123	6144	cytosolic large ribosomal subunit (sensu Eukaryota);; protein biosynthesis;; ribosome;; RNA binding;; structural constituent of ribosome	cell;; organelle;; protein complex
CYP11B2	cytochrome P450, family 11, subfamily B, polypeptide 2 (CYP11B2), nuclear gene encoding mitochondrial protein, mRNA.	3.0518	Hs.511880	1585	C21-steroid hormone biosynthesis;; corticosterone 18-monooxygenase activity;; electron transport;; glucocorticoid biosynthesis;; lipid metabolism;; membrane;; mitochondrion;; monooxygenase activity;; oxygen binding;; regulation of blood pressure;; steroid 11-beta-monooxygenase activity;; steroid metabolism;; transport	cell;; organelle
TIP120A	TBP-interacting protein (TIP120A), mRNA.	3.0517	Hs.546407	55832	cell differentiation;; mitotic chromosome condensation;; nucleus;; protein binding;; transcriptional activator activity;; ubiquitin cycle	cell;; organelle
PTD004	GTP-binding protein PTD004 (PTD004), transcript variant 2, mRNA.	3.0482	Hs.157351	29789	GTP binding
FLJ12994	Hypothetical protein FLJ12994	3.0472	Hs.282855	64864	DNA binding;; regulation of transcription, DNA-dependent
HSPC150	HSPC150 protein similar to ubiquitin-conjugating enzyme (HSPC150), mRNA.	3.0426	Hs.5199	29089	ligase activity;; ubiquitin conjugating enzyme activity;; ubiquitin cycle;; ubiquitin-protein ligase activity
MTB	more than blood homolog (MTB), mRNA.	3.0425	Hs.18616	54892	binding;; mitotic chromosome condensation
CENPF	centromere protein F, 350/400ka (mitosin) (CENPF), mRNA.	3.0405	Hs.497741	1063	cytokinesis;; DNA replication and chromosome cycle;; kinetochore;; nucleus;; regulation of mitosis;; spindle	cell;; organelle
HOMER1	homer homolog 1 (Drosophila) (HOMER1), mRNA.	3.04	Hs.129051	9456	integral to plasma membrane;; metabotropic glutamate receptor, phospholipase C activating pathway;; protein binding;; regulation of transcription, DNA-dependent;; synaptic transmission;; transcription factor activity	cell
Gm83	DKFZP564O0463 protein (Gm83), mRNA.	3.0392	Hs.532265	25879
MTMR7	Myotubularin related protein 7	3.0365	Hs.549083	9108	cell cycle;; hydrolase activity;; inositol or phosphatidylinositol phosphatase activity;; phospholipid dephosphorylation;; protein amino acid dephosphorylation;; protein amino acid dephosphorylation;; protein tyrosine phosphatase activity;; protein tyrosine phosphatase activity
ALDH18A1	aldehyde dehydrogenase 18 family, member A1 (ALDH18A1), mRNA.	3.0349	Hs.500645	5832	amino acid biosynthesis;; glutamate 5-kinase activity;; glutamate-5-semialdehyde dehydrogenase activity;; inner membrane;; kinase activity;; mitochondrion;; N-acetyl-gamma-glutamyl-phosphate reductase activity;; oxidoreductase activity;; proline biosynthesis;; transferase activity	cell;; organelle
RPL10A	ribosomal protein L10a (RPL10A), mRNA.	3.0312	Hs.148340	84099	cellular_component unknown;; molecular_function unknown;; striated muscle contraction	cellular_component unknown
STK6	serine/threonine kinase 6 (STK6), transcript variant 6, mRNA.	3.0299	Hs.250822	6790	ATP binding;; cell cycle;; mitosis;; nucleus;; protein amino acid phosphorylation;; protein binding;; protein serine/threonine kinase activity;; spindle;; transferase activity	cell;; organelle
SNRPN	small nuclear ribonucleoprotein polypeptide N (SNRPN), transcript variant 1, mRNA.	3.0279	Hs.525700	3653	biological_process unknown;; molecular_function unknown;; mRNA processing;; nucleus;; nucleus;; RNA binding;; small nucleolar ribonucleoprotein complex	cell;; organelle;; protein complex
F2RL1	coagulation factor II (thrombin) receptor-like 1 (F2RL1), mRNA.	3.0236	Hs.154299	2150	blood coagulation;; G-protein coupled receptor protein signaling pathway;; Golgi apparatus;; integral to plasma membrane;; plasma membrane;; positive regulation of cytosolic calcium ion concentration;; receptor activity;; receptor binding;; rhodopsin-like receptor activity;; signal transduction;; thrombin receptor activity	cell;; organelle
LMAN1	lectin, mannose-binding, 1 (LMAN1), mRNA.	3.0234	Hs.465295	3998	blood coagulation;; endoplasmic reticulum membrane;; ER to Golgi transport;; Golgi membrane;; integral to membrane;; mannose binding;; membrane;; protein folding;; protein transport;; sugar binding;; unfolded protein binding	cell;; organelle
ANKRD10	Ankyrin repeat domain 10	3.0215	Hs.525163	55608
PTTG1	pituitary tumor-transforming 1 (PTTG1), mRNA.	3.0202	Hs.350966	9232	chromosome segregation;; cysteine protease inhibitor activity;; cytokinesis;; cytoplasm;; cytoplasm;; DNA metabolism;; DNA repair;; DNA replication and chromosome cycle;; mitosis;; nucleus;; nucleus;; protein binding;; spermatogenesis;; transcription factor activity;; transcription from RNA polymerase II promoter	cell;; organelle
CHORDC1	cysteine and histidine-rich domain (CHORD)-containing, zinc binding protein 1 (CHORDC1), mRNA.	3.0197	Hs.22857	26973	biological_process unknown;; cellular_component unknown;; molecular_function unknown	cellular_component unknown
MIXL1	Mix1 homeobox-like 1 (Xenopus laevis) (MIXL1), mRNA.	3.0192	Hs.282079	83881	nucleus;; regulation of transcription, DNA-dependent;; transcription factor activity	cell;; organelle
CTH	cystathionase (cystathionine gamma-lyase) (CTH), transcript variant 2, mRNA.	3.0178	Hs.19904	1491	amino acid biosynthesis;; cystathionine gamma-lyase activity;; cysteine biosynthesis;; lyase activity
TACSTD1	tumor-associated calcium signal transducer 1 (TACSTD1), mRNA.	3.0147	Hs.692	4072	integral to membrane;; plasma membrane	cell
TRAP1	TNF receptor-associated protein 1 (TRAP1), mRNA.	3.0082	Hs.30345	10131	ATP binding;; mitochondrion;; protein folding;; receptor activity;; tumor necrosis factor receptor binding;; unfolded protein binding	cell;; organelle
BIRC5	baculoviral IAP repeat-containing 5 (survivin) (BIRC5), transcript variant 1, mRNA.	3.0039	Hs.514527	332	anti-apoptosis;; anti-apoptosis;; apoptosis;; caspase inhibitor activity;; cysteine protease inhibitor activity;; G2/M transition of mitotic cell cycle;; intracellular;; microtubule binding;; spindle microtubule;; zinc ion binding	cell;; organelle
SKP2	S-phase kinase-associated protein 2 (p45) (SKP2), transcript variant 1, mRNA.	3.0003	Hs.23348	6502	cell proliferation;; G1/S transition of mitotic cell cycle;; regulation of cell cycle;; ubiquitin cycle
NCALD	neurocalcin delta (NCALD), mRNA.	2.996	Hs.492427	83988	actin binding;; calcium ion binding;; clathrin binding;; clathrin coat of trans-Golgi network vesicle;; cytosol;; tubulin binding;; vesicle-mediated transport	cell;; organelle
GA17	dendritic cell protein (GA17), mRNA.	2.9952	Hs.502244	10480
PRODH	proline dehydrogenase (oxidase) 1 (PRODH), nuclear gene encoding mitochondrial protein, mRNA.	2.9907	Hs.517352	5625	glutamate biosynthesis;; induction of apoptosis by oxidative stress;; mitochondrion;; oxidoreductase activity;; proline catabolism;; proline dehydrogenase activity;; proline dehydrogenase activity	cell;; organelle
PANK3	Pantothenate kinase 3	2.9885	Hs.388400	6516	ATP binding;; coenzyme A biosynthesis;; pantothenate kinase activity;; transferase activity
KIAA0007	PREDICTED: KIAA0007 protein (KIAA0007), mRNA.	2.9806	Hs.169863	23160	nucleus	cell;; organelle
SCN5A	sodium channel, voltage-gated, type V, alpha polypeptide (long (electrocardiographic) QT syndrome 3)	2.9783
VANGL2	PREDICTED: vang-like 2 (van gogh, Drosophila) (VANGL2), mRNA.	2.9747	Hs.99477	57216	development;; integral to membrane	cell
MRPL15	mitochondrial ribosomal protein L15 (MRPL15), nuclear gene encoding mitochondrial protein, mRNA.	2.9737	Hs.18349	29088	intracellular;; large ribosomal subunit;; protein biosynthesis;; structural constituent of ribosome	cell;; organelle;; protein complex
ENO1	enolase 1, (alpha) (ENO1), mRNA.	2.9709	Hs.517145	2023	DNA binding;; glycolysis;; lyase activity;; magnesium ion binding;; nucleus;; phosphopyruvate hydratase activity;; phosphopyruvate hydratase complex;; plasminogen activator activity;; regulation of transcription, DNA-dependent;; transcription	cell;; organelle;; protein complex
FLJ36749	PREDICTED: hypothetical protein FLJ36749 (FLJ36749), mRNA.	2.9663	Hs.291209	283571	development;; DNA binding;; nucleus;; regulation of transcription;; transcription regulator activity	cell;; organelle
NIF3L1	NIF3 NGG1 interacting factor 3-like 1 (S. pombe) (NIF3L1), mRNA.	2.9634	Hs.145284	60491
CRLF1	cytokine receptor-like factor 1 (CRLF1), mRNA.	2.9621	Hs.114948	9244	antimicrobial humoral response (sensu Vertebrata);; cytokine binding;; extracellular space;; receptor activity	extracellular region
PAK3	P21 (CDKN1A)-activated kinase 3	2.9595	Hs.390616	5063	ATP binding;; protein amino acid phosphorylation;; protein serine/threonine kinase activity;; protein-tyrosine kinase activity;; transferase activity
SIRT6	sirtuin (silent mating type information regulation 2 homolog) 6 (S. cerevisiae) (SIRT6), mRNA.	2.9581	Hs.423756	51548	chromatin silencing;; chromatin silencing complex;; DNA binding;; hydrolase activity;; regulation of transcription, DNA-dependent	cell;; organelle;; protein complex
ATIC	5-aminoimidazole-4-carboxamide ribonucleotide formyltransferase/IMP cyclohydrolase (ATIC), mRNA.	2.9529	Hs.90280	471	hydrolase activity;; IMP cyclohydrolase activity;; nucleobase, nucleoside, nucleotide and nucleic acid metabolism;; phosphoribosylaminoimidazolecarboxamide formyltransferase activity;; purine nucleotide biosynthesis;; transferase activity
RPS18	ribosomal protein S18 (RPS18), mRNA.	2.9488	Hs.546290	6222	protein biosynthesis;; ribosome;; rRNA binding;; structural constituent of ribosome	cell;; organelle;; protein complex
LEREPO4	Likely ortholog of mouse immediate early response, erythropoietin 4	2.9334	Hs.368598	55854	nucleic acid binding
KNTC2	kinetochore associated 2 (KNTC2), mRNA.	2.933	Hs.414407	10403	chromosome, pericentric region;; mitotic sister chromatid segregation;; nucleus	cell;; organelle
MRPL50	mitochondrial ribosomal protein L50 (MRPL50), nuclear gene encoding mitochondrial protein, mRNA.	2.9285	Hs.288224	54534	mitochondrion;; oxidoreductase activity;; structural constituent of ribosome	cell;; organelle
HNRPL	heterogeneous nuclear ribonucleoprotein L (HNRPL), transcript variant 2, mRNA.	2.9275	Hs.446623	3191	heterogeneous nuclear ribonucleoprotein complex;; mRNA processing;; nucleoplasm;; nucleus;; RNA binding;; RNA binding	cell;; organelle;; protein complex
ZNF638	zinc finger protein 638 (ZNF638), mRNA.	2.9264	Hs.434401	27332	cytoplasm;; double-stranded DNA binding;; nucleic acid binding;; nucleoplasm;; nucleus;; RNA binding;; RNA splicing;; zinc ion binding	cell;; organelle
MFAP2	microfibrillar-associated protein 2 (MFAP2), transcript variant 2, mRNA.	2.9252	Hs.389137	4237	extracellular matrix (sensu Metazoa);; extracellular matrix structural constituent;; microfibril	extracellular matrix;; extracellular region
	Homo sapiens BAC clone RP11-244E6 from 2	2.9247
ch-TOG	KIAA0097 gene product (ch-TOG), transcript variant 2, mRNA.	2.9232	Hs.201253	9793	binding;; biological_process unknown;; cellular_component unknown	cellular_component unknown
EPHA7	EPH receptor A7 (EPHA7), mRNA.	2.912	Hs.73962	2045	ATP binding;; ephrin receptor activity;; integral to membrane;; membrane;; protein amino acid phosphorylation;; receptor activity;; transferase activity;; transmembrane receptor protein tyrosine kinase signaling pathway	cell
CNOT7	CCR4-NOT transcription complex, subunit 7 (CNOT7), transcript variant 1, mRNA.	2.9085	Hs.170553	29883	carbohydrate metabolism;; CCR4-NOT complex;; negative regulation of transcription;; nucleus;; nucleus;; protein binding;; regulation of transcription, DNA-dependent;; signal transducer activity;; signal transduction;; transcription;; transcription factor activity;; transcriptional repressor activity	cell;; organelle;; protein complex
FEN1	flap structure-specific endonuclease 1 (FEN1), mRNA.	2.9054	Hs.409065	2237	damaged DNA binding;; DNA replication;; double-strand break repair;; double-stranded DNA binding;; double-stranded DNA specific exodeoxyribonuclease activity;; endonuclease activity;; exonuclease activity;; hydrolase activity;; nucleus;; UV protection	cell;; organelle
AQP9	aquaporin 9 (AQP9), mRNA.	2.9054	Hs.104624	366	amine transport;; amine transport;; amine transporter activity;; amine transporter activity;; carboxylic acid transport;; carboxylic acid transport;; carboxylic acid transporter activity;; carboxylic acid transporter activity;; excretion;; excretion;; immune response;; integral to plasma membrane;; membrane;; metabolism;; metabolism;; nutrient import;; nutrient import;; polyol transport;; polyol …	cell
EEF1A1	eukaryotic translation elongation factor 1 alpha 1 (EEF1A1), mRNA.	2.9037	Hs.549262	1915	cytoplasm;; cytoplasm;; GTP binding;; GTPase activity;; protein biosynthesis;; regulation of translation;; translation elongation factor activity;; translation elongation factor activity;; translational elongation;; translational elongation	cell
SSBP1	single-stranded DNA binding protein 1 (SSBP1), mRNA.	2.9024	Hs.490394	6742	DNA replication;; mitochondrion;; single-stranded DNA binding	cell;; organelle
IQGAP2	IQ motif containing GTPase activating protein 2 (IQGAP2), mRNA.	2.9018	Hs.291030	10788	actin binding;; actin cytoskeleton;; calmodulin binding;; GTPase inhibitor activity;; Ras GTPase activator activity;; signal transduction;; small GTPase mediated signal transduction	cell;; organelle
NR2F6	nuclear receptor subfamily 2, group F, member 6 (NR2F6), mRNA.	2.9002	Hs.466148	2063	nucleus;; regulation of transcription, DNA-dependent;; signal transduction;; steroid hormone receptor activity;; thyroid hormone receptor activity;; transcription;; transcription factor activity	cell;; organelle
C6orf211	chromosome 6 open reading frame 211 (C6orf211), mRNA.	2.8983	Hs.15929	79624
	Human DNA sequence from clone RP11-371L19 on chromosome 20 Contains a novel gene, a gene similar to	2.8895
IBTK	inhibitor of Bruton agammaglobulinemia tyrosine kinase (IBTK), mRNA.	2.8817	Hs.306425	25998	protein binding
SACS	spastic ataxia of Charlevoix-Saguenay (sacsin) (SACS), mRNA.	2.8803	Hs.159492	26278	cellular_component unknown;; heat shock protein binding;; protein folding;; unfolded protein binding	cellular_component unknown
LSM7	LSM7 homolog, U6 small nuclear RNA associated (S. cerevisiae) (LSM7), mRNA.	2.8772	Hs.512610	51690	nuclear mRNA splicing, via spliceosome;; nucleus;; RNA binding;; small nucleolar ribonucleoprotein complex;; U6 snRNA binding	cell;; organelle;; protein complex
EXOSC9	exosome component 9 (EXOSC9), mRNA.	2.8735	Hs.91728	5393	3'-5'-exoribonuclease activity;; 3'-5'-exoribonuclease activity;; exonuclease activity;; exosome (RNase complex);; hydrolase activity;; immune response;; nuclear exosome (RNase complex);; nucleolus;; nucleus;; RNA binding;; RNA binding;; rRNA processing;; rRNA processing	cell;; organelle;; protein complex
ERBP	estrogen receptor binding protein (ERBP), mRNA.	2.8672	Hs.85769	30836	receptor activity
YARS	tyrosyl-tRNA synthetase (YARS), mRNA.	2.8642	Hs.213264	8565	apoptosis;; ATP binding;; cell motility;; cytoplasm;; extracellular space;; interleukin-8 receptor binding;; ligase activity;; protein biosynthesis;; signal transducer activity;; soluble fraction;; tRNA binding;; tyrosine-tRNA ligase activity;; tyrosyl-tRNA aminoacylation	cell;; extracellular region
ENAH	enabled homolog (Drosophila) (ENAH), transcript variant 2, mRNA.	2.8627	Hs.497893	55740	cell differentiation;; neurogenesis
	Human DNA sequence from clone RP5-1028D15 on chromosome 20. Contains the 3' end of the gene for CGI-	2.8614
CBX3	chromobox homolog 3 (HP1 gamma homolog, Drosophila) (CBX3), transcript variant 1, mRNA.	2.8604	Hs.381189	11335	chromatin;; chromatin assembly or disassembly;; chromatin binding;; chromatin modification;; nucleus;; regulation of transcription, DNA-dependent;; transcription	cell;; organelle
PBX3	pre-B-cell leukemia transcription factor 3 (PBX3), mRNA.	2.8592	Hs.428027	5090	anterior compartment specification;; embryonic development;; hindbrain development;; nucleus;; nucleus;; posterior compartment specification;; protein binding;; regulation of transcription, DNA-dependent;; regulation of transcriptional preinitiation complex formation;; transcription factor activity	cell;; organelle
MCM10	MCM10 minichromosome maintenance deficient 10 (S. cerevisiae) (MCM10), transcript variant 2, mRNA.	2.8583	Hs.198363	55388
ZNF588	Zinc finger protein 588	2.8558	Hs.50216	51427	DNA binding;; nucleus;; regulation of transcription, DNA-dependent;; transcription;; zinc ion binding	cell;; organelle
FLJ22635	hypothetical protein FLJ22635 (FLJ22635), mRNA.	2.854	Hs.353181	80162
FOXO3B	forkhead box O3B	2.8535
LOC221875	PREDICTED: similar to tropomyosin 3 (LOC221875), mRNA.	2.8534
RABGGTB	Rab geranylgeranyltransferase, beta subunit (RABGGTB), mRNA.	2.8518	Hs.78948	5876	prenyltransferase activity;; protein modification;; transferase activity;; visual perception
KLHL7	kelch-like 7 (Drosophila) (KLHL7), mRNA.	2.851	Hs.385861	55975	protein binding
CROP	cisplatin resistance-associated overexpressed protein (CROP), transcript variant 1, mRNA.	2.8486	Hs.130293
HSPC111	hypothetical protein HSPC111 (HSPC111), mRNA.	2.8464	Hs.529475	51491	nucleus	cell;; organelle
MAN2A1	mannosidase, alpha, class 2A, member 1 (MAN2A1), mRNA.	2.8452	Hs.432822	4124	alpha-mannosidase activity;; carbohydrate metabolism;; glycoprotein biosynthesis;; Golgi apparatus;; hydrolase activity, acting on glycosyl bonds;; integral to membrane;; mannosyl-oligosaccharide 1,3-1,6-alpha-mannosidase activity;; membrane fraction	cell;; organelle
THOC2	THO complex 2 (THOC2), mRNA.	2.8429	Hs.149991	57187	mRNA-nucleus export;; nuclear mRNA splicing, via spliceosome;; nucleus;; RNA binding;; transport	cell;; organelle
DSP	desmoplakin (DSP), transcript variant 2, mRNA.	2.8428	Hs.519873	1832	cell-cell adherens junction;; cytoskeleton;; epidermis development;; intermediate filament;; structural constituent of cytoskeleton	cell;; organelle
EFTUD1	elongation factor Tu GTP binding domain containing 1 (EFTUD1), mRNA.	2.8424	Hs.459114	79631	GTP binding;; protein biosynthesis;; translation elongation factor activity;; translational elongation
FN1	fibronectin 1 (FN1), transcript variant 7, mRNA.	2.8365	Hs.203717	2335	acute-phase response;; cell adhesion;; cell migration;; collagen binding;; extracellular matrix (sensu Metazoa);; extracellular matrix structural constituent;; extracellular region;; heparin binding;; metabolism;; oxidoreductase activity;; response to wounding	extracellular matrix;; extracellular region
EML4	echinoderm microtubule associated protein like 4 (EML4), mRNA.	2.835	Hs.432438	27436	cytoplasm;; microtubule-based process;; mitosis;; molecular_function unknown	cell
CHD1L	chromodomain helicase DNA binding protein 1-like (CHD1L), mRNA.	2.8316	Hs.191164	9557	ATP binding;; DNA binding;; helicase activity;; hydrolase activity;; nucleus	cell;; organelle
PERP	PERP, TP53 apoptosis effector (PERP), mRNA.	2.8308	Hs.520421	64065	integral to membrane	cell
ACLY	ATP citrate lyase (ACLY), transcript variant 2, mRNA.	2.8304	Hs.387567	47	ATP binding;; ATP catabolism;; ATP citrate synthase activity;; catalytic activity;; citrate lyase complex;; citrate metabolism;; coenzyme A metabolism;; lipid biosynthesis;; magnesium ion binding;; metabolism;; transferase activity	cell;; protein complex
HIP2	Huntingtin interacting protein 2	2.8242	Hs.50308	3093	ligase activity;; nucleus;; regulation of transcription, DNA-dependent;; transcription factor activity;; ubiquitin conjugating enzyme activity;; ubiquitin cycle;; ubiquitin-protein ligase activity	cell;; organelle
ODZ3	PREDICTED: odz, odd Oz/ten-m homolog 3 (Drosophila) (ODZ3), mRNA.	2.8239	Hs.130438	55714
RAD21	RAD21 homolog (S. pombe) (RAD21), mRNA.	2.8207	Hs.81848	5885	apoptosis;; cell cycle;; chromosome organization and biogenesis (sensu Eukaryota);; chromosome segregation;; cytokinesis;; double-strand break repair;; meiotic recombination;; mitosis;; nuclear chromosome;; protein binding	cell;; organelle
SUGT1	SGT1, suppressor of G2 allele of SKP1 (S. cerevisiae) (SUGT1), mRNA.	2.8201	Hs.281902	10910	binding;; centromere and kinetochore complex maturation;; kinetochore;; mitosis;; regulation of cell cycle;; ubiquitin cycle;; ubiquitin ligase complex	cell;; organelle;; protein complex
SNRPD2	small nuclear ribonucleoprotein D2 polypeptide 16.5kDa (SNRPD2), transcript variant 1, mRNA.	2.8161	Hs.515472	6633	nuclear mRNA splicing, via spliceosome;; nucleus;; small nucleolar ribonucleoprotein complex	cell;; organelle;; protein complex
GARS	glycyl-tRNA synthetase (GARS), mRNA.	2.8159	Hs.404321	2617	ATP binding;; cytoplasm;; glycine-tRNA ligase activity;; glycyl-tRNA aminoacylation;; ligase activity;; protein biosynthesis;; soluble fraction	cell
C6orf75	chromosome 6 open reading frame 75 (C6orf75), mRNA.	2.811	Hs.404186	60487	DNA binding;; DNA methylation;; N-methyltransferase activity
CBX2	Chromobox homolog 2 (Pc class homolog, Drosophila)	2.8106	Hs.368410	84733	chromatin;; chromatin assembly or disassembly;; chromatin binding;; chromatin modification;; DNA binding;; negative regulation of transcription;; nucleus;; nucleus;; regulation of transcription, DNA-dependent;; transcription;; transcriptional repressor activity	cell;; organelle
SS18L2	synovial sarcoma translocation gene on chromosome 18-like 2 (SS18L2), mRNA.	2.8075	Hs.534454	51188
KIAA1533	KIAA1533 (KIAA1533), mRNA.	2.8048	Hs.515351	57655
ARID2	AT rich interactive domain 2 (ARID, RFX-like) (ARID2), mRNA.	2.8013	Hs.317304	196528	nucleic acid binding;; nucleus;; translation initiation factor activity;; zinc ion binding	cell;; organelle
ZNF146	zinc finger protein 146 (ZNF146), mRNA.	2.7993	Hs.301819	7705	DNA binding;; heparin binding;; nucleus;; regulation of transcription, DNA-dependent;; zinc ion binding	cell;; organelle
DRAP1	DR1-associated protein 1 (negative cofactor 2 alpha)	2.7982	Hs.356742
MRPL11	mitochondrial ribosomal protein L11 (MRPL11), nuclear gene encoding mitochondrial protein, transcript variant 2, mRNA.	2.798	Hs.418450	65003	intracellular;; mitochondrion;; protein biosynthesis;; ribosome;; structural constituent of ribosome	cell;; organelle;; protein complex
FANCL	Fanconi anemia, complementation group L (FANCL), mRNA.	2.7919	Hs.411433	55120	DNA repair;; ligase activity;; nucleus;; ubiquitin cycle	cell;; organelle
PLCB3NP	phospholipase C, beta 3, neighbor pseudogene	2.791
RPL13A	ribosomal protein L13a (RPL13A), mRNA.	2.7896	Hs.546356	23521	large ribosomal subunit;; protein biosynthesis;; structural constituent of ribosome	cell;; organelle;; protein complex
FBXO22	F-box protein 22 (FBXO22), transcript variant 2, mRNA.	2.7852	Hs.458959	26263	ubiquitin cycle
MFAP1	microfibrillar-associated protein 1 (MFAP1), mRNA.	2.7797	Hs.61418	4236	extracellular matrix (sensu Metazoa);; extracellular matrix structural constituent;; extracellular region	extracellular matrix;; extracellular region
BICD1	bicaudal D homolog 1 (Drosophila) (BICD1), transcript variant 1, mRNA.	2.7793	Hs.505202	636	cytoskeleton;; Golgi apparatus;; intracellular mRNA localization;; morphogenesis;; RNA processing;; structural constituent of cytoskeleton	cell;; organelle
LOC130773	PREDICTED: similar to 60S ribosomal protein L23a (LOC130773), mRNA.	2.7787
KAT3	kynurenine aminotransferase III (KAT3), transcript variant 2, mRNA.	2.7777	Hs.481898	56267	1-aminocyclopropane-1-carboxylate synthase activity;; biosynthesis;; nucleic acid binding;; transaminase activity;; transferase activity, transferring nitrogenous groups
FGF2	fibroblast growth factor 2 (basic) (FGF2), mRNA.	2.7767	Hs.284244	2247	activation of MAPK;; angiogenesis;; cell differentiation;; cell proliferation;; cell-cell signaling;; chemotaxis;; cytoplasm;; extracellular space;; growth factor activity;; heparin binding;; muscle development;; neurogenesis;; positive regulation of cell proliferation;; Ras protein signal transduction;; regulation of cell cycle;; signal transduction	cell;; extracellular region
HT007	uncharacterized hypothalamus protein HT007 (HT007), mRNA.	2.7668	Hs.525063	55863
CPSF3	cleavage and polyadenylation specific factor 3, 73kDa (CPSF3), mRNA.	2.7662	Hs.515972	51692	mRNA cleavage;; mRNA polyadenylylation;; nucleoplasm;; RNA binding	cell;; organelle
	Human DNA sequence from clone RP11-392A19 on chromosome 13. Contains ESTs, STSs and GSSs. Contains a	2.7649
TBCA	tubulin-specific chaperone a (TBCA), mRNA.	2.7638	Hs.291212	6902	beta-tubulin folding;; chaperone binding;; chaperonin-mediated tubulin folding;; cytoskeleton;; post-chaperonin tubulin folding pathway;; protein folding;; unfolded protein binding	cell;; organelle
KIAA0117	KIAA0117 protein (KIAA0117), mRNA.	2.7626	Hs.535224	23029	chromatin;; chromatin assembly or disassembly;; chromatin binding;; nucleus;; RNA binding	cell;; organelle
HNRPC	heterogeneous nuclear ribonucleoprotein C (C1/C2) (HNRPC), transcript variant 2, mRNA.	2.7586	Hs.508848	3183	heterogeneous nuclear ribonucleoprotein complex;; nucleic acid binding;; RNA binding;; RNA splicing	cell;; organelle;; protein complex
RPS9	ribosomal protein S9	2.7583
FUBP1	far upstream element (FUSE) binding protein 1 (FUBP1), mRNA.	2.7569	Hs.269099	8880	cytoplasm;; nucleus;; phosphate transport;; regulation of transcription, DNA-dependent;; single-stranded DNA binding;; transcription;; transcription factor activity;; transcription from RNA polymerase II promoter	cell;; organelle
COPB	coatomer protein complex, subunit beta (COPB), mRNA.	2.7563	Hs.339278	1315	COPI vesicle coat;; cytosol;; Golgi membrane;; Golgi vesicle;; intra-Golgi transport;; membrane;; protein binding;; protein transport;; retrograde transport, Golgi to ER	cell;; organelle
SUPT16H	suppressor of Ty 16 homolog (S. cerevisiae) (SUPT16H), mRNA.	2.7547	Hs.213724	11198	aminopeptidase activity;; hydrolase activity;; metalloexopeptidase activity;; nucleosome disassembly;; positive transcription elongation factor activity;; proteolysis and peptidolysis;; transcription from RNA polymerase II promoter;; translation elongation factor activity
CBX3	chromobox homolog 3 (HP1 gamma homolog, Drosophila) (CBX3), transcript variant 1, mRNA.	2.7538	Hs.381189	11335	chromatin;; chromatin assembly or disassembly;; chromatin binding;; chromatin modification;; nucleus;; regulation of transcription, DNA-dependent;; transcription	cell;; organelle
HMGB1	high-mobility group box 1 (HMGB1), mRNA.	2.7532	Hs.434102
NIPBL	Nipped-B homolog (Drosophila) (NIPBL), transcript variant A, mRNA.	2.7532	Hs.481927	25836	cell cycle;; nucleus	cell;; organelle
ILF2	Interleukin enhancer binding factor 2, 45kDa	2.753	Hs.75117	3608	ATP binding;; immune response;; nucleus;; RNA binding;; RNA polymerase II transcription factor activity;; transferase activity	cell;; organelle
JMJD1C	jumonji domain containing 1C (JMJD1C), mRNA.	2.7526	Hs.413416	221037	intracellular;; receptor activity;; regulation of transcription, DNA-dependent;; thyroid hormone receptor binding	cell
GDI2	GDP dissociation inhibitor 2 (GDI2), mRNA.	2.7522	Hs.299055	2665	GTPase activator activity;; protein transport;; Rab GDP-dissociation inhibitor activity;; regulation of GTPase activity
RFC5	Replication factor C (activator 1) 5, 36.5kDa	2.7516	Hs.506989	5985	ATP binding;; delta-DNA polymerase cofactor complex;; DNA binding;; DNA repair;; DNA replication;; DNA replication;; DNA replication factor C complex;; enzyme binding;; nucleoside-triphosphatase activity;; nucleotide binding;; nucleus	cell;; organelle;; protein complex
VBP1	von Hippel-Lindau binding protein 1 (VBP1), mRNA.	2.7481	Hs.436803	7411	prefoldin complex;; protein folding;; unfolded protein binding	cell;; protein complex
HNRPH3	heterogeneous nuclear ribonucleoprotein H3 (2H9) (HNRPH3), transcript variant 2H9A, mRNA.	2.7469	Hs.499891	3189	heterogeneous nuclear ribonucleoprotein complex;; nuclear mRNA splicing, via spliceosome;; RNA binding;; RNA splicing	cell;; organelle;; protein complex
ZNF198	zinc finger protein 198 (ZNF198), mRNA.	2.7442	Hs.507433	7750	nucleus;; protein binding;; regulation of transcription, DNA-dependent;; transcription;; zinc ion binding	cell;; organelle
	Homo sapiens similar to calcium/calmodulin-dependent protein kinase (CaM kinase) II gamma (H. sapien	2.7438
RPL31	ribosomal protein L31 (RPL31), mRNA.	2.7426	Hs.469473
RPA1	Replication protein A1, 70kDa	2.7418	Hs.461925	6117	DNA recombination;; DNA repair;; DNA replication factor A complex;; DNA-dependent DNA replication;; nucleus;; single-stranded DNA binding	cell;; organelle;; protein complex
HMBS	hydroxymethylbilane synthase (HMBS), mRNA.	2.74	Hs.82609	3145	heme biosynthesis;; hydroxymethylbilane synthase activity;; transferase activity
TFB1M	transcription factor B1, mitochondrial (TFB1M), mRNA.	2.7391	Hs.279908	51106	methyltransferase activity;; rRNA (adenine-N6,N6-)-dimethyltransferase activity;; rRNA methyltransferase activity;; rRNA modification;; rRNA processing;; transferase activity
OSBPL9	oxysterol binding protein-like 9 (OSBPL9), transcript variant 4, mRNA.	2.7362	Hs.21938	114883	lipid transport;; steroid metabolism
	Homo sapiens hypothetical gene supported by XM_010998 (LOC65391), mRNA	2.7353
NME1	non-metastatic cells 1, protein (NM23A) expressed in (NME1), transcript variant 2, mRNA.	2.7343	Hs.118638	4830	ATP binding;; ATP binding;; CTP biosynthesis;; deoxyribonuclease activity;; DNA binding;; GTP biosynthesis;; kinase activity;; magnesium ion binding;; negative regulation of cell cycle;; negative regulation of cell proliferation;; nucleoside triphosphate biosynthesis;; nucleoside-diphosphate kinase activity;; nucleoside-diphosphate kinase activity;; nucleotide binding;; nucleotide metabolism;; nu…	cell;; organelle
CHTF18	CTF18, chromosome transmission fidelity factor 18 homolog (S. cerevisiae)	2.7298	Hs.153850	63922	ATP binding;; DNA binding;; DNA replication;; DNA replication factor C complex;; helicase activity;; mitochondrion;; nucleoside-triphosphatase activity;; nucleotide binding;; nucleus;; protein folding;; unfolded protein binding	cell;; organelle;; protein complex
FECH	ferrochelatase (protoporphyria) (FECH), nuclear gene encoding mitochondrial protein, transcript variant 2, mRNA.	2.728	Hs.465221	2235	ferrochelatase activity;; ferrous iron binding;; generation of precursor metabolites and energy;; heme biosynthesis;; mitochondrion;; response to light	cell;; organelle
GNA11	Guanine nucleotide binding protein (G protein), alpha 11 (Gq class)	2.7268	Hs.549338	390876	cytoplasm;; G-protein coupled receptor protein signaling pathway;; GTP binding;; GTPase activity;; plasma membrane;; protein amino acid ADP-ribosylation;; signal transducer activity;; signal transduction	cell
MRPL32	mitochondrial ribosomal protein L32 (MRPL32), nuclear gene encoding mitochondrial protein, mRNA.	2.7258	Hs.50252	64983	mitochondrion;; protein biosynthesis;; ribosome;; structural constituent of ribosome	cell;; organelle;; protein complex
ZMYM1	zinc finger, MYM domain containing 1 (ZMYM1), mRNA.	2.7239	Hs.471243	79830	nucleus;; protein dimerization activity;; zinc ion binding	cell;; organelle
BCAS2	breast carcinoma amplified sequence 2 (BCAS2), mRNA.	2.7223	Hs.22960	10286	RNA splicing;; RNA splicing factor activity, transesterification mechanism;; spliceosome complex	cell;; organelle;; protein complex
PSMD7	proteasome (prosome, macropain) 26S subunit, non-ATPase, 7 (Mov34 homolog) (PSMD7), mRNA.	2.7215	Hs.440604	5713	proteasome regulatory particle (sensu Eukaryota)	cell;; organelle;; protein complex
RPS17	Ribosomal protein S17	2.7209	Hs.433427	6218	cytosolic small ribosomal subunit (sensu Eukaryota);; protein biosynthesis;; ribosome;; RNA binding;; structural constituent of ribosome	cell;; organelle;; protein complex
C13orf7	chromosome 13 open reading frame 7 (C13orf7), mRNA.	2.7168	Hs.93956	79596	nucleus;; protein ubiquitination;; ubiquitin ligase complex;; ubiquitin-protein ligase activity;; zinc ion binding	cell;; organelle;; protein complex
ME2	malic enzyme 2, NAD(+)-dependent, mitochondrial (ME2), nuclear gene encoding mitochondrial protein, mRNA.	2.7161	Hs.233119	4200	electron transporter activity;; malate dehydrogenase (decarboxylating) activity;; malate dehydrogenase (oxaloacetate-decarboxylating) activity;; malate metabolism;; mitochondrion;; oxidoreductase activity;; pyruvate metabolism	cell;; organelle
	Homo sapiens chromosome 19, cosmid R31449	2.7126
GCNT2	glucosaminyl (N-acetyl) transferase 2, I-branching enzyme (GCNT2), transcript variant 3, mRNA.	2.7067	Hs.519884	2651	acetylglucosaminyltransferase activity;; development;; glycosaminoglycan biosynthesis;; Golgi apparatus;; integral to membrane;; membrane;; membrane fraction;; N-acetyllactosaminide beta-1,6-N-acetylglucosaminyltransferase activity;; O-linked glycosylation;; transferase activity;; transferase activity, transferring glycosyl groups	cell;; organelle
MYL7	Myosin, light polypeptide 7, regulatory	2.6987	Hs.75636	58498	actin filament-based movement;; ATPase activity, coupled;; calcium ion binding;; microfilament motor activity;; muscle development;; myosin;; smooth muscle contraction	cell;; organelle
XPO4	exportin 4 (XPO4), mRNA.	2.6955	Hs.507452	64328	nucleus;; protein transport	cell;; organelle
	Human DNA sequence from clone 167F1 on chromosome 6p22.1-22.3. Contains a KRT18 (Keratin, type 1 Cyt	2.6928
LOC132556	PREDICTED: similar to Transcription factor BTF3 homolog 3 (LOC132556), mRNA.	2.6909	Hs.447132	132556
CPSF6	cleavage and polyadenylation specific factor 6, 68kDa (CPSF6), mRNA.	2.6879	Hs.369606	11052	mRNA processing;; nucleic acid binding;; nucleus;; RNA binding	cell;; organelle
RBBP6	retinoblastoma binding protein 6 (RBBP6), transcript variant 2, mRNA.	2.6846	Hs.188553	5930	nucleic acid binding;; protein binding;; protein ubiquitination;; regulation of cell cycle;; transferase activity;; ubiquitin ligase complex;; ubiquitin-protein ligase activity;; zinc ion binding	cell;; protein complex
SNX5	sorting nexin 5 (SNX5), transcript variant 2, mRNA.	2.6841	Hs.316890	27131	intracellular signaling cascade;; protein transport
PAK1IP1	PAK1 interacting protein 1 (PAK1IP1), mRNA.	2.682	Hs.310231	55003
GALNT1	UDP-N-acetyl-alpha-D-galactosamine:polypeptide N-acetylgalactosaminyltransferase 1 (GalNAc-T1) (GALNT1), mRNA.	2.6805	Hs.514806	2589	Golgi apparatus;; integral to membrane;; manganese ion binding;; O-linked glycosylation;; polypeptide N-acetylgalactosaminyltransferase activity;; sugar binding;; transferase activity, transferring glycosyl groups	cell;; organelle
PPP2R1B	protein phosphatase 2 (formerly 2A), regulatory subunit A (PR 65), beta isoform (PPP2R1B), transcript variant 1, mRNA.	2.68	Hs.551510	5519	antigen binding;; binding;; ceramide metabolism;; cytosol;; hydrolase activity;; inactivation of MAPK;; induction of apoptosis;; membrane;; microtubule cytoskeleton;; mitochondrion;; mitotic chromosome condensation;; negative regulation of cell growth;; negative regulation of tyrosine phosphorylation of Stat3 protein;; nucleus;; phosphoprotein phosphatase activity;; protein amino acid dephosphory…	cell;; organelle;; protein complex
C9orf76	chromosome 9 open reading frame 76 (C9orf76), mRNA.	2.6784	Hs.284137	80010	DNA binding
LOC51581	unnamed HERV-H protein	2.6768
E2IG2	E2IG2 protein (E2IG2), mRNA.	2.6764	Hs.475387	51287
BMS1L	BMS1-like, ribosome assembly protein (yeast) (BMS1L), mRNA.	2.6737	Hs.10848	9790	ATP binding;; nucleus;; ribosome biogenesis	cell;; organelle
	MRNA full length insert cDNA clone EUROIMAGE 31619	2.6732	Hs.170079
HMGCS1	3-hydroxy-3-methylglutaryl-Coenzyme A synthase 1 (soluble) (HMGCS1), mRNA.	2.6706	Hs.397729	3157	acetyl-CoA metabolism;; cholesterol biosynthesis;; cytoplasm;; hydroxymethylglutaryl-CoA synthase activity;; lipid metabolism;; soluble fraction;; transferase activity	cell
ID1	inhibitor of DNA binding 1, dominant negative helix-loop-helix protein (ID1), transcript variant 1, mRNA.	2.67	Hs.504609	3397	development;; nucleus;; regulation of transcription from RNA polymerase II promoter	cell;; organelle
SNRPD3	small nuclear ribonucleoprotein D3 polypeptide 18kDa (SNRPD3), mRNA.	2.6597	Hs.356549	6634	nuclear mRNA splicing, via spliceosome;; nucleus;; small nucleolar ribonucleoprotein complex	cell;; organelle;; protein complex
PHC1	polyhomeotic-like 1 (Drosophila) (PHC1), mRNA.	2.6581	Hs.305985	1911	development;; DNA binding;; nucleus;; protein binding	cell;; organelle
MRPS28	mitochondrial ribosomal protein S28 (MRPS28), nuclear gene encoding mitochondrial protein, mRNA.	2.6572	Hs.521124	28957	biological_process unknown;; mitochondrial small ribosomal subunit;; mitochondrion;; ribonucleoprotein complex;; RNA binding;; structural constituent of ribosome	cell;; organelle;; protein complex
CDH20	cadherin 20, type 2 (CDH20), mRNA.	2.6572	Hs.147340	28316	calcium ion binding;; homophilic cell adhesion;; integral to membrane;; membrane;; protein binding	cell
YTHDF3	YTH domain family, member 3 (YTHDF3), mRNA.	2.657	Hs.491861	253943
NES	nestin (NES), mRNA.	2.6539	Hs.527971	10763	central nervous system development;; intermediate filament;; intermediate filament;; structural molecule activity	cell;; organelle
ARFGEF1	ADP-ribosylation factor guanine nucleotide-exchange factor 1(brefeldin A-inhibited) (ARFGEF1), mRNA.	2.6466	Hs.411848	10565	exocytosis;; guanyl-nucleotide exchange factor activity
	Human translocated c-myc oncogene (Ly65) in mu switch region of the immunoglobulin heavy chain locus	2.6458
SMC1L1	SMC1 structural maintenance of chromosomes 1-like 1 (yeast) (SMC1L1), mRNA.	2.6451	Hs.211602	8243	ATP binding;; ATPase activity;; cell cycle;; cell cycle checkpoint;; chromatin binding;; chromosome;; chromosome organization and biogenesis;; chromosome segregation;; cohesin core heterodimer;; condensed nuclear chromosome;; cytokinesis;; DNA damage response, signal transduction;; DNA repair;; kinetochore;; meiosis;; microtubule motor activity;; mitotic sister chromatid cohesion;; mitotic spindl…	cell;; organelle;; protein complex
XAB1	XPA binding protein 1 (XAB1), mRNA.	2.6444	Hs.18259	11321	ATP binding;; GTP binding;; nucleoside-triphosphatase activity;; nucleotide binding;; small GTPase mediated signal transduction
Pfs2	DNA replication complex GINS protein PSF2 (Pfs2), mRNA.	2.6429	Hs.433180	51659	DNA replication;; nucleus	cell;; organelle
HIST1H3F	histone 1, H3f (HIST1H3F), mRNA.	2.6379	Hs.247814	8968
GNA13	guanine nucleotide binding protein (G protein), alpha 13 (GNA13), mRNA.	2.6378	Hs.515018	10672	cell motility;; G-protein coupled receptor protein signaling pathway;; GTP binding;; GTPase activity;; membrane;; protein binding;; receptor signaling protein activity;; signal transduction	cell
RPL12	Ribosomal protein L12	2.6362	Hs.408054	26783	cytosolic large ribosomal subunit (sensu Eukaryota);; protein biosynthesis;; ribosome;; RNA binding;; structural constituent of ribosome	cell;; organelle;; protein complex
	MRNA; cDNA DKFZp434E2028 (from clone DKFZp434E2028)	2.6361	Hs.552325
TNPO1	transportin 1 (TNPO1), transcript variant 2, mRNA.	2.6359	Hs.482497	3842	binding;; cytoplasm;; nuclear localization sequence binding;; nuclear pore;; nucleus;; protein transport;; protein transporter activity;; protein-nucleus import, docking;; protein-nucleus import, translocation	cell;; organelle
FZD7	frizzled homolog 7 (Drosophila) (FZD7), mRNA.	2.6347	Hs.173859	8324	development;; frizzled signaling pathway;; G-protein coupled receptor activity;; G-protein coupled receptor protein signaling pathway;; integral to membrane;; plasma membrane;; Wnt receptor activity	cell
UNG	uracil-DNA glycosylase (UNG), nuclear gene encoding mitochondrial protein, transcript variant 2, mRNA.	2.6325	Hs.191334	7374	base-excision repair;; carbohydrate metabolism;; hydrolase activity, acting on glycosyl bonds;; mitochondrion;; nucleus;; uracil DNA N-glycosylase activity	cell;; organelle
FKBP3	FK506 binding protein 3, 25kDa (FKBP3), mRNA.	2.6311	Hs.509226	2287	FK506 binding;; isomerase activity;; nucleus;; peptidyl-prolyl cis-trans isomerase activity;; protein folding;; receptor activity	cell;; organelle
IL17F	interleukin 17F (IL17F), mRNA.	2.6301	Hs.272295	112744	cartilage development;; cytokine activity;; cytokine binding;; extracellular region;; inflammatory response;; negative regulation of angiogenesis;; protein homodimerization activity;; proteoglycan metabolism;; regulation of granulocyte macrophage colony-stimulating factor biosynthesis;; regulation of interleukin-2 biosynthesis;; regulation of interleukin-6 biosynthesis;; regulation of interleukin…	extracellular region
BCAT1	branched chain aminotransferase 1, cytosolic (BCAT1), mRNA.	2.6292	Hs.438993	586	branched chain family amino acid biosynthesis;; branched chain family amino acid metabolism;; branched-chain-amino-acid transaminase activity;; branched-chain-amino-acid transaminase activity;; catalytic activity;; cell proliferation;; cytosol;; G1/S transition of mitotic cell cycle;; metabolism;; transferase activity	cell
CDC23	CDC23 (cell division cycle 23, yeast, homolog) (CDC23), mRNA.	2.6259	Hs.153546	8697	anaphase-promoting complex;; binding;; cytokinesis;; G1 phase of mitotic cell cycle;; mitotic metaphase plate congression;; regulation of cell cycle;; regulation of exit from mitosis;; regulation of mitotic metaphase/anaphase transition;; ubiquitin cycle;; ubiquitin-dependent protein catabolism;; ubiquitin-protein ligase activity	cell;; organelle;; protein complex
ZNF217	zinc finger protein 217 (ZNF217), mRNA.	2.6216	Hs.155040	7764	nucleus;; regulation of transcription, DNA-dependent;; transcription factor activity;; zinc ion binding	cell;; organelle
VCL	vinculin (VCL), transcript variant 2, mRNA.	2.621	Hs.500101	7414	actin binding;; actin cytoskeleton;; cell adhesion;; intercellular junction;; protein binding;; structural molecule activity	cell;; organelle
FGFR1	fibroblast growth factor receptor 1 (fms-related tyrosine kinase 2, Pfeiffer syndrome) (FGFR1), transcript variant 3, mRNA.	2.6204	Hs.549034	2260	ATP binding;; ATP binding;; cell growth;; fibroblast growth factor receptor activity;; fibroblast growth factor receptor activity;; fibroblast growth factor receptor signaling pathway;; heparin binding;; integral to plasma membrane;; MAPKKK cascade;; membrane fraction;; protein amino acid phosphorylation;; protein amino acid phosphorylation;; protein serine/threonine kinase activity;; protein-tyr…	cell
P15RS	hypothetical protein FLJ10656 (P15RS), mRNA.	2.6175	Hs.464912	55197	kinase activity
RAB9A	RAB9A, member RAS oncogene family (RAB9A), mRNA.	2.6148	Hs.495704	9367	Golgi apparatus;; GTP binding;; GTPase activity;; protein transport;; small GTPase mediated signal transduction	cell;; organelle
SIX1	sine oculis homeobox homolog 1 (Drosophila) (SIX1), mRNA.	2.6135	Hs.54416	6495	development;; muscle development;; nucleus;; regulation of transcription, DNA-dependent;; transcription factor activity	cell;; organelle
ENPP4	ectonucleotide pyrophosphatase/phosphodiesterase 4 (putative function) (ENPP4), mRNA.	2.6132	Hs.54037	22875	hydrolase activity;; nucleotide metabolism
NSD1	nuclear receptor binding SET domain protein 1 (NSD1), transcript variant 1, mRNA.	2.6113	Hs.208961	64324	DNA binding;; nucleus;; protein ubiquitination;; regulation of transcription, DNA-dependent;; transcription;; ubiquitin ligase complex;; ubiquitin-protein ligase activity;; zinc ion binding	cell;; organelle;; protein complex
HNRPA1	heterogeneous nuclear ribonucleoprotein A1 (HNRPA1), transcript variant 1, mRNA.	2.6057	Hs.546261	3178	cytoplasm;; heterogeneous nuclear ribonucleoprotein complex;; mRNA processing;; mRNA-nucleus export;; nucleic acid binding;; nucleoplasm;; ribonucleoprotein complex;; RNA binding;; transport	cell;; organelle;; protein complex
KIF20A	kinesin family member 20A (KIF20A), mRNA.	2.603	Hs.73625	10112	ATP binding;; Golgi apparatus;; microtubule associated complex;; microtubule motor activity;; microtubule-based movement;; protein transport;; transporter activity;; vesicle-mediated transport	cell;; organelle;; protein complex
DDX10	DEAD (Asp-Glu-Ala-Asp) box polypeptide 10 (DDX10), mRNA.	2.602	Hs.525115	1662	ATP binding;; ATP-dependent helicase activity;; hydrolase activity;; RNA binding;; RNA helicase activity
PRO1855	hypothetical protein PRO1855 (PRO1855), mRNA.	2.6013	Hs.370927	55379
FXR1	fragile X mental retardation, autosomal homolog 1 (FXR1), mRNA.	2.6011	Hs.478407	8087	apoptosis;; cytoplasm;; nucleic acid binding;; nucleolus;; polysome;; RNA binding	cell;; organelle;; protein complex
UCHL5	ubiquitin carboxyl-terminal hydrolase L5 (UCHL5), mRNA.	2.5985	Hs.145469	51377	cysteine-type peptidase activity;; cytosol;; hydrolase activity;; intracellular;; ubiquitin cycle;; ubiquitin thiolesterase activity;; ubiquitin-dependent protein catabolism	cell
TXN	thioredoxin (TXN), mRNA.	2.598	Hs.435136	7295	cell motility;; cell proliferation;; cell-cell signaling;; electron transport;; electron transporter activity;; signal transduction;; thiol-disulfide exchange intermediate activity;; transport
PIR	pirin (iron-binding nuclear protein) (PIR), mRNA.	2.5976	Hs.495728	8544	nucleus;; transcription cofactor activity;; transcription from RNA polymerase II promoter	cell;; organelle
PGM3	Phosphoglucomutase 3	2.5961	Hs.237323	5238	carbohydrate metabolism;; cellular_component unknown;; glucosamine metabolism;; isomerase activity;; magnesium ion binding;; phosphoacetylglucosamine mutase activity	cellular_component unknown
CHD1	chromodomain helicase DNA binding protein 1 (CHD1), mRNA.	2.5946	Hs.519474	1105	ATP binding;; ATP-dependent DNA helicase activity;; chromatin;; chromatin assembly or disassembly;; chromatin binding;; chromosome organization and biogenesis (sensu Eukaryota);; helicase activity;; hydrolase activity;; nucleus;; regulation of transcription from RNA polymerase II promoter	cell;; organelle
FLJ21945	hypothetical protein FLJ21945 (FLJ21945), mRNA.	2.5938	Hs.24624	80304
ZNF614	zinc finger protein 614 (ZNF614), mRNA.	2.5906	Hs.292336	80110	DNA binding;; nucleic acid binding;; nucleus;; regulation of transcription, DNA-dependent;; zinc ion binding	cell;; organelle
ALPL	alkaline phosphatase, liver/bone/kidney (ALPL), mRNA.	2.5894	Hs.75431	249	alkaline phosphatase activity;; hydrolase activity;; integral to membrane;; magnesium ion binding;; membrane;; metabolism;; ossification	cell
FIGNL1	fidgetin-like 1 (FIGNL1), mRNA.	2.5873	Hs.137516	63979	ATP binding;; nucleoside-triphosphatase activity;; nucleotide binding
PIG8	translokin (PIG8), mRNA.	2.5824	Hs.101014	9702	centrosome;; fibroblast growth factor binding;; fibroblast growth factor receptor signaling pathway;; microtubule;; nucleus;; protein homodimerization activity;; protein-nucleus import, translocation	cell;; organelle
SMARCA3	SWI/SNF related, matrix associated, actin dependent regulator of chromatin, subfamily a, member 3 (SMARCA3), transcript variant 2, mRNA.	2.5821	Hs.3068	6596	ATP binding;; chromatin modification;; DNA binding;; helicase activity;; hydrolase activity;; nucleus;; protein ubiquitination;; regulation of transcription, DNA-dependent;; transcription;; ubiquitin ligase complex;; ubiquitin-protein ligase activity;; zinc ion binding	cell;; organelle;; protein complex
CCT3	chaperonin containing TCP1, subunit 3 (gamma) (CCT3), mRNA.	2.5821	Hs.491494	7203	ATP binding;; cytoskeleton;; protein folding;; protein folding;; unfolded protein binding;; unfolded protein binding	cell;; organelle
DHX29	DEAH (Asp-Glu-Ala-His) box polypeptide 29 (DHX29), mRNA.	2.5794	Hs.444208	54505	ATP binding;; ATP-dependent helicase activity;; hydrolase activity;; nucleic acid binding;; nucleus	cell;; organelle
	Human DNA sequence from clone 522P13 on chromosome 6p21.31-22.3. Contains a 60S Ribosomal Protein L2	2.5783
LOC389715	Hypothetical LOC389715	2.5721	Hs.522093	389715
TUSC3	tumor suppressor candidate 3 (TUSC3), transcript variant 1, mRNA.	2.5711	Hs.426324	7991	electron transport;; electron transporter activity;; integral to membrane	cell
EIF2S1	eukaryotic translation initiation factor 2, subunit 1 alpha, 35kDa (EIF2S1), mRNA.	2.5686	Hs.151777	1965	eukaryotic translation initiation factor 2 complex;; polysome;; regulation of translation;; RNA binding;; translation initiation factor activity	cell;; protein complex
CPSF5	cleavage and polyadenylation specific factor 5, 25 kDa (CPSF5), mRNA.	2.5686	Hs.528834	11051	magnesium ion binding;; mRNA processing;; nucleus;; RNA binding	cell;; organelle
PIP	prolactin-induced protein (PIP), mRNA.	2.5685	Hs.99949	5304	actin binding;; biological_process unknown;; extracellular region	extracellular region
NME4	non-metastatic cells 4, protein expressed in (NME4), mRNA.	2.5658	Hs.9235	4833	ATP binding;; CTP biosynthesis;; GTP biosynthesis;; kinase activity;; magnesium ion binding;; mitochondrion;; nucleoside metabolism;; nucleoside-diphosphate kinase activity;; nucleotide binding;; nucleotide metabolism;; transferase activity;; UTP biosynthesis	cell;; organelle
NLGN1	neuroligin 1 (NLGN1), mRNA.	2.5654	Hs.549114	22871	calcium-dependent cell-cell adhesion;; carboxylic ester hydrolase activity;; catalytic activity;; cell adhesion;; integral to plasma membrane;; ion channel clustering;; membrane;; neurexin binding;; protein targeting;; regulation of neuron differentiation;; synapse;; synaptic vesicle targeting;; synaptogenesis	cell;; extracellular matrix;; extracellular region
SLC1A5	solute carrier family 1 (neutral amino acid transporter), member 5 (SLC1A5), mRNA.	2.5648	Hs.515494	6510	dicarboxylic acid transport;; integral to plasma membrane;; membrane;; membrane fraction;; neutral amino acid transport;; neutral amino acid transporter activity;; receptor activity;; sodium:dicarboxylate symporter activity;; symporter activity;; transport	cell
	Human DNA sequence from clone RP3-406P24 on chromosome 6 Contains a thioredoxin-like pseudogene, 2 C	2.5631
TOMM40	translocase of outer mitochondrial membrane 40 homolog (yeast) (TOMM40), mRNA.	2.5586	Hs.310542	10452	anion transport;; integral to membrane;; mitochondrial outer membrane;; mitochondrial transport;; mitochondrion;; protein transport;; protein-mitochondrial targeting;; voltage-gated ion-selective channel activity	cell;; organelle
METAP1	methionyl aminopeptidase 1 (METAP1), mRNA.	2.5551	Hs.480364	23173	methionyl aminopeptidase activity;; peptidase activity;; proteolysis and peptidolysis
AARS	alanyl-tRNA synthetase (AARS), mRNA.	2.5532	Hs.315137	16	alanine-tRNA ligase activity;; alanyl-tRNA aminoacylation;; ATP binding;; cytoplasm;; ligase activity;; nucleic acid binding;; protein biosynthesis;; soluble fraction;; tRNA binding;; tRNA processing	cell
GPR143	G protein-coupled receptor 143 (GPR143), mRNA.	2.5513	Hs.74124	4935	cytoplasm;; eye pigment biosynthesis;; G-protein coupled receptor activity;; G-protein coupled receptor protein signaling pathway;; integral to membrane;; membrane;; membrane fraction;; receptor activity;; signal transduction;; visual perception	cell
RBM25	RNA binding motif protein 25 (RBM25), mRNA.	2.5511	Hs.531106	58517	cellular_component unknown;; mRNA binding;; mRNA processing;; nuclear mRNA splicing, via spliceosome;; nucleic acid binding	cellular_component unknown
ACTA1	actin, alpha 1, skeletal muscle (ACTA1), mRNA.	2.5489	Hs.1288	58	actin filament;; motor activity;; muscle development;; protein binding;; structural constituent of cytoskeleton	cell;; organelle
RECQL	RecQ protein-like (DNA helicase Q1-like)	2.547	Hs.235069	5965	ATP binding;; ATP-dependent DNA helicase activity;; DNA binding;; DNA repair;; hydrolase activity;; nucleus	cell;; organelle
CTSL2	cathepsin L2 (CTSL2), mRNA.	2.5445	Hs.87417	1515	cathepsin L activity;; lysosome;; proteolysis and peptidolysis	cell;; organelle
PDZK6	PDZ domain containing 6 (PDZK6), mRNA.	2.5437	Hs.391481	27152	protein binding
GPR	putative G protein coupled receptor (GPR), mRNA.	2.5413	Hs.37196	11245	G-protein coupled receptor protein signaling pathway;; integral to plasma membrane;; receptor activity;; rhodopsin-like receptor activity;; synaptic transmission	cell
KIAA1238	KIAA1238 protein (KIAA1238), mRNA.	2.5398	Hs.504670	57494	mitochondrion;; protein modification;; ribosome biogenesis	cell;; organelle
DKFZp547I014	hypothetical protein DKFZp547I014 (DKFZp547I014), mRNA.	2.5375	Hs.534472	56969
HMMR	hyaluronan-mediated motility receptor (RHAMM) (HMMR), transcript variant 2, mRNA.	2.5367	Hs.72550	3161	cell motility;; hyaluronic acid binding
RPL18A	Ribosomal protein L18a	2.5316	Hs.337766	6142	cytosolic large ribosomal subunit (sensu Eukaryota);; protein biosynthesis;; ribosome;; RNA binding;; structural constituent of ribosome	cell;; organelle;; protein complex
HPS3	Hermansky-Pudlak syndrome 3 (HPS3), mRNA.	2.5278	Hs.477898	84343
KIAA0528	KIAA0528 gene product (KIAA0528), mRNA.	2.5248	Hs.271014	9847	membrane;; synaptic vesicle;; transport;; transporter activity	cell;; organelle
RPL3	ribosomal protein L3 (RPL3), mRNA.	2.5245	Hs.119598	6122	cytosolic large ribosomal subunit (sensu Eukaryota);; intracellular;; nucleolus;; protein biosynthesis;; protein biosynthesis;; ribosome;; RNA binding;; structural constituent of ribosome;; structural constituent of ribosome	cell;; organelle;; protein complex
NUP133	nucleoporin 133kDa (NUP133), mRNA.	2.5231	Hs.12457	55746	integral to membrane;; mRNA-nucleus export;; nuclear pore;; nuclear pore;; nucleocytoplasmic transporter activity;; nucleus;; outer membrane;; porin activity;; protein transport;; RNA transport;; transporter activity	cell;; organelle
HNRPU	heterogeneous nuclear ribonucleoprotein U (scaffold attachment factor A) (HNRPU), transcript variant 2, mRNA.	2.5202	Hs.166463	3192	ATP binding;; DNA binding;; DNA binding;; heterogeneous nuclear ribonucleoprotein complex;; nucleus;; ribonucleoprotein complex;; RNA binding;; RNA processing	cell;; organelle;; protein complex
TRIM33	Tripartite motif-containing 33	2.5191	Hs.26837	51592	DNA binding;; negative regulation of transcription;; nucleus;; protein ubiquitination;; regulation of transcription, DNA-dependent;; transcription;; ubiquitin ligase complex;; ubiquitin-protein ligase activity;; zinc ion binding	cell;; organelle;; protein complex
BAIAP2L1	BAI1-associated protein 2-like 1 (BAIAP2L1), mRNA.	2.5162	Hs.489237	55971	growth factor activity;; kinase activity;; receptor activity
CGI-115	CGI-115 protein (CGI-115), mRNA.	2.5116	Hs.408101	51018
INPP5F	inositol polyphosphate-5-phosphatase F (INPP5F), transcript variant 2, mRNA.	2.5116	Hs.369755	22876
KARS	lysyl-tRNA synthetase (KARS), mRNA.	2.51	Hs.3100	3735	aspartate-tRNA ligase activity;; aspartyl-tRNA aminoacylation;; ATP binding;; cytoplasm;; cytoplasm;; ligase activity;; lysine-tRNA ligase activity;; lysine-tRNA ligase activity;; lysine-tRNA ligase activity;; lysyl-tRNA aminoacylation;; lysyl-tRNA aminoacylation;; mitochondrion;; nucleic acid binding;; protein biosynthesis;; soluble fraction;; tRNA binding;; tRNA processing	cell;; organelle
TOM1L1	target of myb1-like 1 (chicken) (TOM1L1), mRNA.	2.5075	Hs.153504	10040	endosome;; Golgi stack;; intra-Golgi transport;; intracellular protein transport;; lysosome;; membrane;; protein transporter activity	cell;; organelle
TIMELESS	timeless homolog (Drosophila) (TIMELESS), mRNA.	2.507	Hs.118631	8914	circadian rhythm;; detection of abiotic stimulus;; DNA binding;; nucleus;; protein binding	cell;; organelle
FLJ12649	PREDICTED: hypothetical protein FLJ12649 (FLJ12649), mRNA.	2.5067	Hs.446275	79649
2005-03-07	membrane-associated ring finger (C3HC4) 7 (MARCH7), mRNA.	2.5035	Hs.529272	64844	integral to membrane;; nucleus;; protein ubiquitination;; ubiquitin ligase complex;; ubiquitin-protein ligase activity;; zinc ion binding	cell;; organelle;; protein complex
MTP18	mitochondrial protein 18 kDa (MTP18), nuclear gene encoding mitochondrial protein, transcript variant 2, mRNA.	2.5032	Hs.25199	51537	apoptosis;; mitochondrion	cell;; organelle
DC2	DC2 protein (DC2), mRNA.	2.5014	Hs.445803	58505
FLJ12716	FLJ12716 protein (FLJ12716), transcript variant 2, mRNA.	2.5008	Hs.443240	60684
	Human DNA sequence from clone 38C16 on chromosome 6q22.33-24.1. Contains GAPD (glyceraldehyde 3-phos	2.4999
	MRNA full length insert cDNA clone EUROIMAGE 112333	2.4989	Hs.226017
LOC51685	prothymosin a14	2.4962
LSM6	LSM6 homolog, U6 small nuclear RNA associated (S. cerevisiae) (LSM6), mRNA.	2.4961	Hs.190520	11157	nuclear mRNA splicing, via spliceosome;; nucleus;; RNA binding;; small nucleolar ribonucleoprotein complex	cell;; organelle;; protein complex
	Human DNA sequence from clone RP11-392A19 on chromosome 13. Contains ESTs, STSs and GSSs. Contains a	2.4952
KIF22	kinesin family member 22 (KIF22), mRNA.	2.4939	Hs.119324	3835	ATP binding;; DNA binding;; DNA binding;; DNA repair;; kinetochore;; microtubule associated complex;; microtubule motor activity;; microtubule motor activity;; microtubule-based movement;; mitosis;; nucleus;; nucleus	cell;; organelle;; protein complex
TBL2	transducin (beta)-like 2 (TBL2), transcript variant 1, mRNA.	2.4904	Hs.52515	26608	biological_process unknown;; cellular_component unknown;; molecular_function unknown	cellular_component unknown
CSE1L	CSE1 chromosome segregation 1-like (yeast) (CSE1L), transcript variant 2, mRNA.	2.4901	Hs.90073	1434	apoptosis;; binding;; cell proliferation;; cytoplasm;; importin-alpha export receptor activity;; nuclear pore;; nucleus;; protein transport;; protein transporter activity;; protein-nucleus import, docking	cell;; organelle
PRKX	protein kinase, X-linked (PRKX), mRNA.	2.4899	Hs.390788	5613	ATP binding;; cAMP-dependent protein kinase activity;; protein amino acid phosphorylation;; protein serine/threonine kinase activity;; protein-tyrosine kinase activity;; transferase activity
CTBP2	C-terminal binding protein 2 (CTBP2), transcript variant 1, mRNA.	2.4893	Hs.501345	440008	L-serine biosynthesis;; negative regulation of cell proliferation;; nucleus;; oxidoreductase activity;; oxidoreductase activity, acting on the CH-OH group of donors, NAD or NADP as acceptor;; viral genome replication	cell;; organelle
	Human DNA sequence from clone RP11-318P23 on chromosome 20 Contains a TAR DNA-binding protein pseudo	2.4858
RPP30	ribonuclease P/MRP 30kDa subunit (RPP30), mRNA.	2.4845	Hs.139120	10556	hydrolase activity;; nucleolar ribonuclease P complex;; nucleus;; ribonuclease activity;; ribonuclease P activity;; tRNA processing	cell;; organelle;; protein complex
FLJ13089	hypothetical protein FLJ13089 (FLJ13089), mRNA.	2.4845	Hs.530941	80018	binding
ECEL1	endothelin converting enzyme-like 1 (ECEL1), mRNA.	2.4833	Hs.26880	9427	integral to plasma membrane;; membrane;; metallopeptidase activity;; metallopeptidase activity;; neprilysin activity;; neuropeptide signaling pathway;; proteolysis and peptidolysis;; zinc ion binding	cell
EMID2	EMI domain containing 2 (EMID2), mRNA.	2.4792	Hs.131603	136227	cytoplasm;; extracellular matrix (sensu Metazoa);; phosphate transport	cell;; extracellular matrix;; extracellular region
KLHL	ortholog of zebrafish kelchlike gene klhl (KLHL), mRNA.	2.477	Hs.376697	401265	protein binding
SH2BP1	SH2 domain binding protein 1 (tetratricopeptide repeat containing) (SH2BP1), mRNA.	2.474	Hs.173288	9646	binding
KIAA1797	KIAA1797 (KIAA1797), mRNA.	2.4727	Hs.408652	54914	mitotic chromosome condensation
RAD18	RAD18 homolog (S. cerevisiae) (RAD18), mRNA.	2.467	Hs.375684	56852	damaged DNA binding;; DNA repair;; nucleus;; protein ubiquitination;; ubiquitin ligase complex;; ubiquitin-protein ligase activity;; zinc ion binding	cell;; organelle;; protein complex
	Homo sapiens similar to cyclin-dependent kinase 7 (H. sapiens) (LOC65348), mRNA	2.4654
RAB26	RAB26, member RAS oncogene family (RAB26), mRNA.	2.4649	Hs.3797	25837	cellular_component unknown;; GTP binding;; small GTPase mediated signal transduction	cellular_component unknown
LOC51275	apoptosis-related protein PNAS-1	2.4644
RPS19	ribosomal protein S19 (RPS19), mRNA.	2.4627	Hs.438429	6223	cytosolic small ribosomal subunit (sensu Eukaryota);; hemocyte development;; protein biosynthesis;; ribosome;; RNA binding;; structural constituent of ribosome	cell;; organelle;; protein complex
	Human DNA sequence from clone RP11-169O17 on chromosome 13 Contains ESTs, GSSs, STSs and four CpG is	2.4571
MYEF2	myelin expression factor 2 (MYEF2), mRNA.	2.4568	Hs.6638	50804	myoblast cell fate determination;; nucleic acid binding;; nucleus;; ribonucleoprotein complex;; RNA polymerase II transcription factor activity, enhancer binding;; transcription coactivator activity;; transcription from RNA polymerase II promoter	cell;; organelle;; protein complex
POLE2	polymerase (DNA directed), epsilon 2 (p59 subunit) (POLE2), mRNA.	2.4493	Hs.162777	5427	DNA binding;; DNA repair;; DNA replication;; epsilon DNA polymerase activity;; nucleus;; transferase activity	cell;; organelle
FAM49B	family with sequence similarity 49, member B (FAM49B), mRNA.	2.449	Hs.492869	51571
GMNN	geminin, DNA replication inhibitor (GMNN), mRNA.	2.4455	Hs.234896	51053	negative regulation of cell cycle;; negative regulation of DNA replication
MRE11A	MRE11 meiotic recombination 11 homolog A (S. cerevisiae) (MRE11A), transcript variant 1, mRNA.	2.4438	Hs.192649	4361	3'-5' exonuclease activity;; double-strand break repair via nonhomologous end-joining;; double-stranded DNA binding;; hydrolase activity;; manganese ion binding;; meiosis;; meiotic recombination;; nucleoplasm;; regulation of mitotic recombination;; single-stranded DNA specific endodeoxyribonuclease activity;; telomerase-dependent telomere maintenance	cell;; organelle
UQCRH	ubiquinol-cytochrome c reductase hinge protein (UQCRH), mRNA.	2.4421	Hs.481571	7388	aerobic respiration;; electron transport;; inner membrane;; mitochondrial electron transport chain;; mitochondrial electron transport, ubiquinol to cytochrome c;; mitochondrion;; oxidative phosphorylation;; oxidoreductase activity;; transport;; ubiquinol-cytochrome-c reductase activity;; ubiquinol-cytochrome-c reductase complex (sensu Eukaryota)	cell;; organelle;; protein complex
STRAP	serine/threonine kinase receptor associated protein (STRAP), mRNA.	2.4388	Hs.504895	11171
	Homo sapiens prothymosin alpha (PTMA) gene, complete cds	2.4368
CHST8	carbohydrate (N-acetylgalactosamine 4-0) sulfotransferase 8 (CHST8), mRNA.	2.4367	Hs.165724	64377	carbohydrate metabolism;; central nervous system development;; Golgi apparatus;; hormone biosynthesis;; integral to membrane;; N-acetylgalactosamine 4-O-sulfotransferase activity;; proteoglycan biosynthesis;; transferase activity	cell;; organelle
KIAA1333	KIAA1333 (KIAA1333), mRNA.	2.4355	Hs.509008	55632	DNA binding;; intracellular;; protein ubiquitination;; regulation of transcription, DNA-dependent;; ubiquitin cycle;; ubiquitin ligase complex;; ubiquitin-protein ligase activity;; zinc ion binding	cell;; protein complex
APBB2	amyloid beta (A4) precursor protein-binding, family B, member 2 (Fe65-like) (APBB2), mRNA.	2.4352	Hs.479602	323	actin filament-based movement;; axonogenesis;; beta-amyloid binding;; cell cycle arrest;; growth cone;; histone acetyltransferase binding;; intracellular signaling cascade;; lamellipodium;; membrane;; negative regulation of cell growth;; negative regulation of S phase of mitotic cell cycle;; nucleus;; protein stabilization;; regulation of transcription;; synapse;; transcription factor binding	cell;; extracellular matrix;; extracellular region;; organelle
DPYSL2	dihydropyrimidinase-like 2 (DPYSL2), mRNA.	2.4343	Hs.173381	1808	dihydropyrimidinase activity;; hydrolase activity;; neurogenesis;; nucleobase, nucleoside, nucleotide and nucleic acid metabolism;; signal transduction
ZNF134	zinc finger protein 134 (clone pHZ-15) (ZNF134), mRNA.	2.4333	Hs.469694	7693	nucleic acid binding;; nucleus;; nucleus;; regulation of transcription, DNA-dependent;; transcription;; transcription factor activity;; zinc ion binding	cell;; organelle
BUB3	BUB3 budding uninhibited by benzimidazoles 3 homolog (yeast) (BUB3), transcript variant 2, mRNA.	2.4325	Hs.418533	9184	cell proliferation;; kinetochore;; mitosis;; mitotic spindle checkpoint;; nucleus	cell;; organelle
RPS13	ribosomal protein S13 (RPS13), mRNA.	2.432	Hs.446588	6207	protein biosynthesis;; ribosome;; structural constituent of ribosome	cell;; organelle;; protein complex
NRP2	neuropilin 2 (NRP2), transcript variant 3, mRNA.	2.4311	Hs.471200	8828	angiogenesis;; axon guidance;; cell adhesion;; cell adhesion;; cell differentiation;; electron transport;; electron transporter activity;; integral to membrane;; integral to membrane;; membrane;; membrane fraction;; neurogenesis;; receptor activity;; semaphorin receptor activity;; vascular endothelial growth factor receptor activity;; vascular endothelial growth factor receptor activity	cell
RPL29	ribosomal protein L29 (RPL29), mRNA.	2.4307	Hs.425125	6159	cytosolic large ribosomal subunit (sensu Eukaryota);; embryo implantation;; GTPase activity;; heparin binding;; protein biosynthesis;; ribosome;; RNA binding;; small GTPase mediated signal transduction;; structural constituent of ribosome	cell;; organelle;; protein complex
CENPA	centromere protein A, 17kDa (CENPA), mRNA.	2.4306	Hs.1594	1058	chromatin binding;; chromosome;; chromosome organization and biogenesis (sensu Eukaryota);; chromosome organization and biogenesis (sensu Eukaryota);; chromosome, pericentric region;; DNA binding;; nucleosome;; nucleosome assembly;; nucleus;; nucleus	cell;; organelle;; protein complex
NAPG	N-ethylmaleimide-sensitive factor attachment protein, gamma	2.4302	Hs.464622	8774	endoplasmic reticulum;; Golgi apparatus;; intra-Golgi transport;; intracellular protein transport;; intracellular transporter activity;; membrane fraction;; membrane fusion;; mitochondrion;; protein binding;; protein complex assembly;; protein stabilization	cell;; organelle
RPL35A	ribosomal protein L35a (RPL35A), mRNA.	2.4302	Hs.529631	6165	cytosolic large ribosomal subunit (sensu Eukaryota);; protein biosynthesis;; ribosome;; structural constituent of ribosome;; tRNA binding	cell;; organelle;; protein complex
FGR	Gardner-Rasheed feline sarcoma viral (v-fgr) oncogene homolog (FGR), mRNA.	2.4292	Hs.1422	2268	ATP binding;; intracellular signaling cascade;; protein amino acid phosphorylation;; protein-tyrosine kinase activity;; response to virus;; transferase activity
LCK	lymphocyte-specific protein tyrosine kinase (LCK), mRNA.	2.4283	Hs.470627	3932	ATP binding;; intracellular signaling cascade;; membrane fraction;; protein amino acid phosphorylation;; protein binding;; protein-tyrosine kinase activity;; Ras protein signal transduction;; regulation of cell cycle;; transferase activity	cell
ZNF638	zinc finger protein 638 (ZNF638), mRNA.	2.4268	Hs.434401	27332	cytoplasm;; double-stranded DNA binding;; nucleic acid binding;; nucleoplasm;; nucleus;; RNA binding;; RNA splicing;; zinc ion binding	cell;; organelle
MAOA	monoamine oxidase A (MAOA), nuclear gene encoding mitochondrial protein, mRNA.	2.4268	Hs.183109	4128	amine oxidase activity;; behavior;; catecholamine metabolism;; electron transport;; integral to membrane;; membrane;; mitochondrion;; neurotransmitter catabolism;; oxidoreductase activity	cell;; organelle
COPB	coatomer protein complex, subunit beta (COPB), mRNA.	2.4262	Hs.339278	1315	COPI vesicle coat;; cytosol;; Golgi membrane;; Golgi vesicle;; intra-Golgi transport;; membrane;; protein binding;; protein transport;; retrograde transport, Golgi to ER	cell;; organelle
XTP3TPA	XTP3-transactivated protein A (XTP3TPA), mRNA.	2.4249	Hs.237971	79077
EFNA4	ephrin-A4 (EFNA4), transcript variant 2, mRNA.	2.4246	Hs.449913	1945	cell-cell signaling;; integral to plasma membrane;; membrane;; transmembrane-ephrin receptor activity	cell
NUCKS	nuclear ubiquitous casein kinase and cyclin-dependent kinase substrate (NUCKS), mRNA.	2.4217	Hs.213061	64710	nucleus	cell;; organelle
CLNS1A	chloride channel, nucleotide-sensitive, 1A (CLNS1A), mRNA.	2.4209	Hs.430733	1207	auxiliary transport protein activity;; chloride transport;; circulation;; nucleus;; plasma membrane;; regulation of cell volume;; transport;; visual perception	cell;; organelle
GLO1	glyoxalase I (GLO1), mRNA.	2.4208	Hs.268849	2739	carbohydrate metabolism;; lactoylglutathione lyase activity;; lyase activity
HAS2	hyaluronan synthase 2 (HAS2), mRNA.	2.4196	Hs.159226	3037	hyaluronan synthase activity;; integral to plasma membrane;; transferase activity, transferring glycosyl groups	cell
EEF1G	eukaryotic translation elongation factor 1 gamma (EEF1G), mRNA.	2.419	Hs.144835
TNFRSF10B	tumor necrosis factor receptor superfamily, member 10b (TNFRSF10B), transcript variant 2, mRNA.	2.4171	Hs.521456	8795	activation of NF-kappaB-inducing kinase;; caspase activation;; caspase activator activity;; cell surface receptor linked signal transduction;; death receptor activity;; electron transport;; electron transporter activity;; induction of apoptosis;; induction of apoptosis via death domain receptors;; integral to plasma membrane;; iron ion binding;; positive regulation of I-kappaB kinase/NF-kappaB ca…	cell
KHDRBS1	KH domain containing, RNA binding, signal transduction associated 1 (KHDRBS1), mRNA.	2.413	Hs.445893	10657	cell cycle arrest;; cell proliferation;; G1/S transition of mitotic cell cycle;; mRNA binding;; mRNA processing;; Ras protein signal transduction;; signal transduction;; single-stranded DNA binding;; single-stranded RNA binding
TACC3	transforming, acidic coiled-coil containing protein 3 (TACC3), mRNA.	2.4121	Hs.104019	10460
ARID3A	AT rich interactive domain 3A (BRIGHT- like) (ARID3A), mRNA.	2.4113	Hs.501296	1820	DNA binding;; intracellular;; nucleus;; regulation of transcription, DNA-dependent;; transcription;; transcription factor activity	cell;; organelle
	Human prothymosin-alpha pseudogene, complete sequence	2.4106
CGI-30	CGI-30 protein (CGI-30), mRNA.	2.4096	Hs.440776	51611	diphthine synthase activity;; metabolism;; methyltransferase activity;; peptidyl-diphthamide biosynthesis from peptidyl-histidine;; transferase activity
CNKSR1	connector enhancer of kinase suppressor of Ras 1 (CNKSR1), mRNA.	2.4089	Hs.16232	10256	intercellular junction;; plasma membrane;; protein binding;; transmembrane receptor protein tyrosine kinase signaling pathway	cell
ACTR2	ARP2 actin-related protein 2 homolog (yeast) (ACTR2), transcript variant 2, mRNA.	2.4076	Hs.393201	10097	cytoskeleton;; protein binding;; structural molecule activity	cell;; organelle
MRPS2	mitochondrial ribosomal protein S2 (MRPS2), nuclear gene encoding mitochondrial protein, mRNA.	2.4071	Hs.382044	51116	mitochondrion;; protein biosynthesis;; small ribosomal subunit;; structural constituent of ribosome	cell;; organelle;; protein complex
FUT4	fucosyltransferase 4 (alpha (1,3) fucosyltransferase, myeloid-specific) (FUT4), mRNA.	2.4059	Hs.390420	2526	alpha(1,3)-fucosyltransferase activity;; carbohydrate metabolism;; Golgi apparatus;; integral to membrane;; L-fucose catabolism;; membrane;; membrane fraction;; protein amino acid glycosylation;; transferase activity, transferring glycosyl groups	cell;; organelle
HHLA3	HERV-H LTR-associating 3 (HHLA3), mRNA.	2.4038	Hs.142245	11147
	H.sapiens gene for T cell receptor gamma V region 5	2.4037
LIG3	ligase III, DNA, ATP-dependent (LIG3), transcript variant alpha, mRNA.	2.4027	Hs.100299	3980	ATP binding;; cell cycle;; cytokinesis;; DNA binding;; DNA ligase (ATP) activity;; DNA repair;; DNA replication;; ligase activity;; meiotic recombination;; nucleus;; spermatogenesis	cell;; organelle
HIC2	hypermethylated in cancer 2 (HIC2), mRNA.	2.4008	Hs.517434	23119	DNA binding;; negative regulation of transcription, DNA-dependent;; nucleus;; protein C-terminus binding;; transcription;; zinc ion binding	cell;; organelle
C20orf6	chromosome 20 open reading frame 6 (C20orf6), mRNA.	2.4007	Hs.369284	51575
PGAM1	phosphoglycerate mutase 1 (brain) (PGAM1), mRNA.	2.3995	Hs.447492
LOC442216	PREDICTED: similar to dJ753D5.2 (novel protein similar to RPS17 (40S ribosomal protein S17)) (LOC442216), mRNA.	2.3994
API5	Apoptosis inhibitor 5	2.3992	Hs.435771	8539	anti-apoptosis;; cellular_component unknown;; molecular_function unknown;; transport	cellular_component unknown
COL4A1	collagen, type IV, alpha 1 (COL4A1), mRNA.	2.3988	Hs.17441	1282	collagen;; collagen type IV;; cytoplasm;; extracellular matrix structural constituent;; phosphate transport	cell;; extracellular matrix;; extracellular region
NS3TP1	HCV NS3-transactivated protein 1 (NS3TP1), mRNA.	2.3958	Hs.101364	54529	asparagine biosynthesis;; asparagine synthase (glutamine-hydrolyzing) activity
GYG2	glycogenin 2 (GYG2), mRNA.	2.3927	Hs.541209	8908	carbohydrate biosynthesis;; glycogen biosynthesis;; glycogenin glucosyltransferase activity;; soluble fraction;; transferase activity;; transferase activity, transferring hexosyl groups	cell
LOC340947	PREDICTED: similar to bA508N22.1 (HSPC025) (LOC340947), mRNA.	2.3927	Hs.164084	340947
STRBP	spermatid perinuclear RNA binding protein (STRBP), mRNA.	2.3899	Hs.287659	55342	DNA binding;; double-stranded RNA binding;; intracellular;; regulation of transcription, DNA-dependent	cell
MYRIP	myosin VIIA and Rab interacting protein (MYRIP), mRNA.	2.3892	Hs.371395	25924	actin binding;; intracellular protein transport;; protein binding;; Rab GTPase binding
ORC1L	origin recognition complex, subunit 1-like (yeast) (ORC1L), mRNA.	2.3863	Hs.17908	4998	ATP binding;; DNA binding;; DNA replication;; DNA replication initiation;; nucleoside-triphosphatase activity;; nucleotide binding;; nucleus	cell;; organelle
PAK1	p21/Cdc42/Rac1-activated kinase 1 (STE20 homolog, yeast) (PAK1), mRNA.	2.3849	Hs.435714	5058	apoptosis;; ATP binding;; JNK cascade;; protein amino acid phosphorylation;; protein amino acid phosphorylation;; protein serine/threonine kinase activity;; transferase activity
BCL2L12	BCL2-like 12 (proline rich) (BCL2L12), transcript variant 1, mRNA.	2.3836	Hs.289052	83596	apoptosis
	Homo sapiens BAC clone RP11-304C24 from Y	2.3826
MYOHD1	Myosin head domain containing 1	2.3822	Hs.302051	80179	actin binding;; ATP binding;; calmodulin binding;; motor activity;; myosin	cell;; organelle
SPAG9	sperm associated antigen 9 (SPAG9), transcript variant 1, mRNA.	2.3813	Hs.463439	9043	integral to membrane;; spermatogenesis	cell
G22P1	thyroid autoantigen 70kDa (Ku antigen) (G22P1), mRNA.	2.3796	Hs.292493	2547	ATP-dependent DNA helicase activity;; DNA ligation;; DNA recombination;; DNA repair;; double-strand break repair via nonhomologous end-joining;; double-stranded DNA binding;; helicase activity;; hydrolase activity;; membrane fraction;; nucleus;; positive regulation of transcription, DNA-dependent;; protein binding;; transcription factor complex	cell;; organelle;; protein complex
	Human DNA sequence from clone RP4-595K12 on chromosome 1p31.2-31.3 Contains a pseudogene similar to	2.3795
TOMM20	translocase of outer mitochondrial membrane 20 homolog (yeast) (TOMM20), mRNA.	2.3775	Hs.533192	9804	integral to membrane;; mitochondrial outer membrane translocase complex;; mitochondrion;; outer membrane;; protein translocase activity;; protein-mitochondrial targeting	cell;; organelle;; protein complex
SLC38A2	solute carrier family 38, member 2 (SLC38A2), mRNA.	2.3771	Hs.221847	54407	amino acid transport;; amino acid-polyamine transporter activity;; integral to membrane;; membrane;; oxygen transport;; oxygen transporter activity;; transport	cell
ADSL	adenylosuccinate lyase (ADSL), mRNA.	2.3755	Hs.75527	158	adenylosuccinate lyase activity;; lyase activity;; purine ribonucleotide biosynthesis
	Homo sapiens mRNA; cDNA DKFZp564F093 (from clone DKFZp564F093)	2.3725
PIM2	pim-2 oncogene (PIM2), mRNA.	2.3724	Hs.496096	11040	ATP binding;; cell proliferation;; male meiosis;; protein amino acid phosphorylation;; protein serine/threonine kinase activity;; transferase activity
TARDBP	TAR DNA binding protein (TARDBP), mRNA.	2.3713	Hs.300624	23435	microtubule binding;; mitosis;; nuclear mRNA splicing, via spliceosome;; nucleus;; regulation of transcription, DNA-dependent;; RNA binding;; transcription;; transcription factor activity;; transcription from RNA polymerase II promoter	cell;; organelle
CDH1	cadherin 1, type 1, E-cadherin (epithelial) (CDH1), mRNA.	2.3691	Hs.461086	999	calcium ion binding;; cell adhesion;; homophilic cell adhesion;; homophilic cell adhesion;; integral to membrane;; integral to membrane;; membrane;; protein binding	cell
HSPC129	hypothetical protein HSPC129 (HSPC129), mRNA.	2.3657	Hs.497967	51496
	Human DNA sequence from clone RP11-486O22 on chromosome 10 Contains the 3'part of a gene for KIAA112	2.3657
G3BP	Ras-GTPase-activating protein SH3-domain-binding protein (G3BP), transcript variant 2, mRNA.	2.3633	Hs.3353	10146	ATP binding;; ATP-dependent DNA helicase activity;; ATP-dependent RNA helicase activity;; cytoplasm;; DNA binding;; endonuclease activity;; helicase activity;; hydrolase activity;; nucleic acid binding;; nucleus;; nucleus;; protein binding;; protein transporter activity;; protein-nucleus import;; Ras protein signal transduction;; RNA binding;; transport	cell;; organelle
KPNB1	karyopherin (importin) beta 1 (KPNB1), mRNA.	2.3626	Hs.532793	3837	binding;; cytoplasm;; NLS-bearing substrate-nucleus import;; nuclear localization sequence binding;; nuclear pore;; nucleus;; protein transport;; protein transporter activity;; protein-nucleus import, docking;; protein-nucleus import, translocation;; zinc ion binding	cell;; organelle
TRAP1	TNF receptor-associated protein 1 (TRAP1), mRNA.	2.3613	Hs.30345	10131	ATP binding;; mitochondrion;; protein folding;; receptor activity;; tumor necrosis factor receptor binding;; unfolded protein binding	cell;; organelle
CCT2	chaperonin containing TCP1, subunit 2 (beta) (CCT2), mRNA.	2.3609	Hs.189772	10576	ATP binding;; cytosol;; protein folding;; regulation of cell cycle;; unfolded protein binding	cell
ADAM19	a disintegrin and metalloproteinase domain 19 (meltrin beta) (ADAM19), transcript variant 2, mRNA.	2.3605	Hs.483944	8728	integral to membrane;; metalloendopeptidase activity;; proteolysis and peptidolysis;; zinc ion binding	cell
RNU3IP2	RNA, U3 small nucleolar interacting protein 2 (RNU3IP2), mRNA.	2.3602	Hs.153768	9136	RNA binding;; rRNA processing;; small nuclear ribonucleoprotein complex;; small nucleolar ribonucleoprotein complex	cell;; organelle;; protein complex
HELLS	Helicase, lymphoid-specific	2.3596	Hs.546260	3070	ATP binding;; ATP-dependent helicase activity;; DNA binding
DDX11	DEAD/H (Asp-Glu-Ala-Asp/His) box polypeptide 11 (CHL1-like helicase homolog, S. cerevisiae) (DDX11), transcript variant 1, mRNA.	2.3593	Hs.443960	1663	ATP binding;; ATP synthesis coupled proton transport;; ATP-dependent DNA helicase activity;; DNA binding;; G2/M transition of mitotic cell cycle;; hydrogen-transporting ATP synthase activity, rotational mechanism;; hydrogen-transporting ATPase activity, rotational mechanism;; hydrolase activity, acting on acid anhydrides, in phosphorus-containing anhydrides;; mitotic sister chromatid segregation;…	cell;; organelle;; protein complex
BTF3L1	basic transcription factor 3, like 1	2.3586
NDE1	nudE nuclear distribution gene E homolog 1 (A. nidulans) (NDE1), mRNA.	2.357	Hs.460107	54820
COL6A1	collagen, type VI, alpha 1 (COL6A1), mRNA.	2.3565	Hs.474053	1291	cell adhesion;; collagen;; collagen type VI;; cytoplasm;; extracellular matrix structural constituent;; phosphate transport;; protein binding	cell;; extracellular matrix;; extracellular region
SUCLA2	succinate-CoA ligase, ADP-forming, beta subunit (SUCLA2), mRNA.	2.3562	Hs.546323	8803	ligase activity;; metabolism;; mitochondrion;; succinate-CoA ligase (ADP-forming) activity;; succinyl-CoA metabolism;; succinyl-CoA pathway;; tricarboxylic acid cycle	cell;; organelle
DATF1	death associated transcription factor 1 (DATF1), transcript variant 3, mRNA.	2.3553	Hs.551527	11083	apoptosis;; DNA binding;; nucleus;; regulation of transcription, DNA-dependent;; transcription	cell;; organelle
PRIM2A	primase, polypeptide 2A, 58kDa (PRIM2A), mRNA.	2.3553	Hs.485640	5558	alpha DNA polymerase:primase complex;; DNA binding;; DNA primase activity;; DNA replication;; DNA replication, synthesis of RNA primer;; transferase activity	cell;; organelle;; protein complex
HUMMLC2B	myosin light chain 2 (HUMMLC2B), mRNA.	2.3519	Hs.50889	29895	calcium ion binding;; muscle myosin;; structural constituent of muscle	cell;; organelle
KIAA1287	KIAA1287 protein (KIAA1287), mRNA.	2.3511	Hs.279646	57508
C20orf19	chromosome 20 open reading frame 19 (C20orf19), mRNA.	2.3496	Hs.187635	55857
UBE1C	ubiquitin-activating enzyme E1C (UBA3 homolog, yeast) (UBE1C), transcript variant 3, mRNA.	2.349	Hs.154320	9039	apoptosis;; ATP binding;; catalytic activity;; cell cycle;; ligase activity;; proteolysis and peptidolysis;; ubiquitin activating enzyme activity;; ubiquitin conjugating enzyme activity;; ubiquitin cycle;; ubiquitin-like activating enzyme activity
COL1A2	collagen, type I, alpha 2 (COL1A2), mRNA.	2.3482	Hs.489142	1278	cell adhesion;; collagen;; collagen type I;; collagen type I;; cytoplasm;; extracellular matrix structural constituent;; extracellular matrix structural constituent;; perception of sound;; phosphate transport;; protein binding;; skeletal development;; structural constituent of bone	cell;; extracellular matrix;; extracellular region
FLJ12484	hypothetical protein FLJ12484 (FLJ12484), mRNA.	2.3467	Hs.436102	64782	exonuclease activity;; hydrolase activity;; nucleus	cell;; organelle
AGL	amylo-1, 6-glucosidase, 4-alpha-glucanotransferase (glycogen debranching enzyme, glycogen storage disease type III) (AGL), transcript variant 2, mRNA.	2.345	Hs.904	178	4-alpha-glucanotransferase activity;; amylo-alpha-1,6-glucosidase activity;; carbohydrate metabolism;; glycogen biosynthesis;; hydrolase activity, acting on glycosyl bonds;; isoamylase complex;; transferase activity, transferring glycosyl groups	extracellular region
TCF7L1	transcription factor 7-like 1 (T-cell specific, HMG-box) (TCF7L1), mRNA.	2.3442	Hs.516297	83439	establishment and/or maintenance of chromatin architecture;; nucleus;; regulation of transcription, DNA-dependent;; regulation of Wnt receptor signaling pathway;; transcription;; transcription factor activity	cell;; organelle
ENTH	enthoprotin (ENTH), mRNA.	2.3439	Hs.132853	9685	endocytosis;; lipid binding
C14orf48	Chromosome 14 open reading frame 48	2.3398	Hs.143845	256369
DBN1	drebrin 1 (DBN1), transcript variant 1, mRNA.	2.3392	Hs.130316	1627	actin binding;; actin binding;; actin cytoskeleton;; actin filament organization;; actomyosin;; cell differentiation;; cytoplasm;; dendrite;; intracellular;; neurogenesis;; profilin binding;; regulation of dendrite morphogenesis;; regulation of neuronal synaptic plasticity	cell;; organelle
PR48	protein phosphatase 2A 48 kDa regulatory subunit (PR48), transcript variant 2, mRNA.	2.3351	Hs.124942	28227	calcium ion binding;; cell cycle arrest;; DNA replication initiation;; hydrolase activity;; nucleus;; phosphoprotein phosphatase activity;; protein amino acid dephosphorylation;; protein binding;; protein phosphatase type 2A activity;; protein phosphatase type 2A complex;; protein phosphatase type 2A regulator activity	cell;; organelle;; protein complex
NOPE	likely ortholog of mouse neighbor of Punc E11 (NOPE), mRNA.	2.3346	Hs.458607	57722	cell adhesion;; membrane;; protein binding	cell
PITPNC1	phosphatidylinositol transfer protein, cytoplasmic 1 (PITPNC1), transcript variant 1, mRNA.	2.3345	Hs.549130	26207	cytoplasm;; intracellular;; phosphatidylinositol transporter activity;; signal transduction;; transport	cell
RPL23A	ribosomal protein L23a (RPL23A), mRNA.	2.3328	Hs.419463
FLJ25715	Hypothetical protein FLJ25715	2.3327	Hs.368518	284241
COQ3	coenzyme Q3 homolog, methyltransferase (yeast) (COQ3), mRNA.	2.3327	Hs.299208	51805	2-polyprenyl-6-methoxy-1,4-benzoquinone methyltransferase activity;; hexaprenyldihydroxybenzoate methyltransferase activity;; mitochondrion;; O-methyltransferase activity;; transferase activity;; ubiquinone biosynthesis	cell;; organelle
SAS10	disrupter of silencing 10 (SAS10), mRNA.	2.3319	Hs.322901	57050
C21orf45	chromosome 21 open reading frame 45 (C21orf45), mRNA.	2.3296	Hs.190518	54069	biological_process unknown;; cellular_component unknown;; molecular_function unknown	cellular_component unknown
COL18A1	collagen, type XVIII, alpha 1 (COL18A1), transcript variant 2, mRNA.	2.3295	Hs.517356	80781	cell adhesion;; collagen;; cytoplasm;; extracellular matrix;; extracellular matrix structural constituent;; integral to membrane;; negative regulation of cell proliferation;; organogenesis;; phosphate transport;; protein binding;; structural molecule activity;; visual perception	cell;; extracellular matrix;; extracellular region
DNM1L	dynamin 1-like (DNM1L), transcript variant 3, mRNA.	2.3281	Hs.550499	10059	cell communication;; development;; endocytosis;; endoplasmic reticulum;; Golgi cis-face;; GTP binding;; GTPase activity;; GTPase activity;; mitochondrial membrane organization and biogenesis	cell;; organelle
POLR2G	polymerase (RNA) II (DNA directed) polypeptide G (POLR2G), mRNA.	2.3256	Hs.14839	5436	DNA-directed RNA polymerase activity;; nucleus;; RNA binding;; transcription;; transferase activity	cell;; organelle
PYGL	phosphorylase, glycogen; liver (Hers disease, glycogen storage disease type VI) (PYGL), mRNA.	2.3224	Hs.282417	5836	carbohydrate metabolism;; glycogen metabolism;; glycogen phosphorylase activity;; transferase activity, transferring glycosyl groups
ITGB1BP3	integrin beta 1 binding protein 3 (ITGB1BP3), mRNA.	2.321	Hs.135458	27231	ATP binding;; kinase activity;; pyridine nucleotide biosynthesis;; transferase activity;; uridine kinase activity
MAB21L2	mab-21-like 2 (C. elegans) (MAB21L2), mRNA.	2.3172	Hs.480948	10586	neurogenesis;; nucleus	cell;; organelle
SCRN1	secernin 1 (SCRN1), mRNA.	2.3169	Hs.520740	9805	cellular_component unknown;; dipeptidase activity;; exocytosis;; proteolysis and peptidolysis	cellular_component unknown
EIF3S6IP	eukaryotic translation initiation factor 3, subunit 6 interacting protein (EIF3S6IP), mRNA.	2.3156	Hs.446852	51386	protein biosynthesis
DLEU1	deleted in lymphocytic leukemia, 1 (DLEU1), mRNA.	2.3143	Hs.527922	10301	negative regulation of cell cycle
C6orf66	chromosome 6 open reading frame 66 (C6orf66), mRNA.	2.3139	Hs.512144	29078
SMARCE1	SWI/SNF related, matrix associated, actin dependent regulator of chromatin, subfamily e, member 1 (SMARCE1), mRNA.	2.3136	Hs.463010	6605	chromatin binding;; chromatin modification;; intermediate filament;; N-acetyltransferase activity;; negative regulation of transcription, DNA-dependent;; nuclear chromosome;; nucleosome disassembly;; protein binding;; regulation of transcription from RNA polymerase II promoter;; structural molecule activity;; transcription coactivator activity;; transcriptional repressor complex	cell;; organelle;; protein complex
PTPN13	protein tyrosine phosphatase, non-receptor type 13 (APO-1/CD95 (Fas)-associated phosphatase) (PTPN13), transcript variant 3, mRNA.	2.3135	Hs.436142	5783	cytoplasm;; cytoskeleton;; hydrolase activity;; non-membrane spanning protein tyrosine phosphatase activity;; protein amino acid dephosphorylation;; protein binding;; structural molecule activity	cell;; organelle
EIF4E2	eukaryotic translation initiation factor 4E member 2 (EIF4E2), mRNA.	2.3133	Hs.292026	9470	cytoplasm;; regulation of translation;; RNA cap binding;; translation initiation factor activity;; translational initiation	cell
CNOT2	CCR4-NOT transcription complex, subunit 2 (CNOT2), mRNA.	2.3123	Hs.133350	4848	nucleus;; regulation of global transcription from RNA polymerase II promoter;; regulation of transcription, DNA-dependent;; RNA polymerase II transcription mediator activity;; transcription regulator activity	cell;; organelle
EIF3S8	eukaryotic translation initiation factor 3, subunit 8, 110kDa (EIF3S8), mRNA.	2.3114	Hs.192425	8663	eukaryotic translation initiation factor 3 complex;; protein biosynthesis;; regulation of translational initiation;; translation initiation factor activity	cell;; protein complex
ADA	adenosine deaminase (ADA), mRNA.	2.3106	Hs.407135	100	adenosine deaminase activity;; antimicrobial humoral response (sensu Vertebrata);; hydrolase activity;; nucleotide metabolism;; purine ribonucleoside monophosphate biosynthesis
FRAT2	frequently rearranged in advanced T-cell lymphomas 2 (FRAT2), mRNA.	2.3106	Hs.140720	23401	cell proliferation;; cellular_component unknown;; development;; molecular_function unknown;; Wnt receptor signaling pathway	cellular_component unknown
SHMT2	serine hydroxymethyltransferase 2 (mitochondrial) (SHMT2), mRNA.	2.3094	Hs.75069	6472	glycine hydroxymethyltransferase activity;; glycine metabolism;; L-serine metabolism;; mitochondrion;; one-carbon compound metabolism;; transferase activity	cell;; organelle
EXOSC7	exosome component 7 (EXOSC7), mRNA.	2.3076	Hs.115792	23016	3'-5'-exoribonuclease activity;; exonuclease activity;; exosome (RNase complex);; hydrolase activity;; nucleus;; RNA binding;; RNA catabolism;; rRNA processing	cell;; organelle;; protein complex
TMSB4X	thymosin, beta 4, X-linked (TMSB4X), mRNA.	2.3067	Hs.522584	7114
ABC1	amplified in breast cancer 1 (ABC1), mRNA.	2.3048	Hs.221899	63897	binding;; mitotic chromosome condensation
GALNT3	UDP-N-acetyl-alpha-D-galactosamine:polypeptide N-acetylgalactosaminyltransferase 3 (GalNAc-T3) (GALNT3), mRNA.	2.3046	Hs.170986	2591	carbohydrate metabolism;; Golgi apparatus;; integral to membrane;; manganese ion binding;; membrane fraction;; polypeptide N-acetylgalactosaminyltransferase activity;; sugar binding;; transferase activity, transferring glycosyl groups	cell;; organelle
XRN2	5'-3' exoribonuclease 2 (XRN2), mRNA.	2.3043	Hs.255932	22803	5'-3' exoribonuclease activity;; cell growth;; DNA recombination;; DNA repair;; exonuclease activity;; hydrolase activity;; microtubule-based process;; mRNA processing;; nucleus;; RNA binding;; RNA catabolism;; spermatogenesis	cell;; organelle
FLJ13909	hypothetical protein FLJ13909 (FLJ13909), mRNA.	2.3036	Hs.534491	80178
PTPRK	protein tyrosine phosphatase, receptor type, K (PTPRK), mRNA.	2.3023	Hs.155919	5796	hydrolase activity;; integral to plasma membrane;; membrane;; protein amino acid dephosphorylation;; protein tyrosine phosphatase activity;; receptor activity;; transmembrane receptor protein tyrosine phosphatase activity	cell
DPP3	dipeptidylpeptidase 3 (DPP3), transcript variant 2, mRNA.	2.302	Hs.502914	10072	aminopeptidase activity;; cytoplasm;; dipeptidyl-peptidase III activity;; metallopeptidase activity;; proteolysis and peptidolysis	cell
MGC70863	similar to RPL23AP7 protein (MGC70863), transcript variant 2, mRNA.	2.3007	Hs.550562	284942	protein biosynthesis;; ribosome;; rRNA binding;; structural constituent of ribosome	cell;; organelle;; protein complex
C2F	C2f protein (C2F), mRNA.	2.3002	Hs.504628	10436	nucleus;; rRNA processing;; translation elongation factor activity;; translational elongation	cell;; organelle
Bit1	Bcl-2 inhibitor of transcription (Bit1), mRNA.	2.2995	Hs.12677	51651	aminoacyl-tRNA hydrolase activity;; apoptosis;; chromosome, pericentric region;; DNA binding;; hydrolase activity;; mitochondrion;; nucleus;; regulation of transcription	cell;; organelle
API5	apoptosis inhibitor 5 (API5), mRNA.	2.2993	Hs.435771	8539	anti-apoptosis;; cellular_component unknown;; molecular_function unknown;; transport	cellular_component unknown
MLF1IP	MLF1 interacting protein (MLF1IP), mRNA.	2.2982	Hs.481307	79682
MCP	membrane cofactor protein (CD46, trophoblast-lymphocyte cross-reactive antigen) (MCP), transcript variant n, mRNA.	2.2967	Hs.510402	4179	complement activation, classical pathway;; integral to plasma membrane;; plasma membrane;; receptor activity	cell
NETO2	neuropilin (NRP) and tolloid (TLL)-like 2 (NETO2), mRNA.	2.2958	Hs.444046	81831	integral to membrane;; receptor activity	cell
ZNF3	Zinc finger protein 3 (A8-51)	2.2953	Hs.435302	7551	cell differentiation;; immune cell activation;; nucleic acid binding;; nucleus;; nucleus;; nucleus;; regulation of transcription, DNA-dependent;; regulation of transcription, DNA-dependent;; transcription;; transcription factor activity;; zinc ion binding;; zinc ion binding	cell;; organelle
CDC25C	cell division cycle 25C (CDC25C), transcript variant 2, mRNA.	2.2933	Hs.656	995	cell cycle;; cell proliferation;; cytokinesis;; hydrolase activity;; nucleus;; protein amino acid dephosphorylation;; protein tyrosine phosphatase activity;; regulation of cyclin dependent protein kinase activity;; regulation of mitosis;; traversing start control point of mitotic cell cycle	cell;; organelle
	Homo sapiens similar to ribosomal protein S8 (H. sapiens) (LOC65447), mRNA	2.2925
GRM7	glutamate receptor, metabotropic 7 (GRM7), transcript variant 1, mRNA.	2.2913	Hs.475336	2917	G-protein coupled receptor protein signaling pathway;; integral to membrane;; integral to plasma membrane;; membrane;; metabotropic glutamate, GABA-B-like receptor activity;; metabotropic glutamate, GABA-B-like receptor activity;; negative regulation of adenylate cyclase activity;; perception of smell;; receptor activity;; signal transduction;; synaptic transmission	cell
TAF9L	TAF9-like RNA polymerase II, TATA box binding protein (TBP)-associated factor, 31kDa (TAF9L), mRNA.	2.2908	Hs.171723
ZNF322B	zinc finger protein 322B (ZNF322B), mRNA.	2.2893	Hs.530271	387328	nucleic acid binding;; nucleus;; zinc ion binding	cell;; organelle
PPP2R5E	protein phosphatase 2, regulatory subunit B (B56), epsilon isoform (PPP2R5E), mRNA.	2.2889	Hs.334868	5529	cytoplasm;; hydrolase activity;; phosphoprotein phosphatase activity;; protein phosphatase type 2A complex;; protein phosphatase type 2A regulator activity;; signal transduction	cell;; protein complex
CCND2	cyclin D2 (CCND2), mRNA.	2.2884	Hs.376071	894	cytokinesis;; nucleus;; regulation of cell cycle	cell;; organelle
FLJ20986	Hypothetical protein FLJ20986	2.288
FBXL10	F-box and leucine-rich repeat protein 10 (FBXL10), transcript variant 2, mRNA.	2.2879	Hs.524800	84678	DNA binding;; nucleus;; regulation of transcription, DNA-dependent;; ubiquitin cycle;; zinc ion binding	cell;; organelle
SCYL2	SCY1-like 2 (S. cerevisiae)	2.2873	Hs.506481	55681	ATP binding;; protein amino acid phosphorylation;; protein kinase activity;; protein serine/threonine kinase activity;; transferase activity
TYMS	thymidylate synthetase (TYMS), mRNA.	2.287	Hs.369762	494514	deoxyribonucleoside monophosphate biosynthesis;; dTMP biosynthesis;; methyltransferase activity;; nucleobase, nucleoside, nucleotide and nucleic acid metabolism;; nucleotide biosynthesis;; thymidylate synthase activity;; transferase activity
WBP5	WW domain binding protein 5 (WBP5), transcript variant 4, mRNA.	2.2856	Hs.533287	51186
VILL	villin-like (VILL), mRNA.	2.285	Hs.103665	50853	actin binding;; actin cytoskeleton;; catalytic activity;; cytoskeleton organization and biogenesis;; structural constituent of cytoskeleton	cell;; organelle
IDI1	Isopentenyl-diphosphate delta isomerase	2.2845	Hs.283652	3422	carotenoid biosynthesis;; cholesterol biosynthesis;; isomerase activity;; isopentenyl-diphosphate delta-isomerase activity;; isopentenyl-diphosphate delta-isomerase activity;; isoprenoid biosynthesis;; isoprenoid biosynthesis;; magnesium ion binding;; peroxisome;; peroxisome	cell;; organelle
TFPI2	tissue factor pathway inhibitor 2 (TFPI2), mRNA.	2.2837	Hs.438231	7980	blood coagulation;; extracellular matrix (sensu Metazoa);; extracellular matrix structural constituent;; serine-type endopeptidase inhibitor activity	extracellular matrix;; extracellular region
NARS	asparaginyl-tRNA synthetase (NARS), mRNA.	2.2836	Hs.465224	4677	asparagine-tRNA ligase activity;; asparaginyl-tRNA aminoacylation;; aspartate-tRNA ligase activity;; aspartyl-tRNA aminoacylation;; ATP binding;; cytoplasm;; ligase activity;; nucleic acid binding;; protein biosynthesis;; soluble fraction	cell
CASP3	caspase 3, apoptosis-related cysteine protease (CASP3), transcript variant beta, mRNA.	2.2831	Hs.141125	836	apoptosis;; caspase activity;; caspase activity;; cysteine-type peptidase activity;; induction of apoptosis;; proteolysis and peptidolysis
CD59	CD59 antigen p18-20 (antigen identified by monoclonal antibodies 16.3A5, EJ16, EJ30, EL32 and G344)	2.282	Hs.278573	966	blood coagulation;; cell surface receptor linked signal transduction;; immune response;; membrane fraction;; plasma membrane	cell
MRPL30	mitochondrial ribosomal protein L30 (MRPL30), nuclear gene encoding mitochondrial protein, transcript variant 2, mRNA.	2.2788	Hs.346736	51263	protein biosynthesis;; ribosome;; RNA binding;; structural constituent of ribosome	cell;; organelle;; protein complex
	Homo sapiens hypothetical gene supported by XM_012956 (LOC65873), mRNA	2.2788
RPL14	ribosomal protein L14 (RPL14), mRNA.	2.2785	Hs.446522	9045	cytosolic large ribosomal subunit (sensu Eukaryota);; protein biosynthesis;; ribosome;; RNA binding;; structural constituent of ribosome	cell;; organelle;; protein complex
POU2F1	POU domain, class 2, transcription factor 1 (POU2F1), mRNA.	2.2774	Hs.493649	5451	nucleus;; regulation of transcription, DNA-dependent;; transcription factor activity	cell;; organelle
ZNF12	zinc finger protein 12 (KOX 3) (ZNF12), mRNA.	2.2769	Hs.431471	7559	DNA binding;; DNA binding;; nucleus;; nucleus;; regulation of transcription, DNA-dependent;; regulation of transcription, DNA-dependent;; transcription;; zinc ion binding;; zinc ion binding	cell;; organelle
UBE2D1	ubiquitin-conjugating enzyme E2D 1 (UBC4/5 homolog, yeast) (UBE2D1), mRNA.	2.2757	Hs.129683	7321	ligase activity;; ubiquitin conjugating enzyme activity;; ubiquitin cycle;; ubiquitin-dependent protein catabolism;; ubiquitin-protein ligase activity
RPL23A	ribosomal protein L23a (RPL23A), mRNA.	2.2756	Hs.419463
CHAF1A	Chromatin assembly factor 1, subunit A (p150)	2.2748	Hs.79018	10036	cell cycle;; chromatin assembly complex;; chromatin binding;; DNA repair;; DNA replication;; DNA replication-dependent nucleosome assembly;; nucleus;; protein complex assembly;; protein folding;; regulation of transcription, DNA-dependent;; transcription;; unfolded protein binding	cell;; organelle;; protein complex
REL	V-rel reticuloendotheliosis viral oncogene homolog (avian)	2.2739	Hs.370620	5966	nucleus;; positive regulation of I-kappaB kinase/NF-kappaB cascade;; regulation of transcription, DNA-dependent;; signal transducer activity;; transcription factor activity;; transcription from RNA polymerase II promoter	cell;; organelle
PELI1	pellino homolog 1 (Drosophila) (PELI1), mRNA.	2.2715	Hs.7886	57162
SR140	PREDICTED: U2-associated SR140 protein (SR140), mRNA.	2.2709	Hs.529577	23350	RNA binding;; RNA processing
SMC2L1	SMC2 structural maintenance of chromosomes 2-like 1 (yeast) (SMC2L1), mRNA.	2.2702	Hs.119023	10592	ATP binding;; ATPase activity;; chromosome;; chromosome organization and biogenesis;; chromosome organization and biogenesis (sensu Eukaryota);; cytokinesis;; DNA replication and chromosome cycle;; mitotic chromosome condensation;; nucleus;; nucleus;; protein binding;; protein heterodimerization activity	cell;; organelle
FUSIP1	FUS interacting protein (serine-arginine rich) 1 (FUSIP1), transcript variant 1, mRNA.	2.266	Hs.3530
EIF4G2	eukaryotic translation initiation factor 4 gamma, 2 (EIF4G2), mRNA.	2.2633	Hs.183684	1982	cell cycle arrest;; cell death;; eukaryotic translation initiation factor 4F complex;; regulation of translational initiation;; RNA binding;; translation initiation factor activity	cell;; protein complex
LSM2	LSM2 homolog, U6 small nuclear RNA associated (S. cerevisiae) (LSM2), mRNA.	2.2626	Hs.103106	57819	nuclear mRNA splicing, via spliceosome;; nucleus;; RNA binding;; small nucleolar ribonucleoprotein complex;; U6 snRNA binding	cell;; organelle;; protein complex
B3GNT7	UDP-GlcNAc:betaGal beta-1,3-N-acetylglucosaminyltransferase 7	2.2614	Hs.299329	93010	galactosyltransferase activity;; membrane;; protein amino acid glycosylation;; transferase activity, transferring glycosyl groups	cell
	Human DNA sequence from clone 581F12 on chromosome Xq21. Contains Eukaryotic Translation Initiation	2.2612
CDC7	CDC7 cell division cycle 7 (S. cerevisiae) (CDC7), mRNA.	2.26	Hs.533573	8317	ATP binding;; cell cycle;; cytokinesis;; cytoplasm;; DNA replication initiation;; G1/S transition of mitotic cell cycle;; negative regulation of cell proliferation;; nucleus;; protein amino acid phosphorylation;; protein serine/threonine kinase activity;; transferase activity;; traversing start control point of mitotic cell cycle	cell;; organelle
	Human DNA sequence from clone RP1-189G13 on chromosome 20. Contains an RPL7A (60S ribosomal protein	2.2589
K-ALPHA-1	tubulin, alpha, ubiquitous (K-ALPHA-1), mRNA.	2.2586	Hs.524390	10376	GTP binding;; GTPase activity;; microtubule;; microtubule-based movement;; protein complex;; protein polymerization;; structural molecule activity	cell;; organelle;; protein complex
OIP5	Opa interacting protein 5 (OIP5), mRNA.	2.2559	Hs.511092	11339	cell communication;; cellular_component unknown;; protein binding	cellular_component unknown
RPLP1	ribosomal protein, large, P1 (RPLP1), transcript variant 2, mRNA.	2.2558	Hs.356502	6176	cytosolic large ribosomal subunit (sensu Eukaryota);; intracellular;; protein biosynthesis;; ribosome;; RNA binding;; structural constituent of ribosome;; structural constituent of ribosome;; translational elongation	cell;; organelle;; protein complex
POLI	polymerase (DNA directed) iota (POLI), mRNA.	2.2556	Hs.438533	11201	DNA binding;; DNA repair;; DNA replication;; iota DNA polymerase activity;; magnesium ion binding;; nucleoplasm;; transferase activity	cell;; organelle
PP591	FAD-synthetase (PP591), transcript variant 2, mRNA.	2.2549	Hs.118666	80308	amino acid biosynthesis;; cysteine biosynthesis;; metabolism;; Mo-molybdopterin cofactor biosynthesis;; oxidoreductase activity;; transferase activity
PUS1	pseudouridylate synthase 1 (PUS1), mRNA.	2.2532	Hs.507295	80324	lyase activity;; nucleus;; pseudouridylate synthase activity;; tRNA processing	cell;; organelle
EPHA1	EPH receptor A1 (EPHA1), mRNA.	2.2528	Hs.89839	2041	ATP binding;; ephrin receptor activity;; integral to plasma membrane;; membrane;; protein amino acid phosphorylation;; protein serine/threonine kinase activity;; receptor activity;; signal transduction;; transferase activity;; transmembrane receptor protein tyrosine kinase signaling pathway	cell
ROCK1	Rho-associated, coiled-coil containing protein kinase 1 (ROCK1), mRNA.	2.2497	Hs.306307	6093	actin cytoskeleton organization and biogenesis;; apoptosis;; ATP binding;; cytoskeleton;; diacylglycerol binding;; intracellular signaling cascade;; protein amino acid phosphorylation;; protein serine/threonine kinase activity;; Rho protein signal transduction;; transferase activity	cell;; organelle
RAB8B	RAB8B, member RAS oncogene family	2.2483	Hs.389733	51762	cellular_component unknown;; GTP binding;; GTPase activity;; protein transport;; small GTPase mediated signal transduction	cellular_component unknown
	Human DNA sequence from clone RP11-102J14 on chromosome 20. Contains a novel gene and a novel pseudo	2.2483
ST6GAL1	ST6 beta-galactosamide alpha-2,6-sialyltranferase 1 (ST6GAL1), transcript variant 3, mRNA.	2.2477	Hs.207459	6480	beta-galactoside alpha-2,6-sialyltransferase activity;; Golgi apparatus;; growth;; humoral immune response;; integral to membrane;; membrane;; oligosaccharide metabolism;; protein amino acid glycosylation	cell;; organelle
MRPS18A	mitochondrial ribosomal protein S18A (MRPS18A), nuclear gene encoding mitochondrial protein, mRNA.	2.2474	Hs.520149	55168	mitochondrial small ribosomal subunit;; mitochondrion;; protein biosynthesis;; ribosome;; structural constituent of ribosome	cell;; organelle;; protein complex
SFRS1	splicing factor, arginine/serine-rich 1 (splicing factor 2, alternate splicing factor) (SFRS1), mRNA.	2.247	Hs.68714	6426	mRNA splice site selection;; nuclear mRNA splicing, via spliceosome;; nucleus;; RNA binding	cell;; organelle
POLR1D	polymerase (RNA) I polypeptide D, 16kDa (POLR1D), mRNA.	2.2394	Hs.507584	219404	DNA binding;; DNA-directed RNA polymerase activity;; nucleus;; protein dimerization activity;; transcription;; transferase activity	cell;; organelle
TRIP13	thyroid hormone receptor interactor 13 (TRIP13), mRNA.	2.2388	Hs.436187	9319	ATP binding;; nucleoside-triphosphatase activity;; nucleotide binding;; nucleus;; nucleus;; receptor activity;; transcription cofactor activity;; transcription from RNA polymerase II promoter	cell;; organelle
ZNF254	zinc finger protein 254 (ZNF254), mRNA.	2.2387	Hs.434406	9534	DNA binding;; DNA binding;; negative regulation of transcription from RNA polymerase II promoter;; nucleic acid binding;; nucleus;; nucleus;; regulation of transcription, DNA-dependent;; regulation of transcription, DNA-dependent;; transcription;; zinc ion binding;; zinc ion binding	cell;; organelle
RPS29	ribosomal protein S29 (RPS29), mRNA.	2.2386	Hs.156367	6235	protein biosynthesis;; ribosome;; structural constituent of ribosome	cell;; organelle;; protein complex
BAT1	HLA-B associated transcript 1 (BAT1), transcript variant 2, mRNA.	2.2386	Hs.254042	7919	ATP binding;; ATP-dependent RNA helicase activity;; helicase activity;; hydrolase activity;; nuclear mRNA splicing, via spliceosome;; nucleic acid binding;; RNA binding;; spliceosome complex	cell;; organelle;; protein complex
MAP3K4	mitogen-activated protein kinase kinase kinase 4 (MAP3K4), transcript variant 2, mRNA.	2.238	Hs.390428	4216	activation of MAPKK;; ATP binding;; JNK cascade;; magnesium ion binding;; MAP kinase kinase kinase activity;; protein amino acid phosphorylation;; protein serine/threonine kinase activity;; protein-tyrosine kinase activity;; response to stress;; transferase activity
DDX46	DEAD (Asp-Glu-Ala-Asp) box polypeptide 46 (DDX46), mRNA.	2.2377	Hs.533245	9879	ATP binding;; ATP-dependent helicase activity;; hydrolase activity;; RNA binding
RPRM	reprimo, TP53 dependant G2 arrest mediator candidate (RPRM), mRNA.	2.2358	Hs.100890	56475	cell cycle arrest;; cytoplasm	cell
HEY2	hairy/enhancer-of-split related with YRPW motif 2 (HEY2), mRNA.	2.2356	Hs.144287	23493	neurogenesis;; regulation of transcription, DNA-dependent;; transcription factor activity
FKBP1B	FK506 binding protein 1B, 12.6 kDa (FKBP1B), transcript variant 1, mRNA.	2.2326	Hs.306834	2281	cytoplasm;; isomerase activity;; muscle contraction;; peptidyl-prolyl cis-trans isomerase activity;; protein folding	cell
USP39	ubiquitin specific protease 39 (USP39), mRNA.	2.2321	Hs.469173	10713	cysteine-type endopeptidase activity;; mRNA processing;; nucleus;; RNA splicing;; spliceosome assembly;; ubiquitin cycle;; ubiquitin thiolesterase activity;; ubiquitin-dependent protein catabolism	cell;; organelle
FZR1	fizzy/cell division cycle 20 related 1 (Drosophila) (FZR1), mRNA.	2.2319	Hs.413133	51343	anaphase-promoting complex;; cytokinesis;; enzyme activator activity;; mitosis;; regulation of cell cycle;; ubiquitin cycle;; ubiquitin-dependent protein catabolism	cell;; organelle;; protein complex
PTK7	PTK7 protein tyrosine kinase 7 (PTK7), transcript variant PTK7-3, mRNA.	2.2295	Hs.90572	5754	ATP binding;; cell adhesion;; integral to membrane;; integral to plasma membrane;; protein amino acid phosphorylation;; protein binding;; protein serine/threonine kinase activity;; protein-tyrosine kinase activity;; receptor activity;; signal transduction;; transferase activity;; vascular endothelial growth factor receptor activity	cell
TPT1	tumor protein, translationally-controlled 1	2.2279
TXNRD1	thioredoxin reductase 1 (TXNRD1), transcript variant 4, mRNA.	2.2269	Hs.434367	493861	cytoplasm;; disulfide oxidoreductase activity;; electron transport;; FAD binding;; oxidoreductase activity, acting on NADH or NADPH, disulfide as acceptor;; signal transduction;; thioredoxin-disulfide reductase activity	cell
MTMR2	myotubularin related protein 2 (MTMR2), transcript variant 1, mRNA.	2.2258	Hs.181326	8898	cytoplasm;; hydrolase activity;; inositol or phosphatidylinositol phosphatase activity;; inositol or phosphatidylinositol phosphatase activity;; nucleus;; phospholipid dephosphorylation;; protein amino acid dephosphorylation;; protein amino acid dephosphorylation;; protein binding;; protein tyrosine phosphatase activity;; protein tyrosine/serine/threonine phosphatase activity	cell;; organelle
FOXD3	forkhead box D3 (FOXD3), mRNA.	2.2256	Hs.546573	27022	development;; embryonic development (sensu Mammalia);; negative regulation of transcription from RNA polymerase II promoter;; nucleus;; positive regulation of transcription from RNA polymerase II promoter;; regulation of transcription, DNA-dependent;; transcription;; transcription factor activity	cell;; organelle
FNTA	farnesyltransferase, CAAX box, alpha (FNTA), mRNA.	2.2255	Hs.370312	2339	cytoplasm;; protein amino acid farnesylation;; protein amino acid geranylgeranylation;; protein farnesyltransferase activity;; protein geranylgeranyltransferase activity;; transferase activity;; transforming growth factor beta receptor signaling pathway	cell
PTTG3	Pituitary tumor-transforming 3	2.2251	Hs.521097	26255	cytoplasm;; DNA metabolism;; DNA replication and chromosome cycle;; nucleus	cell;; organelle
EZH2	enhancer of zeste homolog 2 (Drosophila) (EZH2), transcript variant 2, mRNA.	2.2245	Hs.444082	2146	DNA binding;; establishment and/or maintenance of chromatin architecture;; nucleus;; regulation of transcription, DNA-dependent;; transcription	cell;; organelle
ZNF607	zinc finger protein 607 (ZNF607), mRNA.	2.2245	Hs.334518	84775	DNA binding;; DNA metabolism;; nucleus;; regulation of transcription, DNA-dependent;; zinc ion binding	cell;; organelle
SOCS2	suppressor of cytokine signaling 2 (SOCS2), mRNA.	2.2243	Hs.485572	8835	anti-apoptosis;; cytoplasm;; growth hormone receptor binding;; insulin-like growth factor receptor binding;; intracellular signaling cascade;; JAK pathway signal transduction adaptor activity;; JAK-STAT cascade;; positive regulation of neuron differentiation;; prolactin receptor binding;; regulation of body size;; regulation of cell growth;; regulation of signal transduction;; SH3/SH2 adaptor act…	cell
E2F3	E2F transcription factor 3 (E2F3), mRNA.	2.2233	Hs.269408	1871	nucleus;; protein binding;; regulation of cell cycle;; regulation of transcription, DNA-dependent;; transcription;; transcription factor activity;; transcription factor complex;; transcription initiation from RNA polymerase II promoter	cell;; organelle;; protein complex
SEC5L1	SEC5-like 1 (S. cerevisiae) (SEC5L1), mRNA.	2.222	Hs.484412	55770	exocytosis;; protein binding;; protein transport
MSH5	MutS homolog 5 (E. coli)	2.2219	Hs.371225	4439	ATP binding;; damaged DNA binding;; DNA metabolism;; meiosis;; meiosis;; meiotic prophase II;; meiotic recombination;; mismatch repair;; mismatch repair
Cep290	centrosome protein cep290 (Cep290), mRNA.	2.2184	Hs.288715	80184
KIAA0804	KIAA0804 protein (KIAA0804), transcript variant 2, mRNA.	2.2181	Hs.269263	23355	protein ubiquitination;; ubiquitin ligase complex;; ubiquitin-protein ligase activity;; zinc ion binding	cell;; protein complex
USP53	Ubiquitin specific protease 53	2.2175	Hs.431081	54532	cysteine-type endopeptidase activity;; ubiquitin cycle;; ubiquitin thiolesterase activity;; ubiquitin-dependent protein catabolism
PPIL4	peptidylprolyl isomerase (cyclophilin)-like 4 (PPIL4), mRNA.	2.2162	Hs.551568	85313	nucleic acid binding;; protein folding
NIF3L1BP1	Ngg1 interacting factor 3 like 1 binding protein 1 (NIF3L1BP1), mRNA.	2.2144	Hs.288151	80145
ARHGAP12	Rho GTPase activating protein 12 (ARHGAP12), mRNA.	2.2113	Hs.499264	94134	GTPase activator activity
SMARCD1	SWI/SNF related, matrix associated, actin dependent regulator of chromatin, subfamily d, member 1 (SMARCD1), transcript variant 2, mRNA.	2.2092	Hs.79335	6602	chromatin modification;; chromatin remodeling;; chromatin remodeling complex;; regulation of transcription from RNA polymerase II promoter;; transcription coactivator activity	cell;; organelle;; protein complex
PLCB3	phospholipase C, beta 3 (phosphatidylinositol-specific)	2.2085
	Human DNA sequence from clone RP4-661I20 on chromosome 20q11.23-12 Contains a gene for a protein sim	2.2079
TNNI3K	TNNI3 interacting kinase (TNNI3K), mRNA.	2.2069	Hs.513262	51086	ATP binding;; protein amino acid phosphorylation;; protein-tyrosine kinase activity
NUDC	nuclear distribution gene C homolog (A. nidulans) (NUDC), mRNA.	2.2047	Hs.263812	10726	cell proliferation;; development;; regulation of cell cycle
SERPINA4	serine (or cysteine) proteinase inhibitor, clade A (alpha-1 antiproteinase, antitrypsin), member 4 (SERPINA4), mRNA.	2.2039	Hs.159628	5267	metabolism;; oxidoreductase activity;; protein binding;; serine-type endopeptidase inhibitor activity;; serine-type endopeptidase inhibitor activity
SMARCA4	SWI/SNF related, matrix associated, actin dependent regulator of chromatin, subfamily a, member 4 (SMARCA4), mRNA.	2.2013	Hs.327527	6597	ATP binding;; DNA binding;; helicase activity;; helicase activity;; hydrolase activity;; nucleoplasm;; nucleus;; regulation of transcription from RNA polymerase II promoter;; transcription;; transcription coactivator activity;; transcription factor activity	cell;; organelle
DST	dystonin (DST), transcript variant 1e, mRNA.	2.2005	Hs.485616	667	actin binding;; actin cytoskeleton organization and biogenesis;; actin filament binding;; basal plasma membrane;; basement membrane;; calcium ion binding;; cell adhesion;; cell cycle arrest;; cytoplasm;; cytoplasm;; cytoskeleton;; cytoskeleton organization and biogenesis;; extracellular space;; hemidesmosome;; integrin binding;; integrin-mediated signaling pathway;; intercellular junction;; inter…	cell;; extracellular matrix;; extracellular region;; organelle
HSA9761	putative dimethyladenosine transferase (HSA9761), mRNA.	2.1998	Hs.551536	27292	nucleus;; rRNA (adenine-N6,N6-)-dimethyltransferase activity;; rRNA modification;; rRNA processing;; transferase activity	cell;; organelle
LOC202227	PREDICTED: similar to peptidyl-Pro cis trans isomerase (LOC202227), mRNA.	2.198
ZNF334	zinc finger protein 334 (ZNF334), transcript variant 1, mRNA.	2.1974	Hs.147041	55713	DNA binding;; nucleic acid binding;; nucleus;; regulation of transcription, DNA-dependent;; transcription;; zinc ion binding	cell;; organelle
ANP32A	acidic (leucine-rich) nuclear phosphoprotein 32 family, member A (ANP32A), mRNA.	2.1974	Hs.458747	8125	endoplasmic reticulum;; intracellular signaling cascade;; nucleocytoplasmic transport;; nucleus;; perinuclear region	cell;; organelle
PBEF1	pre-B-cell colony enhancing factor 1 (PBEF1), transcript variant 1, mRNA.	2.1971	Hs.489615	10135	cell-cell signaling;; cytokine activity;; nicotinate phosphoribosyltransferase activity;; positive regulation of cell proliferation;; pyridine nucleotide biosynthesis;; signal transduction
SCD	stearoyl-CoA desaturase (delta-9-desaturase) (SCD), mRNA.	2.1945	Hs.368641	6319	endoplasmic reticulum;; fatty acid biosynthesis;; integral to membrane;; iron ion binding;; membrane;; oxidoreductase activity;; stearoyl-CoA 9-desaturase activity	cell;; organelle
PRDX1	peroxiredoxin 1 (PRDX1), transcript variant 3, mRNA.	2.193	Hs.180909	5052	cell proliferation;; oxidoreductase activity;; peroxidase activity;; skeletal development
GULP1	GULP, engulfment adaptor PTB domain containing 1 (GULP1), mRNA.	2.1883	Hs.470887	51454	apoptosis;; phagocytosis, engulfment;; signal transducer activity
EOMES	eomesodermin homolog (Xenopus laevis) (EOMES), mRNA.	2.1875	Hs.147279	8320	morphogenesis;; nucleus;; regulation of transcription, DNA-dependent;; transcription;; transcription factor activity	cell;; organelle
EIF5A	eukaryotic translation initiation factor 5A (EIF5A), mRNA.	2.1871	Hs.534314	1984	DNA binding;; nucleic acid binding;; protein biosynthesis;; translation initiation factor activity;; translational initiation
	Human DNA sequence from clone RP5-843L14 on chromosome 20. Contains ESTs, STSs and GSSs. Contains a	2.1852
H2AFX	H2A histone family, member X (H2AFX), mRNA.	2.1846	Hs.477879	3014	chromosome;; chromosome organization and biogenesis (sensu Eukaryota);; DNA binding;; nucleosome;; nucleosome assembly;; nucleus	cell;; organelle;; protein complex
SLC25A13	solute carrier family 25, member 13 (citrin) (SLC25A13), mRNA.	2.1823	Hs.489190	10165	binding;; calcium ion binding;; carrier activity;; integral to plasma membrane;; mitochondrial inner membrane;; mitochondrion;; transport	cell;; organelle
	Homo sapiens PAC clone DJ0167F23 from 7p15	2.182
RPS5	ribosomal protein S5 (RPS5), mRNA.	2.1801	Hs.378103	6193	cytosolic small ribosomal subunit (sensu Eukaryota);; protein biosynthesis;; RNA binding;; structural constituent of ribosome	cell;; organelle;; protein complex
PSMA1	proteasome (prosome, macropain) subunit, alpha type, 1 (PSMA1), transcript variant 2, mRNA.	2.1795	Hs.102798	5682	polysome;; proteasome core complex (sensu Eukaryota);; RNA binding;; threonine endopeptidase activity;; ubiquitin-dependent protein catabolism	cell;; organelle;; protein complex
WDR51A	WD repeat domain 51A (WDR51A), mRNA.	2.1792	Hs.476306	25886
PPIA	peptidylprolyl isomerase A (cyclophilin A) (PPIA), transcript variant 1, mRNA.	2.1769	Hs.356331	5478	cyclosporin A binding;; cytoplasm;; isomerase activity;; peptidyl-prolyl cis-trans isomerase activity;; protein folding;; protein folding;; regulation of viral genome replication;; unfolded protein binding;; virion binding	cell
PFAS	phosphoribosylformylglycinamidine synthase (FGAR amidotransferase) (PFAS), mRNA.	2.1766	Hs.88139	5198	'de novo' IMP biosynthesis;; ATP binding;; cytoplasm;; glutamine metabolism;; ligase activity;; phosphoribosylformylglycinamidine synthase activity;; purine nucleotide biosynthesis	cell
	Human DNA sequence from clone RP1-34P24 on chromosome 22 Contains a pseudogene similar to ribosomal	2.1757
LRIG2	leucine-rich repeats and immunoglobulin-like domains 2 (LRIG2), mRNA.	2.1755	Hs.448972	9860	integral to membrane	cell
HSPC140	hypothetical protein	2.1729
GNA13	guanine nucleotide binding protein (G protein), alpha 13 (GNA13), mRNA.	2.1721	Hs.515018	10672	cell motility;; G-protein coupled receptor protein signaling pathway;; GTP binding;; GTPase activity;; membrane;; protein binding;; receptor signaling protein activity;; signal transduction	cell
PTPRH	protein tyrosine phosphatase, receptor type, H (PTPRH), mRNA.	2.1718	Hs.179770	5794	hydrolase activity;; integral to plasma membrane;; protein amino acid dephosphorylation;; transmembrane receptor protein tyrosine phosphatase activity	cell
ITSN1	Intersectin 1 (SH3 domain protein)	2.1715	Hs.160324	6453	calcium ion binding;; cellular_component unknown;; guanyl-nucleotide exchange factor activity;; synaptic vesicle endocytosis	cellular_component unknown
CSRP2	cysteine and glycine-rich protein 2 (CSRP2), mRNA.	2.1709	Hs.530904	1466	cell differentiation;; cell growth;; cell proliferation;; muscle development;; nucleus;; zinc ion binding	cell;; organelle
PFN1	profilin 1 (PFN1), mRNA.	2.1686	Hs.494691	5216	actin cytoskeleton;; actin cytoskeleton organization and biogenesis;; actin monomer binding;; cytoskeleton organization and biogenesis	cell;; organelle
RABEP1	rabaptin, RAB GTPase binding effector protein 1 (RABEP1), mRNA.	2.1659	Hs.551518	9135
STXBP3	syntaxin binding protein 3 (STXBP3), mRNA.	2.1656	Hs.530436	6814	cellular_component unknown;; molecular_function unknown;; protein transport;; vesicle docking during exocytosis;; vesicle-mediated transport	cellular_component unknown
ITGB5	integrin, beta 5 (ITGB5), mRNA.	2.1647	Hs.13155	3693	cell-matrix adhesion;; development;; integral to membrane;; integrin complex;; integrin-mediated signaling pathway;; protein binding;; receptor activity	cell;; protein complex
EHHADH	enoyl-Coenzyme A, hydratase/3-hydroxyacyl Coenzyme A dehydrogenase (EHHADH), mRNA.	2.1641	Hs.429879	1962	3-hydroxyacyl-CoA dehydrogenase activity;; dodecenoyl-CoA delta-isomerase activity;; enoyl-CoA hydratase activity;; fatty acid metabolism;; generation of precursor metabolites and energy;; isomerase activity;; lipid metabolism;; lyase activity;; metabolism;; oxidoreductase activity;; peroxisome	cell;; organelle
RARS	arginyl-tRNA synthetase	2.1641
OLFML3	olfactomedin-like 3 (OLFML3), mRNA.	2.163	Hs.9315	56944
SFRS12	splicing factor, arginine/serine-rich 12 (SFRS12), mRNA.	2.16	Hs.519347	140890	nuclear mRNA splicing, via spliceosome;; nucleic acid binding;; spliceosome complex	cell;; organelle;; protein complex
BIRC6	baculoviral IAP repeat-containing 6 (apollon) (BIRC6), mRNA.	2.1594	Hs.150107	57448	anti-apoptosis;; apoptosis;; cysteine protease inhibitor activity;; intracellular;; ligase activity;; ubiquitin conjugating enzyme activity;; ubiquitin cycle	cell
HSPC138	hypothetical protein HSPC138 (HSPC138), mRNA.	2.1592	Hs.283322	51501
	Homo sapiens putative human HLA class II associated protein I (PHAP1), mRNA	2.1589
TBCE	tubulin-specific chaperone e (TBCE), mRNA.	2.1584	Hs.498143	6905	beta-tubulin folding;; chaperone binding;; cytoskeleton;; microtubule	cell;; organelle
FBL	fibrillarin (FBL), mRNA.	2.1568	Hs.299002	2091	nucleus;; ribonucleoprotein complex;; RNA binding;; rRNA processing	cell;; organelle;; protein complex
CNO	cappuccino (CNO), mRNA.	2.1553	Hs.7570	55330
PCF11	pre-mRNA cleavage complex II protein Pcf11 (PCF11), mRNA.	2.1546	Hs.128959	51585	mRNA cleavage;; mRNA cleavage factor complex;; nucleus	cell;; organelle;; protein complex
FAM45A	family with sequence similarity 45, member A (FAM45A), mRNA.	2.1525	Hs.434241
ZNF398	zinc finger protein 398 (ZNF398), transcript variant 1, mRNA.	2.1524	Hs.490504
	Human DNA sequence from clone 796F18 on chromosome 1p36.11-36.33 Contains a pseudogene similar to MM	2.1512
AP1M2	adaptor-related protein complex 1, mu 2 subunit (AP1M2), mRNA.	2.1509	Hs.18894	10053	clathrin vesicle coat;; coated pit;; endocytosis;; Golgi apparatus;; protein targeting;; vesicle targeting	cell;; organelle
RAB40B	RAB40B, member RAS oncogene family (RAB40B), mRNA.	2.1496	Hs.484068	10966	GTP binding;; protein transport;; small GTPase mediated signal transduction
ITGB3BP	integrin beta 3 binding protein (beta3-endonexin) (ITGB3BP), mRNA.	2.1489	Hs.166539	23421	apoptosis;; cell adhesion;; cytoplasm;; membrane fraction;; nucleus;; protein C-terminus binding;; regulation of transcription, DNA-dependent;; signal transducer activity;; signal transduction;; transcription	cell;; organelle
B4GALT4	UDP-Gal:betaGlcNAc beta 1,4- galactosyltransferase, polypeptide 4 (B4GALT4), transcript variant 2, mRNA.	2.1485	Hs.13225	8702	carbohydrate metabolism;; galactosyltransferase activity;; Golgi apparatus;; integral to membrane;; manganese ion binding;; membrane lipid metabolism;; N-acetyllactosamine synthase activity;; transferase activity, transferring glycosyl groups	cell;; organelle
FLJ10324	hypothetical protein FLJ10324 (FLJ10324), mRNA.	2.1462	Hs.283694	55698	motor activity;; myosin;; protein binding	cell;; organelle
RHCE	Rhesus blood group, CcEe antigens (RHCE), transcript variant 3, mRNA.	2.1456	Hs.449968	6006	integral to membrane;; integral to plasma membrane;; membrane;; transport;; transporter activity	cell
TNPO3	transportin 3 (TNPO3), mRNA.	2.1447	Hs.193613	23534	binding;; nucleus;; protein transport;; receptor activity	cell;; organelle
YDD19	YDD19 protein	2.1427	Hs.525826	11049	biological_process unknown;; cellular_component unknown;; molecular_function unknown	cellular_component unknown
GMFB	glia maturation factor, beta (GMFB), mRNA.	2.1413	Hs.151413	2764	actin binding;; growth factor activity;; intracellular	cell
PSMB3	proteasome (prosome, macropain) subunit, beta type, 3 (PSMB3), mRNA.	2.14	Hs.82793	5691	proteasome core complex (sensu Eukaryota);; threonine endopeptidase activity;; ubiquitin-dependent protein catabolism	cell;; organelle;; protein complex
MUTYH	mutY homolog (E. coli) (MUTYH), mRNA.	2.1387	Hs.271353	4595	base-excision repair;; carbohydrate metabolism;; DNA binding;; endonuclease activity;; hydrolase activity, acting on glycosyl bonds;; iron ion binding;; mismatch repair;; negative regulation of cell cycle;; nucleus	cell;; organelle
RPL15	Ribosomal protein L15	2.1382	Hs.381219	6138	intracellular;; protein biosynthesis;; ribosome;; structural constituent of ribosome	cell;; organelle;; protein complex
C6orf115	PREDICTED: chromosome 6 open reading frame 115 (C6orf115), mRNA.	2.1363	Hs.238205	58527
TNFRSF10B	tumor necrosis factor receptor superfamily, member 10b (TNFRSF10B), transcript variant 2, mRNA.	2.1353	Hs.521456	8795	activation of NF-kappaB-inducing kinase;; caspase activation;; caspase activator activity;; cell surface receptor linked signal transduction;; death receptor activity;; electron transport;; electron transporter activity;; induction of apoptosis;; induction of apoptosis via death domain receptors;; integral to plasma membrane;; iron ion binding;; positive regulation of I-kappaB kinase/NF-kappaB ca…	cell
CHC1	RNA, U17D small nucleolar	2.1318	Hs.469723	1104	cell cycle;; chromatin binding;; condensed nuclear chromosome;; cytokinesis;; DNA packaging;; G1/S transition of mitotic cell cycle;; histone binding;; mitotic spindle organization and biogenesis;; nuclear chromatin;; nucleus;; Ran guanyl-nucleotide exchange factor activity;; regulation of mitosis;; regulation of S phase of mitotic cell cycle	cell;; organelle
NOLA3	nucleolar protein family A, member 3 (H/ACA small nucleolar RNPs) (NOLA3), mRNA.	2.1318	Hs.14317	55505	molecular_function unknown;; nucleus;; pseudouridine synthesis;; rRNA processing;; small nucleolar ribonucleoprotein complex	cell;; organelle;; protein complex
RPS3A	ribosomal protein S3A (RPS3A), mRNA.	2.1313	Hs.356572	6189	protein biosynthesis;; ribosome;; structural constituent of ribosome	cell;; organelle;; protein complex
IVNS1ABP	Influenza virus NS1A binding protein	2.1298	Hs.497183	10625	protein binding;; response to virus;; RNA splicing;; spliceosome complex;; transcription factor complex;; transcription from RNA polymerase III promoter	cell;; organelle;; protein complex
RPL9	ribosomal protein L9 (RPL9), mRNA.	2.1294	Hs.513083	6133	protein biosynthesis;; ribosome;; RNA binding;; structural constituent of ribosome	cell;; organelle;; protein complex
SIRT1	sirtuin (silent mating type information regulation 2 homolog) 1 (S. cerevisiae) (SIRT1), mRNA.	2.1288	Hs.369779	23411	apoptosis;; cell differentiation;; chromatin silencing;; chromatin silencing complex;; DNA binding;; hydrolase activity;; myogenesis;; NAD+ ADP-ribosyltransferase activity;; nucleus;; protein amino acid ADP-ribosylation;; regulation of transcription, DNA-dependent;; transcription	cell;; organelle;; protein complex
CRMP1	collapsin response mediator protein 1 (CRMP1), mRNA.	2.1286	Hs.135270	1400	dihydropyrimidinase activity;; hydrolase activity;; neurogenesis;; nucleobase, nucleoside, nucleotide and nucleic acid metabolism
FLJ13096	hypothetical protein FLJ13096 (FLJ13096), mRNA.	2.128	Hs.413518	80067
MCOLN3	mucolipin 3 (MCOLN3), mRNA.	2.1273	Hs.535239	55283	cation channel activity;; cation transport;; integral to membrane;; membrane	cell
LOC202347	Hypothetical protein LOC202347	2.1258	Hs.106861	202347
MIF	macrophage migration inhibitory factor (glycosylation-inhibiting factor) (MIF), mRNA.	2.1231	Hs.407995	4282	cell proliferation;; cell surface receptor linked signal transduction;; cytokine activity;; extracellular region;; inflammatory response;; isomerase activity;; negative regulation of apoptosis;; phenylpyruvate tautomerase activity;; prostaglandin biosynthesis;; protein binding;; regulation of macrophage activation	extracellular region
MTB	More than blood homolog	2.1225	Hs.18616	54892	binding;; mitotic chromosome condensation
VAX2	ventral anterior homeobox 2 (VAX2), mRNA.	2.1221	Hs.249170	25806	development;; ectoderm development;; nucleus;; regulation of transcription, DNA-dependent;; transcription factor activity;; transcription from RNA polymerase II promoter;; visual perception	cell;; organelle
HCA66	hepatocellular carcinoma-associated antigen 66 (HCA66), mRNA.	2.1207	Hs.211828	55813	binding;; intracellular;; RNA processing	cell
PARN	poly(A)-specific ribonuclease (deadenylation nuclease) (PARN), mRNA.	2.1192	Hs.253197	5073	cytoplasm;; exonuclease activity;; female gamete generation;; hydrolase activity;; magnesium ion binding;; mRNA 3'-UTR binding;; mRNA catabolism, nonsense-mediated decay;; negative regulation of transcription;; nucleus;; poly(A)-specific ribonuclease activity;; RNA binding;; RNA modification;; transcriptional repressor activity	cell;; organelle
PCNA	proliferating cell nuclear antigen (PCNA), transcript variant 2, mRNA.	2.1188	Hs.147433	5111	cell proliferation;; delta-DNA polymerase cofactor complex;; DNA binding;; DNA polymerase processivity factor activity;; DNA repair;; DNA replication;; nucleus;; regulation of cell cycle;; regulation of DNA replication	cell;; organelle;; protein complex
C20orf42	chromosome 20 open reading frame 42 (C20orf42), mRNA.	2.1167	Hs.472054	55612
POLS	polymerase (DNA directed) sigma (POLS), mRNA.	2.1158	Hs.481542	11044	cytokinesis;; DNA binding;; DNA repair;; DNA replication and chromosome cycle;; DNA-directed DNA polymerase activity;; mitosis;; nucleus;; sister chromatid cohesion;; transferase activity	cell;; organelle
FLJ20530	hypothetical protein FLJ20530 (FLJ20530), mRNA.	2.115	Hs.521693	55656	binding
EBF2	early B-cell factor 2 (EBF2), mRNA.	2.1145	Hs.491292	64641	development;; DNA binding;; nucleus;; regulation of transcription, DNA-dependent;; transcription	cell;; organelle
WDR9	WD repeat domain 9 (WDR9), transcript variant 2, mRNA.	2.1133	Hs.314338	54014	cell cycle;; cellular_component unknown;; DNA binding	cellular_component unknown
HTR1D	5-hydroxytryptamine (serotonin) receptor 1D (HTR1D), mRNA.	2.1106	Hs.121482	3352	G-protein signaling, coupled to cyclic nucleotide second messenger;; integral to plasma membrane;; receptor activity;; rhodopsin-like receptor activity;; serotonin receptor activity;; signal transduction;; synaptic transmission	cell
C21orf66	Chromosome 21 open reading frame 66	2.1106	Hs.473635	94104	DNA binding;; nucleus;; regulation of transcription, DNA-dependent;; transcription	cell;; organelle
ZNF302	zinc finger protein 302 (ZNF302), transcript variant 2, mRNA.	2.1089	Hs.436350	55900	DNA binding;; nucleus;; regulation of transcription, DNA-dependent;; transcription;; zinc ion binding	cell;; organelle
FOXD1	forkhead box D1 (FOXD1), mRNA.	2.1087	Hs.519385	2297	nucleus;; regulation of transcription, DNA-dependent;; transcription;; transcription factor activity	cell;; organelle
PCCA	propionyl Coenzyme A carboxylase, alpha polypeptide (PCCA), mRNA.	2.1081	Hs.80741	5095	ATP binding;; biotin binding;; fatty acid metabolism;; ligase activity;; metabolism;; mitochondrion;; propionyl-CoA carboxylase activity	cell;; organelle
DLAT	dihydrolipoamide S-acetyltransferase (E2 component of pyruvate dehydrogenase complex) (DLAT), mRNA.	2.1081	Hs.335551	1737	acetyl-CoA biosynthesis;; acyltransferase activity;; dihydrolipoyllysine-residue acetyltransferase activity;; dihydrolipoyllysine-residue acetyltransferase activity;; glycolysis;; metabolism;; mitochondrion;; protein binding;; pyruvate dehydrogenase complex;; pyruvate dehydrogenase complex (sensu Eukaryota);; transferase activity	cell;; organelle;; protein complex
CD200	CD200 antigen (CD200), transcript variant 3, mRNA.	2.1073	Hs.79015	4345	integral to plasma membrane	cell
CD24	CD24 antigen (small cell lung carcinoma cluster 4 antigen) (CD24), mRNA.	2.1071	Hs.375108	934	humoral immune response;; plasma membrane	cell
KIAA1212	KIAA1212 (KIAA1212), mRNA.	2.1051	Hs.292925	55704	membrane;; peptidase activity	cell
ACSL3	acyl-CoA synthetase long-chain family member 3 (ACSL3), transcript variant 2, mRNA.	2.1049	Hs.471461	2181	fatty acid metabolism;; fatty-acyl-CoA synthase activity;; integral to membrane;; ligase activity;; lipid metabolism;; long-chain-fatty-acid-CoA ligase activity;; magnesium ion binding;; metabolism	cell
AKT1	v-akt murine thymoma viral oncogene homolog 1 (AKT1), mRNA.	2.1043	Hs.525622	207	anti-apoptosis;; ATP binding;; G-protein coupled receptor protein signaling pathway;; nitric oxide biosynthesis;; nucleus;; protein amino acid phosphorylation;; protein-tyrosine kinase activity;; receptor signaling protein serine/threonine kinase activity;; response to heat;; signal transduction;; transferase activity	cell;; organelle
GALNT12	UDP-N-acetyl-alpha-D-galactosamine:polypeptide N-acetylgalactosaminyltransferase 12 (GalNAc-T12)	2.1042	Hs.47099	79695	Golgi apparatus;; integral to membrane;; manganese ion binding;; polypeptide N-acetylgalactosaminyltransferase activity;; sugar binding;; transferase activity, transferring glycosyl groups	cell;; organelle
CXCL6	chemokine (C-X-C motif) ligand 6 (granulocyte chemotactic protein 2) (CXCL6), mRNA.	2.1032	Hs.164021	6372	cell-cell signaling;; chemokine activity;; chemotaxis;; extracellular region;; heparin binding;; inflammatory response;; RNA binding;; RNA-dependent DNA replication;; RNA-directed DNA polymerase activity;; sensory perception;; signal transduction;; transferase activity	extracellular region
	Gamma -GCS	2.1031
DARS	aspartyl-tRNA synthetase (DARS), mRNA.	2.1019	Hs.503787	1615	aminoacylase activity;; aspartate-tRNA ligase activity;; aspartyl-tRNA aminoacylation;; ATP binding;; cytoplasm;; ligase activity;; nucleic acid binding;; protein biosynthesis;; protein complex assembly;; soluble fraction	cell
PRPF39	PRP39 pre-mRNA processing factor 39 homolog (yeast) (PRPF39), mRNA.	2.1014	Hs.274337	55015	binding;; intracellular;; RNA processing	cell
FLJ10156	hypothetical protein FLJ10156 (FLJ10156), mRNA.	2.1001	Hs.404323	54478
FN1	fibronectin 1 (FN1), transcript variant 6, mRNA.	2.0991	Hs.203717	2335	acute-phase response;; cell adhesion;; cell migration;; collagen binding;; extracellular matrix (sensu Metazoa);; extracellular matrix structural constituent;; extracellular region;; heparin binding;; metabolism;; oxidoreductase activity;; response to wounding	extracellular matrix;; extracellular region
ZNF442	zinc finger protein 442 (ZNF442), mRNA.	2.0988	Hs.253193	79973	DNA binding;; nucleus;; regulation of transcription, DNA-dependent;; transcription;; zinc ion binding	cell;; organelle
CENPH	centromere protein H (CENPH), mRNA.	2.0982	Hs.200395	64946	centromere and kinetochore complex maturation;; kinetochore;; molecular_function unknown	cell;; organelle
FLJ10706	hypothetical protein FLJ10706 (FLJ10706), mRNA.	2.0963	Hs.443551	55732	cysteine-type endopeptidase activity;; proteolysis and peptidolysis
PIK3C2A	Phosphoinositide-3-kinase, class 2, alpha polypeptide	2.0952	Hs.175343	5286	inositol or phosphatidylinositol kinase activity;; intracellular signaling cascade;; phosphatidylinositol 3-kinase activity;; phosphatidylinositol biosynthesis;; phosphoinositide 3-kinase complex	cell;; protein complex
MGEA5	Meningioma expressed antigen 5 (hyaluronidase)	2.0946	Hs.500842	10724	glycoprotein catabolism;; hyalurononglucosaminidase activity
PTTG1IP	pituitary tumor-transforming 1 interacting protein (PTTG1IP), mRNA.	2.0943	Hs.474010	754	cytoplasm;; development;; integral to membrane;; membrane;; molecular_function unknown;; nucleus;; protein-nucleus import	cell;; organelle
EEF1E1	eukaryotic translation elongation factor 1 epsilon 1 (EEF1E1), mRNA.	2.0939	Hs.88977	9521	protein biosynthesis
TLK1	tousled-like kinase 1 (TLK1), mRNA.	2.0924	Hs.470586	9874	ATP binding;; ATP binding;; cell cycle;; chromatin modification;; intracellular protein transport;; intracellular signaling cascade;; nucleus;; nucleus;; protein amino acid phosphorylation;; protein amino acid phosphorylation;; protein serine/threonine kinase activity;; protein serine/threonine kinase activity;; regulation of chromatin assembly or disassembly;; response to DNA damage stimulus;; t…	cell;; organelle
COPB2	coatomer protein complex, subunit beta 2 (beta prime) (COPB2), mRNA.	2.0922	Hs.75724	9276	COPI vesicle coat;; endoplasmic reticulum;; Golgi apparatus;; intra-Golgi transport;; intracellular protein transport;; membrane;; protein transporter activity;; retrograde transport, Golgi to ER	cell;; organelle
3'HEXO	3' exoribonuclease	2.0919	Hs.20000	90459	3'-5' exonuclease activity;; DNA binding;; hydrolase activity;; intracellular;; RNA binding	cell
RPL34	ribosomal protein L34 (RPL34), transcript variant 1, mRNA.	2.089	Hs.438227	6164	cytosolic large ribosomal subunit (sensu Eukaryota);; protein biosynthesis;; ribosome;; RNA binding;; structural constituent of ribosome	cell;; organelle;; protein complex
HDHD1A	haloacid dehalogenase-like hydrolase domain containing 1A (HDHD1A), mRNA.	2.089	Hs.185910	8226	catalytic activity;; cellular_component unknown;; metabolism	cellular_component unknown
C21orf55	chromosome 21 open reading frame 55 (C21orf55), mRNA.	2.0876	Hs.458308	54943	heat shock protein binding;; protein folding;; unfolded protein binding
GBAP	Glucosidase, beta; acid, pseudogene	2.0871	Hs.282997	2630
GRP58	glucose regulated protein, 58kDa (GRP58), mRNA.	2.0861	Hs.308709	2923	cysteine-type endopeptidase activity;; electron transport;; electron transporter activity;; endoplasmic reticulum;; isomerase activity;; phospholipase C activity;; protein disulfide isomerase activity;; protein-ER retention;; protein-nucleus import;; signal transduction	cell;; organelle
FLJ10036	Zwilch (FLJ10036), mRNA.	2.0854	Hs.21331	55055
PWP1	nuclear phosphoprotein similar to S. cerevisiae PWP1 (PWP1), mRNA.	2.0854	Hs.506652	11137	nucleus;; transcription	cell;; organelle
LPHN2	latrophilin 2 (LPHN2), mRNA.	2.0849	Hs.24212	23266	G-protein coupled receptor activity;; integral to membrane;; integral to membrane;; latrotoxin receptor activity;; latrotoxin receptor activity;; membrane;; neuropeptide signaling pathway;; receptor activity;; signal transduction;; sugar binding	cell
ETV1	ets variant gene 1 (ETV1), mRNA.	2.0839	Hs.22634	2115	nucleus;; regulation of transcription, DNA-dependent;; transcription;; transcription factor activity;; transcription from RNA polymerase II promoter	cell;; organelle
HOXC9	homeo box C9 (HOXC9), mRNA.	2.0837	Hs.524468	3225	development;; nucleus;; regulation of transcription, DNA-dependent;; transcription factor activity;; transcriptional activator activity	cell;; organelle
	Homo sapiens similar to 60S RIBOSOMAL PROTEIN L23A (H. sapiens) (LOC65880), mRNA	2.0837
DTYMK	deoxythymidylate kinase (thymidylate kinase) (DTYMK), mRNA.	2.0825	Hs.471873	1841	ATP binding;; cell cycle;; cell proliferation;; DNA metabolism;; dTDP biosynthesis;; dTTP biosynthesis;; kinase activity;; nucleotide biosynthesis;; thymidylate kinase activity;; transferase activity
SMO	smoothened homolog (Drosophila) (SMO), mRNA.	2.0816	Hs.437846	6608	development;; G-protein coupled receptor activity;; G-protein coupled receptor protein signaling pathway;; integral to membrane;; membrane;; membrane fraction;; non-G-protein coupled 7TM receptor activity;; protein binding	cell
CUL2	cullin 2 (CUL2), mRNA.	2.0799	Hs.82919	8453	cell cycle;; cell cycle arrest;; G1/S transition of mitotic cell cycle;; induction of apoptosis by intracellular signals;; negative regulation of cell proliferation;; ubiquitin cycle
AGTRAP	angiotensin II receptor-associated protein (AGTRAP), mRNA.	2.0779	Hs.464438	57085	receptor activity
POLR3E	polymerase (RNA) III (DNA directed) polypeptide E (80kD) (POLR3E), mRNA.	2.0768	Hs.460298	55718	DNA-directed RNA polymerase activity;; nucleus;; transcription;; transferase activity	cell;; organelle
JMJD2A	jumonji domain containing 2A (JMJD2A), mRNA.	2.0748	Hs.155983	9682	DNA binding;; regulation of transcription, DNA-dependent
CSNK1A1	casein kinase 1, alpha 1 (CSNK1A1), mRNA.	2.0742	Hs.442592	1452	ATP binding;; casein kinase I activity;; protein amino acid phosphorylation;; protein amino acid phosphorylation;; protein serine/threonine kinase activity;; protein-tyrosine kinase activity;; transferase activity;; Wnt receptor signaling pathway
YWHAE	tyrosine 3-monooxygenase/tryptophan 5-monooxygenase activation protein, epsilon polypeptide (YWHAE), mRNA.	2.0739	Hs.513851	7531	astral microtubule;; cell cortex;; cell cycle;; cell differentiation;; cell motility;; cytokinesis;; cytoskeleton;; dynein binding;; establishment of mitotic spindle orientation;; kinetochore;; lipid metabolism;; microtubule associated complex;; microtubule-based process;; mitosis;; neurogenesis;; nuclear membrane;; protein domain specific binding;; signal transduction	cell;; organelle;; protein complex
C14orf115	chromosome 14 open reading frame 115 (C14orf115), mRNA.	2.0735	Hs.196530	55237	DNA binding;; DNA transposition;; transposase activity
MRE11A	MRE11 meiotic recombination 11 homolog A (S. cerevisiae) (MRE11A), transcript variant 2, mRNA.	2.0732	Hs.192649	4361	3'-5' exonuclease activity;; double-strand break repair via nonhomologous end-joining;; double-stranded DNA binding;; hydrolase activity;; manganese ion binding;; meiosis;; meiotic recombination;; nucleoplasm;; regulation of mitotic recombination;; single-stranded DNA specific endodeoxyribonuclease activity;; telomerase-dependent telomere maintenance	cell;; organelle
MTAP	Methylthioadenosine phosphorylase	2.0729	Hs.193268	4507	nucleobase, nucleoside, nucleotide and nucleic acid metabolism;; phosphorylase activity;; S-methyl-5-thioadenosine phosphorylase activity;; transferase activity, transferring pentosyl groups
C6orf203	chromosome 6 open reading frame 203 (C6orf203), mRNA.	2.0728	Hs.486084	51250
GSPT1	G1 to S phase transition 1 (GSPT1), mRNA.	2.0722	Hs.528780	2935	G1/S transition of mitotic cell cycle;; GTP binding;; GTPase activity;; intracellular;; mRNA catabolism, nonsense-mediated decay;; protein binding;; protein biosynthesis;; translation release factor activity	cell
C9orf68	Chromosome 9 open reading frame 68	2.0719	Hs.179615	55064
ATP5O	ATP synthase, H+ transporting, mitochondrial F1 complex, O subunit (oligomycin sensitivity conferring protein) (ATP5O), nuclear gene encoding mitochondrial protein, mRNA.	2.0714	Hs.409140	539	ATP synthesis coupled proton transport;; hydrogen-transporting ATP synthase activity, rotational mechanism;; hydrogen-transporting ATPase activity, rotational mechanism;; hydrolase activity;; ion transport;; membrane fraction;; mitochondrion;; proton transport;; proton-transporting ATP synthase complex (sensu Eukaryota);; proton-transporting two-sector ATPase complex;; transporter activity	cell;; organelle;; protein complex
PIM1	pim-1 oncogene (PIM1), mRNA.	2.0707	Hs.81170	5292	ATP binding;; cytoplasm;; development;; nucleus;; protein amino acid phosphorylation;; protein serine/threonine kinase activity;; transferase activity	cell;; organelle
CGI-12	CGI-12 protein (CGI-12), mRNA.	2.0704	Hs.308613	51001
PDCD11	Programmed cell death 11	2.0703	Hs.239499	22984	apoptosis;; nucleus;; positive regulation of I-kappaB kinase/NF-kappaB cascade;; protein biosynthesis;; regulation of transcription, DNA-dependent;; ribosome;; RNA binding;; rRNA processing;; structural constituent of ribosome;; transcription factor binding	cell;; organelle;; protein complex
ATP5J2	ATP synthase, H+ transporting, mitochondrial F0 complex, subunit f, isoform 2 (ATP5J2), nuclear gene encoding mitochondrial protein, transcript variant 2, mRNA.	2.0694	Hs.521056	9551	ATP biosynthesis;; hydrogen ion transporter activity;; ion transport;; mitochondrion;; proton transport;; proton-transporting ATP synthase complex (sensu Eukaryota)	cell;; organelle;; protein complex
MRPL37	mitochondrial ribosomal protein L37 (MRPL37), nuclear gene encoding mitochondrial protein, mRNA.	2.0686	Hs.476706	51253	structural constituent of ribosome
RNPC2	RNA-binding region (RNP1, RRM) containing 2 (RNPC2), transcript variant 2, mRNA.	2.0682	Hs.282901	9584	mRNA processing;; nuclear mRNA splicing, via spliceosome;; nucleoplasm;; nucleus;; regulation of transcription, DNA-dependent;; RNA binding;; transcription	cell;; organelle
KIAA0274	KIAA0274 (KIAA0274), mRNA.	2.0681	Hs.529959	9896
PSMC6	proteasome (prosome, macropain) 26S subunit, ATPase, 6 (PSMC6), mRNA.	2.0663	Hs.156171
MICB	MHC class I polypeptide-related sequence B (MICB), mRNA.	2.0663	Hs.211580	4277	antigen presentation;; cell recognition;; cellular defense response;; MHC class I protein complex;; MHC class I receptor activity;; protein binding;; response to stress	cell;; protein complex
NKTR	natural killer-tumor recognition sequence (NKTR), mRNA.	2.0662	Hs.529509	4820	cyclosporin A binding;; isomerase activity;; peptidyl-prolyl cis-trans isomerase activity;; plasma membrane;; protein folding	cell
	Human endogenous retrovirus pHE.1 (ERV9)	2.0659
FLJ23451	hypothetical protein FLJ23451 (FLJ23451), mRNA.	2.0651	Hs.468349	79823
TRA1	tumor rejection antigen (gp96) 1 (TRA1), mRNA.	2.0641	Hs.192374
TROAP	trophinin associated protein (tastin) (TROAP), mRNA.	2.0613	Hs.524399	10024	cell adhesion;; cytoplasm;; protein binding	cell
C10orf3	chromosome 10 open reading frame 3 (C10orf3), mRNA.	2.0607	Hs.14559	55165
ANKRD12	Ankyrin repeat domain 12	2.0607	Hs.464585	23253	nucleus	cell;; organelle
LOC51249	hypothetical protein LOC51249 (LOC51249), mRNA.	2.0604	Hs.436502	51249
FANCG	Fanconi anemia, complementation group G (FANCG), mRNA.	2.0594	Hs.434873	2189	binding;; cell cycle checkpoint;; damaged DNA binding;; DNA repair;; nucleus	cell;; organelle
EIF2S3	eukaryotic translation initiation factor 2, subunit 3 gamma, 52kDa (EIF2S3), mRNA.	2.0568	Hs.539684	1968	cytosolic small ribosomal subunit (sensu Eukaryota);; eukaryotic translation initiation factor 2 complex;; GTP binding;; GTPase activity;; protein biosynthesis;; translation initiation factor activity	cell;; organelle;; protein complex
ADAM10	a disintegrin and metalloproteinase domain 10 (ADAM10), mRNA.	2.0558	Hs.172028	102	cell surface;; cell-cell signaling;; constitutive protein ectodomain proteolysis;; embryonic development (sensu Mammalia);; Golgi vesicle;; integral to plasma membrane;; integrin binding;; integrin-mediated signaling pathway;; metalloendopeptidase activity;; negative regulation of cell adhesion;; negative regulation of cell adhesion;; Notch receptor processing;; nucleocytoplasmic transport;; nucl…	cell;; organelle
POT1	POT1 protection of telomeres 1 homolog (S. pombe) (POT1), mRNA.	2.0556	Hs.31968	25913	DNA binding;; DNA replication;; nuclear chromosome, telomeric region;; nucleus;; telomerase-dependent telomere maintenance	cell;; organelle
FLJ21963	FLJ21963 protein (FLJ21963), mRNA.	2.0548	Hs.259559	79611	fatty acid metabolism;; ligase activity;; lipid metabolism;; metabolism
GABRA1	gamma-aminobutyric acid (GABA) A receptor, alpha 1 (GABRA1), mRNA.	2.0518	Hs.175934	2554	chloride transport;; extracellular ligand-gated ion channel activity;; GABA-A receptor activity;; gamma-aminobutyric acid signaling pathway;; integral to plasma membrane;; ion channel activity;; ion transport;; neurotransmitter receptor activity;; postsynaptic membrane;; synaptic transmission	cell;; extracellular matrix;; extracellular region
TOMM22	translocase of outer mitochondrial membrane 22 homolog (yeast) (TOMM22), nuclear gene encoding mitochondrial protein, mRNA.	2.0513	Hs.534473	56993	integral to membrane;; mitochondrial outer membrane translocase complex;; mitochondrion;; outer membrane;; protein transport;; protein-mitochondrial targeting;; receptor activity	cell;; organelle;; protein complex
NUDT1	nudix (nucleoside diphosphate linked moiety X)-type motif 1 (NUDT1), transcript variant 1, mRNA.	2.05	Hs.534331	4521	8-oxo-7,8-dihydroguanine triphosphatase activity;; DNA repair;; DNA repair;; GTPase activity;; hydrolase activity;; response to oxidative stress
HBXAP	hepatitis B virus x associated protein (HBXAP), mRNA.	2.0482	Hs.420229	2508	binding;; chromatin modification;; DNA binding;; ferric iron binding;; histone binding;; iron ion homeostasis;; iron ion transport;; negative regulation of transcription, DNA-dependent;; nucleosome assembly;; nucleus;; positive regulation of viral transcription;; regulation of DNA binding;; RSF complex;; transcription;; transcriptional activator activity;; transcriptional repressor activity	cell;; organelle;; protein complex
PSMB2	proteasome (prosome, macropain) subunit, beta type, 2 (PSMB2), mRNA.	2.0476	Hs.471441	5690	proteasome core complex (sensu Eukaryota);; threonine endopeptidase activity;; ubiquitin-dependent protein catabolism	cell;; organelle;; protein complex
PDCD2	programmed cell death 2 (PDCD2), transcript variant 1, mRNA.	2.0475	Hs.367900	5134	apoptosis;; apoptosis;; cytoplasm;; DNA binding;; nucleus	cell;; organelle
MRPL12	mitochondrial ribosomal protein L12 (MRPL12), nuclear gene encoding mitochondrial protein, mRNA.	2.0448	Hs.109059	6182	intracellular;; mitochondrial large ribosomal subunit;; mitochondrion;; protein biosynthesis;; protein biosynthesis;; ribosome;; RNA binding;; structural constituent of ribosome;; structural constituent of ribosome	cell;; organelle;; protein complex
COPS3	COP9 constitutive photomorphogenic homolog subunit 3 (Arabidopsis) (COPS3), mRNA.	2.0445	Hs.6076	8533	signalosome complex	cell;; organelle;; protein complex
RNGTT	RNA guanylyltransferase and 5'-phosphatase (RNGTT), mRNA.	2.0438	Hs.127219	8732	hydrolase activity;; mRNA capping;; mRNA guanylyltransferase activity;; nucleic acid binding;; nucleotidyltransferase activity;; nucleus;; phosphoprotein phosphatase activity;; polynucleotide 5'-phosphatase activity;; protein amino acid dephosphorylation;; transferase activity	cell;; organelle
MRPS25	mitochondrial ribosomal protein S25 (MRPS25), nuclear gene encoding mitochondrial protein, mRNA.	2.0416	Hs.128201	64432	mitochondrial small ribosomal subunit;; mitochondrion;; nucleic acid binding;; protein biosynthesis;; ribonucleoprotein complex;; structural constituent of ribosome	cell;; organelle;; protein complex
RNF20	ring finger protein 20 (RNF20), mRNA.	2.0409	Hs.168095	56254	protein ubiquitination;; ubiquitin ligase complex;; ubiquitin-protein ligase activity;; zinc ion binding	cell;; protein complex
RPL35	ribosomal protein L35 (RPL35), mRNA.	2.0409	Hs.182825	11224	cytosolic large ribosomal subunit (sensu Eukaryota);; mRNA binding;; nucleolus;; protein biosynthesis;; protein biosynthesis;; ribosome;; structural constituent of ribosome;; structural constituent of ribosome	cell;; organelle;; protein complex
	Human DNA sequence from clone 170F5 on chromosome Xq22.3-24. Contains an HMG1 (high-mobility group (	2.0408
WDR11	WD repeat domain 11 (WDR11), mRNA.	2.0397	Hs.144447	55717	integral to membrane	cell
SMARCAD1	SWI/SNF-related, matrix-associated actin-dependent regulator of chromatin, subfamily a, containing DEAD/H box 1 (SMARCAD1), mRNA.	2.0395	Hs.410406	56916	ATP binding;; ATP-dependent helicase activity;; chromatin modification;; DNA binding;; hydrolase activity;; nuclear matrix;; nucleotide metabolism;; positive regulation of transcription;; protein binding;; protein homooligomerization;; regulation of DNA recombination	cell;; organelle
ARF6	ADP-ribosylation factor 6 (ARF6), mRNA.	2.0389	Hs.525330	382	GTP binding;; intracellular protein transport;; small GTPase mediated signal transduction
RPS2	ribosomal protein S2 (RPS2), mRNA.	2.0377	Hs.368304	51347	ATP binding;; autophosphorylation;; MAPKKK cascade;; negative regulation of JNK cascade;; positive regulation of JNK cascade;; protein serine/threonine kinase activity;; transferase activity
LTB4DH	leukotriene B4 12-hydroxydehydrogenase (LTB4DH), mRNA.	2.0377	Hs.546348	22949	alcohol dehydrogenase activity, zinc-dependent;; cytoplasm;; leukotriene metabolism;; oxidoreductase activity;; zinc ion binding	cell
CPE	carboxypeptidase E (CPE), mRNA.	2.0373	Hs.75360	1363	carboxypeptidase A activity;; carboxypeptidase activity;; carboxypeptidase E activity;; metabolism;; metallopeptidase activity;; neuropeptide signaling pathway;; plasma membrane;; protein modification;; proteolysis and peptidolysis	cell
CXorf53	chromosome X open reading frame 53 (CXorf53), mRNA.	2.0373	Hs.301927	79184	biological_process unknown;; cellular_component unknown;; molecular_function unknown	cellular_component unknown
MAP4K3	mitogen-activated protein kinase kinase kinase kinase 3 (MAP4K3), mRNA.	2.0371	Hs.468239	8491	ATP binding;; JNK cascade;; protein amino acid phosphorylation;; protein kinase cascade;; protein serine/threonine kinase activity;; response to stress;; small GTPase regulator activity;; transferase activity
RBM28	RNA binding motif protein 28 (RBM28), mRNA.	2.035	Hs.274263	55131	nucleus;; RNA binding	cell;; organelle
LGR4	leucine-rich repeat-containing G protein-coupled receptor 4 (LGR4), mRNA.	2.0337	Hs.502176	55366	G-protein coupled receptor protein signaling pathway;; integral to membrane;; protein-hormone receptor activity;; receptor activity;; signal transduction	cell
ACP1	acid phosphatase 1, soluble (ACP1), transcript variant 3, mRNA.	2.0335	Hs.130873	52	acid phosphatase activity;; cytoplasm;; hydrolase activity;; non-membrane spanning protein tyrosine phosphatase activity;; protein amino acid dephosphorylation;; protein tyrosine phosphatase activity;; soluble fraction	cell
PUNC	putative neuronal cell adhesion molecule (PUNC), mRNA.	2.0331	Hs.512847	9543	integral to membrane	cell
HSPC148	hypothetical protein HSPC148 (HSPC148), mRNA.	2.0321	Hs.503597	51503	biological_process unknown;; cellular_component unknown;; molecular_function unknown	cellular_component unknown
ZNF267	zinc finger protein 267 (ZNF267), transcript variant 498723, mRNA.	2.0315	Hs.460645	10308	development;; DNA binding;; nucleus;; regulation of transcription, DNA-dependent;; transcription;; zinc ion binding	cell;; organelle
SPCS3	signal peptidase complex subunit 3 homolog (S. cerevisiae) (SPCS3), mRNA.	2.0308	Hs.42194	60559	endoplasmic reticulum;; integral to membrane;; microsome;; signal peptidase activity;; signal peptidase complex;; signal peptide processing	cell;; organelle;; protein complex
APTX	aprataxin (APTX), transcript variant 5, mRNA.	2.0283	Hs.20158	54840	base-excision repair;; cell death;; damaged DNA binding;; nucleic acid binding;; nucleus;; protein binding;; single strand break repair;; zinc ion binding	cell;; organelle
SUMO2	SMT3 suppressor of mif two 3 homolog 2 (yeast)	2.028	Hs.546298	6613	protein modification;; ubiquitin cycle
FEM1B	Fem-1 homolog b (C. elegans)	2.0265	Hs.362733	10116	cellular_component unknown;; death receptor binding;; induction of apoptosis;; receptor activity	cellular_component unknown
KCNN2	potassium intermediate/small conductance calcium-activated channel, subfamily N, member 2 (KCNN2), transcript variant 2, mRNA.	2.0263	Hs.98280	3781	calcium-activated potassium channel activity;; calmodulin binding;; integral to membrane;; integral to membrane;; ion channel activity;; ion transport;; membrane;; potassium ion transport;; potassium ion transport;; small conductance calcium-activated potassium channel activity	cell
BMF	Bcl2 modifying factor (BMF), transcript variant 4, mRNA.	2.0257	Hs.386140	90427	apoptosis;; myosin;; protein binding	cell;; organelle
MRPS31	mitochondrial ribosomal protein S31 (MRPS31), nuclear gene encoding mitochondrial protein, mRNA.	2.0248	Hs.154655	10240	mitochondrion;; ribonucleoprotein complex;; structural constituent of ribosome	cell;; organelle;; protein complex
XRCC3	X-ray repair complementing defective repair in Chinese hamster cells 3 (XRCC3), mRNA.	2.023	Hs.549075	7517	ATP binding;; damaged DNA binding;; DNA recombination;; DNA repair;; DNA-dependent ATPase activity;; nucleus	cell;; organelle
FSD1	fibronectin type 3 and SPRY domain containing 1 (FSD1), mRNA.	2.0227	Hs.28144	79187	biological_process unknown;; intracellular;; molecular_function unknown	cell
STK3	serine/threonine kinase 3 (STE20 homolog, yeast) (STK3), mRNA.	2.0217	Hs.492333	6788	apoptosis;; ATP binding;; ATP binding;; cytoplasm;; magnesium ion binding;; nucleus;; positive regulation of apoptosis;; protein amino acid phosphorylation;; protein amino acid phosphorylation;; protein dimerization activity;; protein kinase activity;; protein kinase cascade;; protein serine/threonine kinase activity;; protein-tyrosine kinase activity;; signal transduction;; transferase activity	cell;; organelle
AKAP9	A kinase (PRKA) anchor protein (yotiao) 9 (AKAP9), transcript variant 2, mRNA.	2.0205	Hs.527348	10142	centrosome;; cytoskeleton;; protein binding;; receptor binding;; signal transduction;; synaptic transmission;; transport	cell;; organelle
MFGE8	milk fat globule-EGF factor 8 protein (MFGE8), mRNA.	2.0204	Hs.3745	4240	cell adhesion;; cell adhesion;; fertilization (sensu Metazoa);; lipid particle;; protein binding	cell
TALDO1	transaldolase 1 (TALDO1), mRNA.	2.0198	Hs.438678	6888	carbohydrate metabolism;; carbohydrate metabolism;; cytoplasm;; pentose-phosphate shunt;; transaldolase activity;; transaldolase activity;; transferase activity	cell
SCG2	secretogranin II (chromogranin C) (SCG2), mRNA.	2.0195	Hs.516726	7857	calcium ion binding;; protein secretion
BET1	BET1 homolog (S. cerevisiae) (BET1), mRNA.	2.0181	Hs.489132	10282	endoplasmic reticulum;; ER to Golgi transport;; Golgi membrane;; integral to membrane;; protein transport	cell;; organelle
	Human DNA sequence from clone RP1-90L6 on chromosome 22q11.21-11.23 Contains an RPL15 (60S Ribosomal	2.0171
CAPN1	calpain 1, (mu/I) large subunit (CAPN1), mRNA.	2.015	Hs.502842	823	calcium ion binding;; calpain activity;; intracellular;; positive regulation of cell proliferation;; proteolysis and peptidolysis	cell
PEX1	peroxisome biogenesis factor 1 (PEX1), mRNA.	2.0146	Hs.164682	5189	ATP binding;; ATPase activity, coupled;; membrane;; nucleoside-triphosphatase activity;; nucleotide binding;; peroxisome;; peroxisome organization and biogenesis;; protein transport	cell;; organelle
SEMA6A	Sema domain, transmembrane domain (TM), and cytoplasmic domain, (semaphorin) 6A	2.0145	Hs.156967	57556	apoptosis;; axon;; axon guidance;; cell differentiation;; cell surface receptor linked signal transduction;; cytoskeleton organization and biogenesis;; development;; integral to membrane;; membrane;; neurogenesis;; protein binding;; receptor activity	cell
TRAF4	TNF receptor-associated factor 4 (TRAF4), transcript variant 2, mRNA.	2.0144	Hs.8375	9618	apoptosis;; development;; DNA binding;; nucleus;; protein ubiquitination;; signal transduction;; ubiquitin ligase complex;; ubiquitin-protein ligase activity;; zinc ion binding	cell;; organelle;; protein complex
KIAA0056	KIAA0056 protein (KIAA0056), mRNA.	2.0142	Hs.438550	23310	binding
GCNT3	glucosaminyl (N-acetyl) transferase 3, mucin type (GCNT3), mRNA.	2.0142	Hs.194710	9245	carbohydrate metabolism;; membrane;; membrane fraction;; N-acetyllactosaminide beta-1,6-N-acetylglucosaminyltransferase activity;; O-linked glycosylation;; transferase activity, transferring glycosyl groups	cell
PSMA4	proteasome (prosome, macropain) subunit, alpha type, 4 (PSMA4), mRNA.	2.0135	Hs.251531	5685	proteasome core complex (sensu Eukaryota);; threonine endopeptidase activity;; ubiquitin-dependent protein catabolism	cell;; organelle;; protein complex
EIF3S6	eukaryotic translation initiation factor 3, subunit 6 48kDa (EIF3S6), mRNA.	2.0108	Hs.405590	3646	protein biosynthesis;; translation initiation factor activity
DLG3	discs, large homolog 3 (neuroendocrine-dlg, Drosophila) (DLG3), mRNA.	2.01	Hs.522680	1741	cellular_component unknown;; guanylate kinase activity;; negative regulation of cell proliferation;; protein binding	cellular_component unknown
DCP2	DCP2 decapping enzyme homolog (S. cerevisiae)	2.0097	Hs.443875	167227	hydrolase activity;; manganese ion binding;; mRNA catabolism, nonsense-mediated decay;; nucleus;; RNA binding	cell;; organelle
SLC35F2	solute carrier family 35, member F2 (SLC35F2), mRNA.	2.0096	Hs.524014	54733	biological_process unknown;; cellular_component unknown;; molecular_function unknown	cellular_component unknown
FLJ25555	hypothetical protein FLJ25555 (FLJ25555), mRNA.	2.0092	Hs.334715	124930
ERCC2	excision repair cross-complementing rodent repair deficiency, complementation group 2 (xeroderma pigmentosum D) (ERCC2), mRNA.	2.0083	Hs.487294	2068	5' to 3' DNA helicase activity;; ATP binding;; ATP-dependent DNA helicase activity;; DNA binding;; hydrolase activity;; hydrolase activity, acting on acid anhydrides, in phosphorus-containing anhydrides;; induction of apoptosis;; magnesium ion binding;; nucleus;; perception of sound;; protein binding;; regulation of transcription, DNA-dependent;; transcription;; transcription factor TFIIH complex…	cell;; organelle;; protein complex
YWHAZ	tyrosine 3-monooxygenase/tryptophan 5-monooxygenase activation protein, zeta polypeptide (YWHAZ), transcript variant 1, mRNA.	2.0082	Hs.492407	7534	protein domain specific binding
HSBP1	heat shock factor binding protein 1 (HSBP1), mRNA.	2.0079	Hs.250899	3281	negative regulation of transcription from RNA polymerase II promoter;; nucleus;; transcription corepressor activity	cell;; organelle
ATRX	alpha thalassemia/mental retardation syndrome X-linked (RAD54 homolog, S. cerevisiae) (ATRX), transcript variant 2, mRNA.	2.0056	Hs.533526	546	ATP binding;; chromosome organization and biogenesis (sensu Eukaryota);; DNA binding;; DNA helicase activity;; DNA methylation;; DNA recombination;; DNA repair;; helicase activity;; hydrolase activity;; nuclear heterochromatin;; nucleus;; perception of sound;; regulation of transcription, DNA-dependent;; transcription factor activity	cell;; organelle
DDX31	DEAD (Asp-Glu-Ala-Asp) box polypeptide 31 (DDX31), transcript variant 1, mRNA.	2.0055	Hs.495410	64794	ATP binding;; ATP-dependent helicase activity;; hydrolase activity;; nucleic acid binding
DNAJC13	DnaJ (Hsp40) homolog, subfamily C, member 13 (DNAJC13), mRNA.	2.0044	Hs.12707	23317	heat shock protein binding;; protein folding;; unfolded protein binding
BOP1	block of proliferation 1 (BOP1), mRNA.	2.0042	Hs.535901	23246	nucleus;; rRNA processing	cell;; organelle
UBXD2	UBX domain containing 2 (UBXD2), mRNA.	2.004	Hs.350806	23190	regulation of transcription, DNA-dependent;; transcription factor activity
WHSC1	Wolf-Hirschhorn syndrome candidate 1 (WHSC1), transcript variant 3, mRNA.	2.0036	Hs.113876	7468	carbohydrate metabolism;; DNA binding;; glucosamine-6-phosphate deaminase activity;; hydrolase activity;; isomerase activity;; morphogenesis;; N-acetylglucosamine metabolism;; nucleus;; protein ubiquitination;; regulation of transcription, DNA-dependent;; ubiquitin ligase complex;; ubiquitin-protein ligase activity;; zinc ion binding	cell;; organelle;; protein complex
TFAM	transcription factor A, mitochondrial (TFAM), mRNA.	2.0033	Hs.75133	7019	DNA binding;; DNA-dependent DNA replication;; mitochondrion;; nucleus;; regulation of transcription from RNA polymerase I promoter;; regulation of transcription, DNA-dependent;; transcription;; transcription factor activity;; transcription from mitochondrial promoter	cell;; organelle
SART3	squamous cell carcinoma antigen recognised by T cells 3 (SART3), mRNA.	2.0025	Hs.506663	9733	intracellular;; nucleic acid binding;; RNA processing	cell
DNMT3A	DNA (cytosine-5-)-methyltransferase 3 alpha (DNMT3A), transcript variant 2, mRNA.	2.0013	Hs.515840	1788	cytoplasm;; cytoplasm;; DNA (cytosine-5-)-methyltransferase activity;; DNA (cytosine-5-)-methyltransferase activity;; DNA binding;; DNA binding;; DNA binding;; DNA methylation;; DNA methylation;; euchromatin;; euchromatin;; imprinting;; imprinting;; methyltransferase activity;; nuclear matrix;; nuclear matrix;; transferase activity	cell;; organelle
RPL18	ribosomal protein L18 (RPL18), mRNA.	1.9966	Hs.515517	6141	cytosolic large ribosomal subunit (sensu Eukaryota);; protein biosynthesis;; ribosome;; RNA binding;; structural constituent of ribosome	cell;; organelle;; protein complex
C6orf149	chromosome 6 open reading frame 149 (C6orf149), mRNA.	1.9966	Hs.387755	57128	electron transport;; mitochondrial inner membrane;; oxidoreductase activity, acting on NADH or NADPH	cell;; organelle
TDP1	tyrosyl-DNA phosphodiesterase 1 (TDP1), transcript variant 2, mRNA.	1.9964	Hs.209945	55775	DNA repair;; DNA repair;; hydrolase activity;; nucleus;; nucleus;; phosphoric diester hydrolase activity;; tyrosyl-DNA phosophodiesterase activity	cell;; organelle
LYPLA2P1	lysophospholipase II pseudogene 1 (LYPLA2P1) on chromosome 6.	1.9963
SLC35A1	solute carrier family 35 (CMP-sialic acid transporter), member A1 (SLC35A1), mRNA.	1.996	Hs.423163	10559	carbohydrate metabolism;; carbohydrate transport;; CMP-sialic acid transport;; CMP-sialic acid transporter activity;; Golgi membrane;; integral to membrane;; integral to plasma membrane;; nucleotide-sugar transport;; nucleotide-sugar transporter activity;; protein modification;; sugar porter activity	cell;; organelle
CHD9	chromodomain helicase DNA binding protein 9 (CHD9), mRNA.	1.9956	Hs.530936	29006	ATP binding;; chromatin;; chromatin assembly or disassembly;; chromatin binding;; chromatin modification;; helicase activity;; hydrolase activity;; integral to membrane;; nucleus;; regulation of transcription, DNA-dependent	cell;; organelle
NCOA6IP	nuclear receptor coactivator 6 interacting protein (NCOA6IP), mRNA.	1.9946	Hs.335068	96764	S-adenosylmethionine-dependent methyltransferase activity;; transferase activity
TCEB3	transcription elongation factor B (SIII), polypeptide 3 (110kDa, elongin A) (TCEB3), mRNA.	1.9943	Hs.549069	6924	defense response;; integral to membrane;; nucleus;; protein binding;; regulation of transcription from RNA polymerase II promoter;; transcriptional elongation regulator activity	cell;; organelle
ARHGEF18	rho/rac guanine nucleotide exchange factor (GEF) 18 (ARHGEF18), mRNA.	1.9937	Hs.465763	23370
	Human DNA sequence from clone RP4-727I10 on chromosome 20. Contains a novel gene, ESTs, STSs and GSS	1.9933
KIAA0907	KIAA0907 protein (KIAA0907), mRNA.	1.9932	Hs.24656	22889
	Homo sapiens rpL7a pseudogene, clone 34	1.9925
DCLRE1A	DNA cross-link repair 1A (PSO2 homolog, S. cerevisiae) (DCLRE1A), mRNA.	1.9902	Hs.1560	9937
DDX47	DEAD (Asp-Glu-Ala-Asp) box polypeptide 47 (DDX47), transcript variant 2, mRNA.	1.9889	Hs.504828	51202	ATP binding;; ATP-dependent helicase activity;; ATP-dependent RNA helicase activity;; cytoplasm;; hydrolase activity;; nucleic acid binding;; nucleus;; RNA metabolism	cell;; organelle
	Human DNA sequence from clone RP3-336K20 on chromosome 6 Contains parts of 2 genes for novel protein	1.9882
ZNF277	zinc finger protein (C2H2 type) 277 (ZNF277), mRNA.	1.9879	Hs.489722	11179	nucleic acid binding;; nucleus;; nucleus;; receptor activity;; regulation of transcription, DNA-dependent;; transcription;; transcription factor activity;; zinc ion binding	cell;; organelle
SP4	Sp4 transcription factor (SP4), mRNA.	1.9874	Hs.520244	6671	DNA binding;; nucleus;; regulation of transcription from RNA polymerase II promoter;; RNA polymerase II transcription factor activity;; transcription;; transcription coactivator activity;; zinc ion binding	cell;; organelle
YTHDF2	YTH domain family, member 2 (YTHDF2), mRNA.	1.9869	Hs.532286	51441
SF3B14	splicing factor 3B, 14 kDa subunit (SF3B14), mRNA.	1.9868	Hs.177861	51639	nuclear mRNA splicing, via spliceosome;; nucleus;; RNA binding	cell;; organelle
ACAT2	acetyl-Coenzyme A acetyltransferase 2 (acetoacetyl Coenzyme A thiolase) (ACAT2), mRNA.	1.9861	Hs.363137	39	acetyl-CoA C-acetyltransferase activity;; acyltransferase activity;; cytoplasm;; lipid metabolism;; transferase activity	cell
FUT8	fucosyltransferase 8 (alpha (1,6) fucosyltransferase) (FUT8), transcript variant 5, mRNA.	1.9842	Hs.118722	2530	embryonic development (sensu Mammalia);; glycoprotein 6-alpha-L-fucosyltransferase activity;; Golgi apparatus;; integral to membrane;; L-fucose catabolism;; N-glycan processing;; oligosaccharide biosynthesis;; transferase activity, transferring glycosyl groups	cell;; organelle
TGFB2	Transforming growth factor, beta 2	1.983	Hs.133379	7042	cell growth;; cell proliferation;; growth factor activity;; regulation of cell cycle;; transforming growth factor beta receptor binding
TIMM13A	Translocase of inner mitochondrial membrane 13 (yeast) homolog A	1.9814
H2BFN	H2B histone family, member N	1.9809
	H.sapiens UNG2 pseudogene	1.9808
ADK	adenosine kinase (ADK), transcript variant ADK-long, mRNA.	1.9795	Hs.500118	132	adenosine kinase activity;; kinase activity;; magnesium ion binding;; purine ribonucleoside salvage;; ribonucleoside monophosphate biosynthesis;; transferase activity
RANBP1	RAN binding protein 1 (RANBP1), mRNA.	1.9787	Hs.24763	5902	GDP-dissociation inhibitor activity;; GTPase activator activity;; Ran GTPase binding;; signal transduction
BOMB	BH3-only member B protein (BOMB), mRNA.	1.9787	Hs.333179	80014
ELP4	elongation protein 4 homolog (S. cerevisiae) (ELP4), mRNA.	1.9786	Hs.175534	26610
EIF3S7	eukaryotic translation initiation factor 3, subunit 7 zeta, 66/67kDa (EIF3S7), mRNA.	1.9762	Hs.55682	8664	eukaryotic translation initiation factor 3 complex;; protein biosynthesis;; regulation of translational initiation;; translation initiation factor activity	cell;; protein complex
FLJ13213	hypothetical protein FLJ13213 (FLJ13213), mRNA.	1.9762	Hs.512932	79811	DNA binding
PPP1CA	Protein phosphatase 1, catalytic subunit, alpha isoform	1.9758	Hs.183994	5499	carbohydrate metabolism;; cell cycle;; cytokinesis;; glycogen metabolism;; hydrolase activity;; manganese ion binding;; phosphoprotein phosphatase activity
ANP32A	acidic (leucine-rich) nuclear phosphoprotein 32 family, member A (ANP32A), mRNA.	1.9745	Hs.458747	8125	endoplasmic reticulum;; intracellular signaling cascade;; nucleocytoplasmic transport;; nucleus;; perinuclear region	cell;; organelle
PDCL	phosducin-like (PDCL), mRNA.	1.9728	Hs.9302	5082	cellular_component unknown;; electron transport;; electron transporter activity;; regulator of G-protein signaling activity;; sensory perception;; signal transduction;; visual perception	cellular_component unknown
SLC6A15	solute carrier family 6, member 15 (SLC6A15), transcript variant 2, mRNA.	1.97	Hs.44424	55117	integral to plasma membrane;; membrane;; neurotransmitter transport;; neurotransmitter transport;; neurotransmitter:sodium symporter activity;; symporter activity	cell
BYSL	bystin-like (BYSL), mRNA.	1.9698	Hs.106880	705	cell adhesion;; cytoplasm;; pregnancy;; protein binding	cell
Cep70	p10-binding protein (Cep70), mRNA.	1.9696	Hs.531962	80321
BAT2D1	BAT2 domain containing 1 (BAT2D1), mRNA.	1.9693	Hs.494614	23215
TEX10	testis expressed sequence 10 (TEX10), mRNA.	1.9678	Hs.494648	54881	carrier activity;; extracellular space;; mitotic chromosome condensation;; transport	extracellular region
SLC41A3	solute carrier family 41, member 3 (SLC41A3), transcript variant 3, mRNA.	1.9671	Hs.506720	54946	cation transport;; cation transporter activity
ZNF24	zinc finger protein 24 (KOX 17)	1.9665
ASCC3L1	activating signal cointegrator 1 complex subunit 3-like 1 (ASCC3L1), mRNA.	1.9663	Hs.246112	23020	ATP binding;; ATP-dependent RNA helicase activity;; DNA restriction;; helicase activity;; hydrolase activity;; nuclear mRNA splicing, via spliceosome;; nucleic acid binding;; nucleus;; RNA splicing;; spliceosome complex;; type III site-specific deoxyribonuclease activity	cell;; organelle;; protein complex
COL9A1	collagen, type IX, alpha 1 (COL9A1), transcript variant 2, mRNA.	1.9651	Hs.149809	1297	collagen type IX;; cytoplasm;; extracellular matrix (sensu Metazoa);; extracellular matrix structural constituent;; organogenesis;; phosphate transport	cell;; extracellular matrix;; extracellular region
MCFP	mitochondrial carrier family protein (MCFP), mRNA.	1.9646	Hs.208414	55972	binding;; integral to membrane;; membrane;; mitochondrial inner membrane;; transport	cell;; organelle
	MRNA; cDNA DKFZp434L1016 (from clone DKFZp434L1016)	1.9635	Hs.274573
DNAJB11	DnaJ (Hsp40) homolog, subfamily B, member 11 (DNAJB11), mRNA.	1.9623	Hs.317192	51726	endoplasmic reticulum;; heat shock protein binding;; protein folding;; unfolded protein binding	cell;; organelle
KIAA0117	KIAA0117 protein (KIAA0117), mRNA.	1.9621	Hs.535224	23029	chromatin;; chromatin assembly or disassembly;; chromatin binding;; nucleus;; RNA binding	cell;; organelle
CPSF4	cleavage and polyadenylation specific factor 4, 30kDa (CPSF4), mRNA.	1.9621	Hs.489287	10898	mRNA processing;; nucleus;; RNA binding	cell;; organelle
UGCGL1	UDP-glucose ceramide glucosyltransferase-like 1 (UGCGL1), mRNA.	1.9621	Hs.34180	56886	endoplasmic reticulum;; protein amino acid glycosylation;; soluble fraction;; transferase activity;; UDP-glucose:glycoprotein glucosyltransferase activity	cell;; organelle
RHOT2	ras homolog gene family, member T2 (RHOT2), mRNA.	1.962	Hs.513242	89941	calcium ion binding;; GTP binding;; phosphoprotein phosphatase activity;; small GTPase mediated signal transduction
MGC23937	hypothetical protein MGC23937 similar to CG4798 (MGC23937), mRNA.	1.9618	Hs.91612	139596	transferase activity, transferring glycosyl groups
VRK2	vaccinia related kinase 2 (VRK2), mRNA.	1.9607	Hs.468623	7444	ATP binding;; integral to membrane;; protein amino acid phosphorylation;; protein serine/threonine kinase activity;; transferase activity	cell
COAS2	cyclophilin-LC (COAS2), mRNA.	1.9607	Hs.523569	164022	isomerase activity;; peptidyl-prolyl cis-trans isomerase activity;; protein folding
C14orf4	chromosome 14 open reading frame 4 (C14orf4), mRNA.	1.9597	Hs.179260	64207	biological_process unknown;; molecular_function unknown;; nucleus	cell;; organelle
ALDH7A1	aldehyde dehydrogenase 7 family, member A1 (ALDH7A1), mRNA.	1.9588	Hs.483239	501	aldehyde dehydrogenase (NAD) activity;; aldehyde metabolism;; cellular_component unknown;; metabolism;; oxidoreductase activity;; perception of sound	cellular_component unknown
RNF167	ring finger protein 167 (RNF167), mRNA.	1.9575	Hs.7158	26001	integral to membrane;; peptidase activity;; protein ubiquitination;; proteolysis and peptidolysis;; ubiquitin ligase complex;; ubiquitin-protein ligase activity;; zinc ion binding	cell;; protein complex
KIAA1374	KIAA1374 protein (KIAA1374), mRNA.	1.9571	Hs.478095	57560
OSIL	oxidative stress induced like	1.9564
RCN1	reticulocalbin 1, EF-hand calcium binding domain (RCN1), mRNA.	1.956	Hs.97887	5954	calcium ion binding;; endoplasmic reticulum lumen	cell;; organelle
THAP9	THAP domain containing 9 (THAP9), mRNA.	1.9556	Hs.409270	79725
FLJ23441	hypothetical protein FLJ23441 (FLJ23441), mRNA.	1.9553	Hs.503389	79731	asparagine-tRNA ligase activity;; asparaginyl-tRNA aminoacylation;; aspartate-tRNA ligase activity;; aspartyl-tRNA aminoacylation;; ATP binding;; cytoplasm;; nucleic acid binding	cell
SMAP1	stromal membrane-associated protein 1 (SMAP1), mRNA.	1.9541	Hs.485717	60682	regulation of GTPase activity
KIAA1586	KIAA1586 (KIAA1586), mRNA.	1.9537	Hs.180663	57691
GHSR	growth hormone secretagogue receptor (GHSR), transcript variant 1a, mRNA.	1.952	Hs.248115	2693	G-protein coupled receptor protein signaling pathway;; growth hormone-releasing hormone receptor activity;; integral to membrane;; plasma membrane;; receptor activity;; rhodopsin-like receptor activity;; signal transduction	cell
KIAA0776	KIAA0776 (KIAA0776), mRNA.	1.952	Hs.149367	23376
RAB28	RAB28, member RAS oncogene family	1.9515	Hs.306899	9364	GTP binding;; GTPase activity;; small GTPase mediated signal transduction
NDUFB11	NADH dehydrogenase (ubiquinone) 1 beta subcomplex, 11, 17.3kDa (NDUFB11), mRNA.	1.9495	Hs.521969	54539	integral to membrane;; mitochondrion;; NADH dehydrogenase activity;; oxidoreductase activity	cell;; organelle
PRDM14	PR domain containing 14 (PRDM14), mRNA.	1.9493	Hs.287532	63978	DNA binding;; nucleus;; regulation of transcription, DNA-dependent;; transcription;; zinc ion binding	cell;; organelle
ORC2L	origin recognition complex, subunit 2-like (yeast) (ORC2L), mRNA.	1.9488	Hs.444870	4999	DNA replication;; DNA replication initiation;; DNA replication origin binding;; negative regulation of transcription from RNA polymerase II promoter;; nucleus;; origin recognition complex	cell;; organelle;; protein complex
RG9MTD1	RNA (guanine-9-) methyltransferase domain containing 1 (RG9MTD1), mRNA.	1.9478	Hs.57898	54931
	Homo sapiens similar to SERINE/THREONINE-PROTEIN KINASE PAK-GAMMA (H. sapiens) (LOC65743), mRNA	1.9468
RBBP7	retinoblastoma binding protein 7 (RBBP7), mRNA.	1.9446	Hs.495755	5931	cell proliferation;; development;; nucleus	cell;; organelle
ERH	Enhancer of rudimentary homolog (Drosophila)	1.9444	Hs.509791	2079	molecular_function unknown;; nucleobase, nucleoside, nucleotide and nucleic acid metabolism;; pyrimidine nucleoside metabolism;; regulation of cell cycle
DDX50	DEAD (Asp-Glu-Ala-Asp) box polypeptide 50 (DDX50), mRNA.	1.9432	Hs.522984	79009	ATP binding;; ATP-dependent helicase activity;; hydrolase activity;; nucleus;; RNA binding	cell;; organelle
	Human DNA sequence from PAC 507I15 on chromosome Xq26.3-27.3. Contains 60S ribosomal protein L44 (L4	1.9432
KIAA1576	KIAA1576 protein (KIAA1576), mRNA.	1.9424	Hs.461405	57687	alcohol dehydrogenase activity, zinc-dependent;; NADPH:quinone reductase activity;; oxidoreductase activity;; zinc ion binding
ZBED4	zinc finger, BED domain containing 4 (ZBED4), mRNA.	1.9423	Hs.475208	9889	DNA binding;; protein dimerization activity
SEC24B	SEC24 related gene family, member B (S. cerevisiae) (SEC24B), mRNA.	1.9422	Hs.292472	10427	COPII vesicle coat;; endoplasmic reticulum;; ER to Golgi transport;; Golgi apparatus;; intracellular protein transport;; membrane;; protein binding;; transporter activity;; vesicle-mediated transport	cell;; organelle
VDAC2	voltage-dependent anion channel 2 (VDAC2), mRNA.	1.9418	Hs.355927	7417	anion transport;; anion transport;; integral to membrane;; mitochondrial outer membrane;; mitochondrial outer membrane;; mitochondrion;; voltage-gated anion channel porin activity;; voltage-gated ion-selective channel activity	cell;; organelle
COL4A5	collagen, type IV, alpha 5 (Alport syndrome) (COL4A5), transcript variant 1, mRNA.	1.9417	Hs.369089	1287	collagen;; collagen type IV;; cytoplasm;; extracellular matrix structural constituent;; phosphate transport	cell;; extracellular matrix;; extracellular region
ENTPD2	ectonucleoside triphosphate diphosphohydrolase 2 (ENTPD2), transcript variant 2, mRNA.	1.9412	Hs.123036	954	ATPase activity, uncoupled;; hydrolase activity;; integral to membrane;; magnesium ion binding	cell
	TGM3	1.9407
CCND1	cyclin D1 (PRAD1: parathyroid adenomatosis 1) (CCND1), mRNA.	1.9402	Hs.523852	595	cytokinesis;; G1/S transition of mitotic cell cycle;; nucleus;; regulation of cell cycle	cell;; organelle
FRAS1	Fraser syndrome 1 (FRAS1), transcript variant 2, mRNA.	1.9389	Hs.369448	80144	cell communication;; extracellular matrix (sensu Metazoa);; integral to membrane	cell;; extracellular matrix;; extracellular region
SLC25A24	solute carrier family 25 (mitochondrial carrier; phosphate carrier), member 24 (SLC25A24), transcript variant 2, mRNA.	1.938	Hs.132553	29957	binding;; calcium ion binding;; membrane;; mitochondrial inner membrane;; mitochondrial transport;; mitochondrion;; transport;; transporter activity	cell;; organelle
GLI2	GLI-Kruppel family member GLI2 (GLI2), transcript variant 4, mRNA.	1.9375	Hs.111867	2736	nucleus;; organogenesis;; regulation of transcription, DNA-dependent;; signal transduction;; transcription;; transcription coactivator activity;; transcription factor activity;; transcription from RNA polymerase II promoter;; zinc ion binding	cell;; organelle
USP10	Ubiquitin specific protease 10	1.9375	Hs.136778	9100	cysteine-type endopeptidase activity;; ubiquitin cycle;; ubiquitin thiolesterase activity;; ubiquitin-dependent protein catabolism
DLG5	discs, large homolog 5 (Drosophila) (DLG5), mRNA.	1.9375	Hs.500245	9231	cell-cell adhesion;; cytoplasm;; intracellular signaling cascade;; negative regulation of cell proliferation;; plasma membrane;; protein binding;; receptor signaling complex scaffold activity;; regulation of cell cycle	cell
GSPT2	G1 to S phase transition 2 (GSPT2), mRNA.	1.9366	Hs.59523	23708	G1/S transition of mitotic cell cycle;; GTP binding;; GTPase activity;; intracellular;; mitochondrion;; mRNA catabolism, nonsense-mediated decay;; protein binding;; protein binding;; protein biosynthesis;; translation elongation factor activity;; translation release factor activity	cell;; organelle
APPBP1	amyloid beta precursor protein binding protein 1, 59kDa (APPBP1), mRNA.	1.9352	Hs.460978	8883	apoptosis;; cell cycle;; cytoplasm;; ligase activity;; signal transduction;; ubiquitin cycle	cell
	H.sapiens alpha E-catenin pseudogene	1.9348
	Homo sapiens cytochrome c oxidase subunit VIIb (COX7BP1) pseudogene, complete sequence	1.9348
TIAL1	TIA1 cytotoxic granule-associated RNA binding protein-like 1 (TIAL1), transcript variant 1, mRNA.	1.9346	Hs.501203	7073	apoptosis;; defense response;; DNA binding;; induction of apoptosis;; lysosome;; regulation of transcription from RNA polymerase II promoter;; RNA binding;; RNA polymerase II transcription factor activity	cell;; organelle
DJ159A19.3	PREDICTED: hypothetical protein DJ159A19.3 (DJ159A19.3), mRNA.	1.9345	Hs.469280	27245
FLJ20696	Hypothetical protein FLJ20696	1.9342	Hs.445129	55196
YEATS2	YEATS domain containing 2 (YEATS2), mRNA.	1.9341	Hs.478459	55689	nucleus;; regulation of transcription, DNA-dependent	cell;; organelle
HSPC117	hypothetical protein HSPC117 (HSPC117), mRNA.	1.9335	Hs.474643	51493	molecular_function unknown
RPL28	ribosomal protein L28 (RPL28), mRNA.	1.9335	Hs.356371	6158	cytosolic large ribosomal subunit (sensu Eukaryota);; protein biosynthesis;; ribosome;; RNA binding;; structural constituent of ribosome	cell;; organelle;; protein complex
BAGE4	B melanoma antigen family, member 4 (BAGE4), mRNA.	1.9334	Hs.270492	58508	ATP binding;; ATP synthesis coupled proton transport;; chromatin modification;; DNA binding;; histone-lysine N-methyltransferase activity;; hydrogen-transporting ATP synthase activity, rotational mechanism;; hydrogen-transporting ATPase activity, rotational mechanism;; metal ion binding;; methyltransferase activity;; nucleus;; protein ubiquitination;; proton-transporting two-sector ATPase complex…	cell;; organelle;; protein complex
NVL	nuclear VCP-like (NVL), transcript variant 2, mRNA.	1.9327	Hs.497867	4931	ATP binding;; nucleus	cell;; organelle
COCH	coagulation factor C homolog, cochlin (Limulus polyphemus) (COCH), mRNA.	1.9323	Hs.21016	1690	perception of sound
HSPA14	heat shock 70kDa protein 14 (HSPA14), mRNA.	1.9323	Hs.534169	51182	ATP binding;; protein folding;; response to unfolded protein
e(y)2	e(y)2 protein (e(y)2), mRNA.	1.932	Hs.492555	56943
AK5	adenylate kinase 5 (AK5), transcript variant 1, mRNA.	1.9319	Hs.18268	26289	adenylate kinase activity;; adenylate kinase activity;; ADP biosynthesis;; ATP binding;; ATP metabolism;; cytoplasm;; cytosol;; dADP biosynthesis;; kinase activity;; pyrimidine ribonucleotide biosynthesis;; transferase activity	cell
EIF4EBP2	Eukaryotic translation initiation factor 4E binding protein 2	1.9318	Hs.522995	1979	eukaryotic initiation factor 4E binding;; negative regulation of protein biosynthesis;; negative regulation of translational initiation;; regulation of translation
FLJ23186	hypothetical protein FLJ23186 (FLJ23186), mRNA.	1.9316	Hs.434247	79669
HDAC8	histone deacetylase 8 (HDAC8), mRNA.	1.931	Hs.310536	55869	chromatin assembly or disassembly;; chromatin modification;; cytoplasm;; histone deacetylase activity;; histone deacetylase complex;; histone deacetylation;; hydrolase activity;; negative regulation of transcription from RNA polymerase II promoter;; nuclear chromosome;; regulation of transcription, DNA-dependent;; transcription;; transcription factor binding	cell;; organelle;; protein complex
SLC7A4	solute carrier family 7 (cationic amino acid transporter, y+ system), member 4 (SLC7A4), mRNA.	1.9307	Hs.197116	6545	amino acid metabolism;; amino acid transport;; amino acid-polyamine transporter activity;; basic amino acid transporter activity;; catalytic activity;; integral to membrane;; membrane;; transport	cell
ADRB2	Adrenergic, beta-2-, receptor, surface	1.9301	Hs.2551	154	activation of MAPK;; adenylate cyclase activation;; beta2-adrenergic receptor activity;; endosome;; endosome to lysosome transport;; G-protein coupled receptor protein signaling pathway;; G-protein signaling, coupled to cAMP nucleotide second messenger;; integral to plasma membrane;; lysosome;; plasma membrane;; protein kinase cascade;; receptor activity;; receptor mediated endocytosis;; rhodopsi…	cell;; organelle
SNX6	sorting nexin 6 (SNX6), transcript variant 2, mRNA.	1.9295	Hs.356647	58533	intracellular;; intracellular protein transport;; intracellular signaling cascade;; intracellular transporter activity;; negative regulation of epidermal growth factor receptor activity;; protein binding	cell
ARHGEF16	Rho guanine exchange factor (GEF) 16 (ARHGEF16), mRNA.	1.9276	Hs.87435	27237
DKFZp434E2321	hypothetical protein DKFZp434E2321 (DKFZp434E2321), mRNA.	1.9273	Hs.29383	91409
AGGF1	Angiogenic factor with G patch and FHA domains 1	1.926	Hs.213393	55109	angiogenesis;; cell differentiation;; intracellular;; nucleic acid binding;; two-component sensor molecule activity;; two-component signal transduction system (phosphorelay)	cell
HEPH	hephaestin (HEPH), transcript variant 2, mRNA.	1.926	Hs.31720	9843	copper ion binding;; copper ion transport;; copper ion transporter activity;; integral to membrane;; ion transport;; iron ion transport;; oxidoreductase activity	cell
PAFAH1B3	platelet-activating factor acetylhydrolase, isoform Ib, gamma subunit 29kDa (PAFAH1B3), mRNA.	1.9253	Hs.466831	5050	1-alkyl-2-acetylglycerophosphocholine esterase activity;; cytoplasm;; hydrolase activity;; lipid catabolism;; neurogenesis;; soluble fraction	cell
RBBP4	retinoblastoma binding protein 4 (RBBP4), mRNA.	1.9252	Hs.16003	5928	cell cycle;; DNA repair;; DNA replication;; negative regulation of cell proliferation;; nucleus;; regulation of transcription, DNA-dependent;; transcription	cell;; organelle
SENP6	SUMO1/sentrin specific protease 6 (SENP6), mRNA.	1.9248	Hs.485784	26054	cysteine-type peptidase activity;; proteolysis and peptidolysis;; ubiquitin cycle
PDHA1	pyruvate dehydrogenase (lipoamide) alpha 1 (PDHA1), mRNA.	1.9238	Hs.530331	5160	acetyl-CoA metabolism;; glycolysis;; metabolism;; mitochondrion;; oxidoreductase activity;; pyruvate dehydrogenase (acetyl-transferring) activity	cell;; organelle
ZCCHC11	zinc finger, CCHC domain containing 11 (ZCCHC11), transcript variant 3, mRNA.	1.9233	Hs.476164	23318	cytokinesis;; DNA binding;; DNA metabolism;; DNA-directed DNA polymerase activity;; mitosis;; nucleic acid binding;; nucleotidyltransferase activity;; nucleus;; regulation of transcription, DNA-dependent;; transferase activity;; zinc ion binding	cell;; organelle
ZNF330	zinc finger protein 330 (ZNF330), mRNA.	1.923	Hs.120766	27309	biological_process unknown;; chromosome, pericentric region;; metal ion binding;; midbody;; nucleolus;; zinc ion binding	cell;; organelle
EEF1A1L14	eukaryotic translation elongation factor 1 alpha 1-like 14	1.923
DPAGT1	dolichyl-phosphate (UDP-N-acetylglucosamine) N-acetylglucosaminephosphotransferase 1 (GlcNAc-1-P tra	1.9223
UTF1	undifferentiated embryonic cell transcription factor 1 (UTF1), mRNA.	1.9217	Hs.458406	8433	regulation of transcription from RNA polymerase II promoter;; RNA polymerase II transcription factor activity;; transcription coactivator activity
MRPS27	mitochondrial ribosomal protein S27 (MRPS27), nuclear gene encoding mitochondrial protein, mRNA.	1.9213	Hs.482491	23107	mitochondrion;; ribonucleoprotein complex;; structural constituent of ribosome	cell;; organelle;; protein complex
RPS16	ribosomal protein S16 (RPS16), mRNA.	1.9186	Hs.397609	6217	protein biosynthesis;; ribosome;; structural constituent of ribosome	cell;; organelle;; protein complex
SMAP-1	smooth muscle cell associated protein-1 (SMAP-1), mRNA.	1.9183	Hs.389461	55898	binding
	CDNA FLJ10196 fis, clone HEMBA1004776	1.9182	Hs.12680
	CDNA FLJ10266 fis, clone HEMBB1001024	1.9178	Hs.210297
RPS21	ribosomal protein S21 (RPS21), mRNA.	1.9168	Hs.190968	6227	cell differentiation;; intracellular;; protein biosynthesis;; ribosome;; structural constituent of ribosome	cell;; organelle;; protein complex
ShrmL	Shroom-related protein (ShrmL), mRNA.	1.9166	Hs.137459	57619	protein binding
EAP30	EAP30 subunit of ELL complex (EAP30), mRNA.	1.9164	Hs.127249	11267	regulation of transcription from RNA polymerase II promoter;; RNA polymerase II transcription factor activity
ARHGEF19	Rho guanine nucleotide exchange factor (GEF) 19	1.9164	Hs.378115	128272
LOC51058	hypothetical protein LOC51058 (LOC51058), mRNA.	1.9164	Hs.20879	51058	nucleic acid binding;; nucleus;; zinc ion binding	cell;; organelle
SLC25A3	Solute carrier family 25 (mitochondrial carrier; phosphate carrier), member 3	1.9164	Hs.290404	5250	binding;; generation of precursor metabolites and energy;; integral to plasma membrane;; mitochondrial inner membrane;; mitochondrion;; phosphate carrier activity;; symporter activity;; transport	cell;; organelle
PDGFA	Platelet-derived growth factor alpha polypeptide	1.9157	Hs.376032
GDF15	growth differentiation factor 15 (GDF15), mRNA.	1.9153	Hs.515258	9518	cell-cell signaling;; cytokine activity;; extracellular region;; growth factor activity;; signal transduction;; transforming growth factor beta receptor signaling pathway	extracellular region
PRKCI	protein kinase C, iota (PRKCI), mRNA.	1.9152	Hs.478199	5584	ATP binding;; atypical protein kinase C activity;; cytoskeleton organization and biogenesis;; cytosol;; diacylglycerol binding;; establishment and/or maintenance of epithelial cell polarity;; intercellular junction assembly and/or maintenance;; intracellular signaling cascade;; membrane organization and biogenesis;; nucleus;; phospholipid binding;; polarisome;; protein amino acid phosphorylation;…	cell;; organelle;; protein complex
SEC24A	SEC24 related gene family, member A (S. cerevisiae)	1.9151	Hs.211612	10802	COPII vesicle coat;; COPII vesicle coat;; endoplasmic reticulum;; ER to Golgi transport;; ER to Golgi transport;; Golgi apparatus;; intracellular protein transport;; protein binding	cell;; organelle
AGGF1	angiogenic factor with G patch and FHA domains 1 (AGGF1), mRNA.	1.9143	Hs.213393	55109	angiogenesis;; cell differentiation;; intracellular;; nucleic acid binding;; two-component sensor molecule activity;; two-component signal transduction system (phosphorelay)	cell
GCN1L1	GCN1 general control of amino-acid synthesis 1-like 1 (yeast) (GCN1L1), mRNA.	1.9138	Hs.298716	10985
ST18	suppression of tumorigenicity 18 (breast carcinoma) (zinc finger protein) (ST18), mRNA.	1.9135	Hs.549092	9705	nucleus;; regulation of transcription, DNA-dependent;; transcription factor activity	cell;; organelle
CTNNA1	catenin (cadherin-associated protein), alpha 1, 102kDa (CTNNA1), mRNA.	1.9128	Hs.445981	1495	actin cytoskeleton;; cadherin binding;; cell adhesion;; cell adhesion;; protein binding;; structural molecule activity	cell;; organelle
CCL17	chemokine (C-C motif) ligand 17 (CCL17), mRNA.	1.9126	Hs.546294	6361	cell-cell signaling;; chemokine activity;; chemotaxis;; development;; extracellular region;; G-protein coupled receptor protein signaling pathway;; inflammatory response;; sensory perception	extracellular region
NPAS1	neuronal PAS domain protein 1 (NPAS1), mRNA.	1.9126	Hs.79564	4861	central nervous system development;; nucleus;; regulation of transcription, DNA-dependent;; signal transducer activity;; signal transduction;; transcription;; transcription factor activity	cell;; organelle
MGC27466	hypothetical protein MGC27466 (MGC27466), mRNA.	1.9126	Hs.524767	127396	DNA binding;; nucleus;; regulation of transcription, DNA-dependent;; zinc ion binding	cell;; organelle
KIAA1239	PREDICTED: KIAA1239 protein (KIAA1239), mRNA.	1.9124	Hs.4280	57495
MGC3101	hypothetical protein MGC3101 (MGC3101), mRNA.	1.9098	Hs.301394	79007	cytoplasm;; protein binding	cell
GOLPH2	golgi phosphoprotein 2 (GOLPH2), transcript variant 2, mRNA.	1.9091	Hs.494337	51280	Golgi apparatus;; integral to plasma membrane	cell;; organelle
NOLA2	nucleolar protein family A, member 2 (H/ACA small nucleolar RNPs) (NOLA2), mRNA.	1.9086	Hs.27222	55651	nucleus;; ribonucleoprotein complex;; ribosome biogenesis and assembly;; RNA binding	cell;; organelle;; protein complex
	Homo sapiens similar to ribosomal protein L23a (H. sapiens) (LOC65638), mRNA	1.9084
C9orf82	chromosome 9 open reading frame 82 (C9orf82), mRNA.	1.9079	Hs.178357	79886
FLJ10038	Hypothetical protein FLJ10038	1.9067	Hs.511316	55056
SIX4	sine oculis homeobox homolog 4 (Drosophila) (SIX4), mRNA.	1.9062	Hs.279004	51804	morphogenesis;; nucleus;; regulation of transcription, DNA-dependent;; transcription factor activity	cell;; organelle
HIST1H3E	histone 1, H3e (HIST1H3E), mRNA.	1.9059	Hs.443021	8353
MYB	v-myb myeloblastosis viral oncogene homolog (avian) (MYB), mRNA.	1.9058	Hs.531941	4602	DNA binding;; nuclear matrix;; regulation of transcription, DNA-dependent;; transcriptional activator activity	cell;; organelle
COL23A1	collagen, type XXIII, alpha 1 (COL23A1), mRNA.	1.9054	Hs.413494	91522	cell adhesion;; cytoplasm;; phosphate transport;; protein binding;; structural molecule activity	cell
FLJ13611	hypothetical protein FLJ13611 (FLJ13611), mRNA.	1.9039	Hs.482301	80006
SLC7A5	solute carrier family 7 (cationic amino acid transporter, y+ system), member 5 (SLC7A5), mRNA.	1.9025	Hs.513797	8140	amino acid metabolism;; amino acid permease activity;; amino acid transport;; integral to membrane;; neutral amino acid transporter activity;; plasma membrane;; transport	cell
	Transcribed locus	1.902	Hs.247935
PP	pyrophosphatase (inorganic) (PP), mRNA.	1.9015	Hs.437403	5464	cytoplasm;; hydrolase activity;; inorganic diphosphatase activity;; magnesium ion binding;; metabolism;; phosphate metabolism	cell
IMMT	inner membrane protein, mitochondrial (mitofilin) (IMMT), mRNA.	1.9013	Hs.148559	10989	biological_process unknown;; integral to membrane;; mitochondrial inner membrane;; mitochondrion;; molecular_function unknown	cell;; organelle
PDAP1	PDGFA associated protein 1 (PDAP1), mRNA.	1.9008	Hs.278426
CGI-51	CGI-51 protein (CGI-51), mRNA.	1.9003	Hs.505824	25813	biological_process unknown;; integral to membrane;; mitochondrion;; molecular_function unknown;; outer membrane	cell;; organelle
KRTHA7	keratin, hair, acidic, 7 (KRTHA7), mRNA.	1.9003	Hs.159403	8688	cytoskeleton;; intermediate filament;; structural molecule activity	cell;; organelle
CDC14B	CDC14 cell division cycle 14 homolog B (S. cerevisiae) (CDC14B), transcript variant 1, mRNA.	1.8995
	Human DNA sequence from clone RP13-362E11 on chromosome X. Contains a pseudogene similar to mouse GE	1.8985
G0S2	putative lymphocyte G0/G1 switch gene (G0S2), mRNA.	1.8983	Hs.432132	50486	cellular_component unknown;; molecular_function unknown;; regulation of cell cycle	cellular_component unknown
TAS2R5	taste receptor, type 2, member 5 (TAS2R5), mRNA.	1.8983	Hs.512616	54429	chemosensory behavior;; G-protein coupled receptor activity;; G-protein coupled receptor protein signaling pathway;; integral to membrane;; perception of taste;; receptor activity;; sensory perception;; signal transduction;; taste receptor activity	cell
GPD1L	glycerol-3-phosphate dehydrogenase 1-like (GPD1L), mRNA.	1.8981	Hs.82432	23171	carbohydrate metabolism;; cytoplasm;; glycerol-3-phosphate catabolism;; glycerol-3-phosphate dehydrogenase (NAD+) activity;; glycerol-3-phosphate dehydrogenase complex;; NAD binding	cell;; protein complex
SRP72	signal recognition particle 72kDa (SRP72), mRNA.	1.8975	Hs.237825	6731	binding;; calcium- and calmodulin-dependent protein kinase activity;; kinase activity;; protein amino acid phosphorylation;; signal transducer activity;; signal transduction
FGB	fibrinogen, B beta polypeptide (FGB), mRNA.	1.8975	Hs.300774	2244	blood coagulation;; extracellular region;; fibrinogen complex;; positive regulation of cell proliferation;; regulation of blood pressure;; soluble fraction	cell;; extracellular region
PIK3CB	phosphoinositide-3-kinase, catalytic, beta polypeptide (PIK3CB), mRNA.	1.8966	Hs.239818	5291	activation of MAPK;; chemotaxis;; G-protein coupled receptor protein signaling pathway;; inositol or phosphatidylinositol kinase activity;; phosphatidylinositol 3-kinase activity;; phosphatidylinositol-4,5-bisphosphate 3-kinase activity;; phosphoinositide 3-kinase complex;; regulation of cell cycle;; signal transduction;; transferase activity	cell;; protein complex
HSPC111	hypothetical protein HSPC111 (HSPC111), mRNA.	1.896	Hs.529475	51491	nucleus	cell;; organelle
UHRF2	ubiquitin-like, containing PHD and RING finger domains, 2 (UHRF2), transcript variant 2, mRNA.	1.8954	Hs.493401	29044	DNA binding;; protein modification;; protein ubiquitination;; regulation of transcription, DNA-dependent;; ubiquitin ligase complex;; ubiquitin-protein ligase activity;; zinc ion binding	cell;; protein complex
CAPN7	calpain 7 (CAPN7), mRNA.	1.8949	Hs.7145	23473	calpain activity;; cysteine-type peptidase activity;; nucleus;; proteolysis and peptidolysis	cell;; organelle
ABHD9	abhydrolase domain containing 9 (ABHD9), mRNA.	1.8949	Hs.156457	79852	aromatic compound metabolism;; hydrolase activity;; response to toxin;; xenobiotic metabolism
FLJ14007	hypothetical protein FLJ14007 (FLJ14007), mRNA.	1.8937	Hs.390395	79752	molecular_function unknown
BLMH	bleomycin hydrolase (BLMH), mRNA.	1.8927	Hs.371914	642	aminopeptidase activity;; bleomycin hydrolase activity;; carboxypeptidase activity;; cytoplasm;; nucleus;; proteolysis and peptidolysis	cell;; organelle
STIP1	stress-induced-phosphoprotein 1 (Hsp70/Hsp90-organizing protein) (STIP1), mRNA.	1.8925	Hs.337295	10963	binding;; Golgi apparatus;; nucleus;; response to stress	cell;; organelle
RPAP1	RNA polymerase II associated protein 1 (RPAP1), mRNA.	1.8911	Hs.371045	26015
PLEKHG2	pleckstrin homology domain containing, family G (with RhoGef domain) member 2 (PLEKHG2), mRNA.	1.8896	Hs.111217	64857
C9orf46	chromosome 9 open reading frame 46 (C9orf46), mRNA.	1.8894	Hs.534185	55848
RND2	Rho family GTPase 2 (RND2), mRNA.	1.8892	Hs.436395	8153	GTP binding;; GTPase activity;; signal transduction;; small GTPase mediated signal transduction
CDYL	chromodomain protein, Y-like (CDYL), transcript variant 3, mRNA.	1.8889	Hs.269092	9425	catalytic activity;; chromatin;; chromatin assembly or disassembly;; chromatin binding;; metabolism;; nucleus;; peptidase activity;; spermatogenesis	cell;; organelle
DEPDC2	DEP domain containing 2	1.8881	Hs.169943	80243	guanyl-nucleotide exchange factor activity;; intracellular signaling cascade;; protein binding
STX3A	Syntaxin 3A	1.888	Hs.530733	6809	G-protein coupled receptor protein signaling pathway;; integral to membrane;; integral to membrane;; intracellular protein transport;; membrane;; neurotransmitter transport;; olfactory receptor activity;; perception of smell;; protein transporter activity;; receptor activity;; signal transduction	cell
GABRB1	gamma-aminobutyric acid (GABA) A receptor, beta 1 (GABRB1), mRNA.	1.8879	Hs.27283	2560	extracellular ligand-gated ion channel activity;; GABA-A receptor activity;; integral to plasma membrane;; ion channel activity;; ion transport;; neurotransmitter receptor activity;; postsynaptic membrane;; signal transduction;; synaptic transmission	cell;; extracellular matrix;; extracellular region
CYFIP1	cytoplasmic FMR1 interacting protein 1 (CYFIP1), mRNA.	1.8876	Hs.26704	23191
ENPP1	ectonucleotide pyrophosphatase/phosphodiesterase 1 (ENPP1), mRNA.	1.8862	Hs.527295	5167	endonuclease activity;; generation of precursor metabolites and energy;; hydrolase activity;; integral to membrane;; membrane;; nucleic acid binding;; nucleotide diphosphatase activity;; nucleotide metabolism;; phosphate metabolism;; response to nutrients	cell
	Human DNA sequence from clone RP3-468K3 on chromosome 6q25-26. Contains a beta tubulin pseudogene, S	1.8861
KIF21A	kinesin family member 21A (KIF21A), mRNA.	1.8858	Hs.374201	55605	ATP binding;; microtubule associated complex;; microtubule motor activity;; microtubule-based movement	cell;; organelle;; protein complex
GTF2IRD1	GTF2I repeat domain containing 1 (GTF2IRD1), transcript variant 2, mRNA.	1.8856	Hs.156302	9569	development;; nucleus;; regulation of transcription from RNA polymerase II promoter;; RNA polymerase II transcription factor activity, enhancer binding;; transcription	cell;; organelle
SIL	TAL1 (SCL) interrupting locus (SIL), mRNA.	1.8849	Hs.525198	6491	cell proliferation
RPP25	ribonuclease P 25kDa subunit (RPP25), mRNA.	1.8849	Hs.8562	54913
PSME4	proteasome (prosome, macropain) activator subunit 4 (PSME4), mRNA.	1.8846	Hs.413801	23198	binding;; mitotic chromosome condensation
CHST6	carbohydrate (N-acetylglucosamine 6-O) sulfotransferase 6 (CHST6), mRNA.	1.8843	Hs.157439	4166	carbohydrate metabolism;; Golgi apparatus;; integral to membrane;; N-acetylglucosamine 6-O-sulfotransferase activity;; N-acetylglucosamine metabolism;; transferase activity	cell;; organelle
CYB5-M	outer mitochondrial membrane cytochrome b5 (CYB5-M), mRNA.	1.8842	Hs.461131	80777	electron transport;; integral to membrane;; mitochondrion;; outer membrane;; transport	cell;; organelle
PSMB5	proteasome (prosome, macropain) subunit, beta type, 5 (PSMB5), mRNA.	1.8839	Hs.422990	5693	cytosol;; proteasome core complex (sensu Eukaryota);; threonine endopeptidase activity;; ubiquitin-dependent protein catabolism	cell;; organelle;; protein complex
FLJ21168	hypothetical protein FLJ21168 (FLJ21168), mRNA.	1.8835	Hs.24808	80143
TRIM28	tripartite motif-containing 28 (TRIM28), mRNA.	1.8823	Hs.467408	10155	nucleus;; protein ubiquitination;; regulation of transcription from RNA polymerase II promoter;; transcription;; transcription corepressor activity;; transcription factor activity;; ubiquitin ligase complex;; ubiquitin-protein ligase activity;; zinc ion binding	cell;; organelle;; protein complex
TNFRSF12A	tumor necrosis factor receptor superfamily, member 12A (TNFRSF12A), mRNA.	1.8822	Hs.355899	51330	angiogenesis;; apoptosis;; cell adhesion;; cell differentiation;; cell motility;; integral to membrane;; protein binding;; receptor activity	cell
PTTG2	pituitary tumor-transforming 2 (PTTG2), mRNA.	1.8797	Hs.511755	10744	cytoplasm;; DNA metabolism;; DNA replication and chromosome cycle;; molecular_function unknown;; nucleus	cell;; organelle
MRPL40	mitochondrial ribosomal protein L40 (MRPL40), nuclear gene encoding mitochondrial protein, mRNA.	1.8793	Hs.431307	64976	mitochondrial ribosome;; mitochondrion;; morphogenesis;; nucleus;; ribonucleoprotein complex;; structural constituent of ribosome	cell;; organelle;; protein complex
NAV2	neuron navigator 2 (NAV2), transcript variant 2, mRNA.	1.8792	Hs.502116	89797	ATP binding;; mitochondrion;; nucleoside-triphosphatase activity;; nucleotide binding	cell;; organelle
DDB2	damage-specific DNA binding protein 2, 48kDa (DDB2), mRNA.	1.8789	Hs.446564	1643	damaged DNA binding;; DNA binding;; DNA repair;; nucleotide-excision repair;; nucleus;; nucleus;; organogenesis;; regulation of transcription, DNA-dependent;; RNA polymerase II transcription factor activity;; transcription factor activity;; zinc ion binding	cell;; organelle
SDCCAG8	Serologically defined colon cancer antigen 8	1.8789	Hs.549104	10806
MYC	v-myc myelocytomatosis viral oncogene homolog (avian) (MYC), mRNA.	1.8783	Hs.202453	4609	cell cycle arrest;; cell proliferation;; iron ion homeostasis;; nucleus;; protein binding;; regulation of transcription from RNA polymerase II promoter;; transcription;; transcription factor activity	cell;; organelle
EVE1	SH3 domain protein D19 (EVE1), mRNA.	1.8782	Hs.519018	152503
WDR18	WD repeat domain 18 (WDR18), mRNA.	1.8779	Hs.325321	57418
C5orf13	chromosome 5 open reading frame 13 (C5orf13), mRNA.	1.8771	Hs.483067	9315
	Homo sapiens LSFR2 gene, last exon	1.8771
IKBKAP	inhibitor of kappa light polypeptide gene enhancer in B-cells, kinase complex-associated protein (IKBKAP), mRNA.	1.8765	Hs.494738	8518	immune response;; kinase activity;; phosphorylase kinase regulator activity;; protein amino acid phosphorylation;; protein complex assembly;; signal transducer activity
IQGAP1	IQ motif containing GTPase activating protein 1 (IQGAP1), mRNA.	1.8763	Hs.430551	8826	actin filament;; calmodulin binding;; GTPase inhibitor activity;; Ras GTPase activator activity;; signal transduction;; small GTPase mediated signal transduction	cell;; organelle
CEBPZ	CCAAT/enhancer binding protein zeta	1.876	Hs.135406	10153	DNA binding;; nucleus;; regulation of transcription, DNA-dependent;; transcription;; transcription from RNA polymerase II promoter	cell;; organelle
SKB1	SKB1 homolog (S. pombe) (SKB1), mRNA.	1.876	Hs.367854	10419	cell proliferation;; cytoplasm;; methyltransferase activity;; regulation of mitosis;; transferase activity	cell
RPL19	ribosomal protein L19 (RPL19), mRNA.	1.8748	Hs.381061
	Homo sapiens similar to ribonucleotide reductase M2 polypeptide (H. sapiens) (LOC65904), mRNA	1.8744
CCNL1	cyclin L1 (CCNL1), mRNA.	1.8743	Hs.4859	57018	cell cycle;; cytokinesis;; regulation of cell cycle
	Homo sapiens core 2 beta-1,6-N-acetylglucosaminyltransferase pseudogene	1.8736
LRP8	low density lipoprotein receptor-related protein 8, apolipoprotein e receptor (LRP8), transcript variant 2, mRNA.	1.873	Hs.444637	7804	apolipoprotein E receptor activity;; apolipoprotein E receptor activity;; apolipoprotein E receptor activity;; calcium ion binding;; cytokine and chemokine mediated signaling pathway;; endocytosis;; endocytosis;; integral to membrane;; lipid metabolism;; lipid metabolism;; lipoprotein binding;; membrane;; plasma membrane;; plasma membrane;; proteolysis and peptidolysis;; receptor activity;; signa…	cell
HDGF	hepatoma-derived growth factor (high-mobility group protein 1-like) (HDGF), mRNA.	1.8725	Hs.506748	3068	cell proliferation;; cytoplasm;; extracellular space;; growth factor activity;; heparin binding;; signal transduction	cell;; extracellular region
PGM2	phosphoglucomutase 2 (PGM2), mRNA.	1.8724	Hs.23363	55276	carbohydrate metabolism;; intramolecular transferase activity, phosphotransferases
GTF2H3	general transcription factor IIH, polypeptide 3, 34kDa (GTF2H3), mRNA.	1.8722	Hs.355348	2967	damaged DNA binding;; nucleotide-excision repair;; nucleus;; regulation of transcription, DNA-dependent;; transcription;; transcription factor activity;; transcription factor TFIIH complex;; translation factor activity, nucleic acid binding	cell;; organelle;; protein complex
HCCS	holocytochrome c synthase (cytochrome c heme-lyase) (HCCS), mRNA.	1.8721	Hs.211571	3052	electron transport;; holocytochrome-c synthase activity;; lyase activity;; mitochondrial inner membrane;; mitochondrion;; organogenesis	cell;; organelle
TLE4	Transducin-like enhancer of split 4 (E(sp1) homolog, Drosophila)	1.8721	Hs.444213	7091	frizzled signaling pathway;; molecular_function unknown;; nucleus;; nucleus;; regulation of transcription;; regulation of transcription, DNA-dependent	cell;; organelle
Rbm17	RNA binding motif protein 17	1.872	Mm.182769	76938	intracellular;; mRNA processing;; nuclear mRNA splicing, via spliceosome;; nucleic acid binding;; nucleus;; RNA binding;; spliceosome complex	cell;; organelle;; protein complex
NUP93	nucleoporin 93kDa (NUP93), mRNA.	1.8711	Hs.276878	9688	nuclear pore;; nucleus;; transport	cell;; organelle
PTPRG	protein tyrosine phosphatase, receptor type, G (PTPRG), mRNA.	1.8706	Hs.386866	5793	carbonate dehydratase activity;; hydrolase activity;; integral to plasma membrane;; one-carbon compound metabolism;; protein amino acid dephosphorylation;; transmembrane receptor protein tyrosine kinase signaling pathway;; transmembrane receptor protein tyrosine phosphatase activity;; zinc ion binding	cell
HNRPA3P1	Heterogeneous nuclear ribonucleoprotein A3 pseudogene 1	1.8706	Hs.524276	10151
TCEB1	transcription elongation factor B (SIII), polypeptide 1 (15kDa, elongin C) (TCEB1), mRNA.	1.8705	Hs.546305	6921	nucleus;; protein binding;; regulation of transcription from RNA polymerase II promoter;; transcription;; transcriptional elongation regulator activity;; ubiquitin cycle	cell;; organelle
TSC1	tuberous sclerosis 1 (TSC1), transcript variant 1, mRNA.	1.8699	Hs.370854	7248	cell adhesion;; negative regulation of cell cycle;; Rho protein signal transduction
TPST2	tyrosylprotein sulfotransferase 2 (TPST2), transcript variant 2, mRNA.	1.8695	Hs.474441	8459	Golgi apparatus;; integral to membrane;; membrane fraction;; peptidyl-tyrosine sulfation;; protein-tyrosine sulfotransferase activity;; transferase activity	cell;; organelle
DDX55	DEAD (Asp-Glu-Ala-Asp) box polypeptide 55 (DDX55), mRNA.	1.8692	Hs.286173	57696	ATP binding;; ATP-dependent helicase activity;; hydrolase activity;; RNA binding
ESD	esterase D/formylglutathione hydrolase (ESD), mRNA.	1.8689	Hs.432491	2098	biological_process unknown;; cytoplasmic vesicle;; hydrolase activity;; serine esterase activity	cell;; organelle
	Human DNA sequence from clone 551E13 on chromosome Xp11.2-11.3 Contains farnesyl pyrophosphate synth	1.8688
SUHW3	suppressor of hairy wing homolog 3 (Drosophila) (SUHW3), mRNA.	1.8688	Hs.308418	55609	nucleic acid binding;; nucleus;; zinc ion binding	cell;; organelle
POLG2	polymerase (DNA directed), gamma 2, accessory subunit (POLG2), mRNA.	1.8686	Hs.437009	11232	ATP binding;; DNA repair;; DNA-dependent DNA replication;; gamma DNA-directed DNA polymerase activity;; metallopeptidase activity;; mitochondrial chromosome;; mitochondrion;; protein biosynthesis;; proteolysis and peptidolysis;; single-stranded DNA binding;; transferase activity;; tRNA ligase activity;; zinc ion binding	cell;; organelle
ENO1	enolase 1, (alpha) (ENO1), mRNA.	1.8679	Hs.517145	2023	DNA binding;; glycolysis;; lyase activity;; magnesium ion binding;; nucleus;; phosphopyruvate hydratase activity;; phosphopyruvate hydratase complex;; plasminogen activator activity;; regulation of transcription, DNA-dependent;; transcription	cell;; organelle;; protein complex
RDH11	retinol dehydrogenase 11 (all-trans and 9-cis) (RDH11), mRNA.	1.8677	Hs.226007	26101	endoplasmic reticulum;; integral to membrane;; intracellular;; metabolism;; oxidoreductase activity;; photoreceptor maintenance;; retinol dehydrogenase activity;; retinol metabolism	cell;; organelle
TXNDC7	thioredoxin domain containing 7 (protein disulfide isomerase) (TXNDC7), mRNA.	1.8675	Hs.212102
CHAF1B	chromatin assembly factor 1, subunit B (p60) (CHAF1B), mRNA.	1.8666	Hs.75238	8208	cell cycle;; chromatin assembly complex;; chromatin binding;; cytoplasm;; DNA repair;; DNA replication;; DNA replication-dependent nucleosome assembly;; G-protein coupled receptor protein signaling pathway;; heterotrimeric G-protein complex;; histone binding;; nucleus;; protein complex assembly;; regulation of transcription, DNA-dependent;; signal transducer activity;; transcription;; unfolded pr…	cell;; organelle;; protein complex
TAS2R8	taste receptor, type 2, member 8 (TAS2R8), mRNA.	1.8665	Hs.533755	50836	G-protein coupled receptor protein signaling pathway;; integral to membrane;; perception of taste;; receptor activity;; sensory perception;; signal transduction;; taste receptor activity	cell
C9orf61	chromosome 9 open reading frame 61 (C9orf61), mRNA.	1.8663	Hs.118003	9413	biological_process unknown;; cellular_component unknown;; molecular_function unknown	cellular_component unknown
PLEKHJ1	pleckstrin homology domain containing, family J member 1 (PLEKHJ1), mRNA.	1.8662	Hs.501353	55111
SCFD1	sec1 family domain containing 1 (SCFD1), transcript variant 2, mRNA.	1.8657	Hs.369168	23256	endoplasmic reticulum;; Golgi apparatus;; protein transport;; vesicle docking during exocytosis;; vesicle-mediated transport	cell;; organelle
KIAA1109	PREDICTED: hypothetical protein KIAA1109 (KIAA1109), mRNA.	1.8653	Hs.408142	84162
ADAM18	a disintegrin and metalloproteinase domain 18 (ADAM18), mRNA.	1.8653	Hs.127930	8749	cell differentiation;; integral to membrane;; membrane fraction;; metalloendopeptidase activity;; proteolysis and peptidolysis;; spermatogenesis	cell
DNAJC8	DnaJ (Hsp40) homolog, subfamily C, member 8 (DNAJC8), mRNA.	1.8643	Hs.433540	22826	heat shock protein binding;; protein folding;; unfolded protein binding
MAGOH	mago-nashi homolog, proliferation-associated (Drosophila) (MAGOH), mRNA.	1.8622	Hs.421576	4116	female gamete generation;; mRNA-nucleus export;; nuclear mRNA splicing, via spliceosome;; nucleus;; RNA binding;; sex determination;; transport	cell;; organelle
FBXO11	F-box protein 11 (FBXO11), transcript variant 3, mRNA.	1.8622	Hs.549201	80204	protein ubiquitination;; ubiquitin ligase complex;; ubiquitin-dependent protein catabolism;; ubiquitin-protein ligase activity	cell;; protein complex
PLK4	polo-like kinase 4 (Drosophila) (PLK4), mRNA.	1.8618	Hs.172052	10733	ATP binding;; protein amino acid phosphorylation;; protein binding;; protein serine/threonine kinase activity;; protein-tyrosine kinase activity;; regulation of cell cycle;; transferase activity
KIAA0179	KIAA0179	1.861	Hs.129621	23076	metal ion binding;; nucleolar preribosome, small subunit precursor;; nucleus;; rRNA processing;; superoxide dismutase activity;; superoxide metabolism	cell;; organelle;; protein complex
MRCL3	Myosin regulatory light chain MRCL3	1.8606	Hs.190086	10627	calcium ion binding;; motor activity;; muscle development;; muscle myosin;; myosin;; regulation of smooth muscle contraction	cell;; organelle
MGC23909	Hypothetical protein MGC23909	1.8606	Hs.355606	153339
EXOSC5	exosome component 5 (EXOSC5), mRNA.	1.8599	Hs.283741	56915	3'-5'-exoribonuclease activity;; cytoplasm;; exonuclease activity;; exosome (RNase complex);; hydrolase activity;; nucleolus;; RNA binding;; rRNA processing	cell;; organelle;; protein complex
LOC152485	Hypothetical protein LOC152485	1.8598	Hs.133916	152485	nucleic acid binding;; nucleus;; regulation of transcription, DNA-dependent;; zinc ion binding	cell;; organelle
RB1CC1	RB1-inducible coiled-coil 1 (RB1CC1), mRNA.	1.8589	Hs.196102	9821	kinase activity
TBRG4	transforming growth factor beta regulator 4 (TBRG4), transcript variant 3, mRNA.	1.8587	Hs.231411	9238	apoptosis;; ATP binding;; cell cycle arrest;; G1 phase of mitotic cell cycle;; positive regulation of cell proliferation;; protein kinase activity
TFAP4	transcription factor AP-4 (activating enhancer binding protein 4) (TFAP4), mRNA.	1.8586	Hs.513305	7023	development;; nucleus;; regulation of transcription from RNA polymerase II promoter;; RNA polymerase II transcription factor activity, enhancer binding;; transcription;; transcription coactivator activity	cell;; organelle
UCP1	uncoupling protein 1 (mitochondrial, proton carrier) (UCP1), nuclear gene encoding mitochondrial protein, mRNA.	1.8578	Hs.249211	7350	binding;; generation of precursor metabolites and energy;; integral to membrane;; membrane fraction;; mitochondrial inner membrane;; mitochondrial transport;; mitochondrion;; proton transport;; transport;; transporter activity	cell;; organelle
FLJ22595	hypothetical protein FLJ22595 (FLJ22595), mRNA.	1.8576	Hs.287702	80117	GTP binding;; small GTPase mediated signal transduction
H41	hypothetical protein H41 (H41), mRNA.	1.8575	Hs.518265	55573	cell proliferation;; cellular_component unknown;; molecular_function unknown	cellular_component unknown
ARID1A	AT rich interactive domain 1A (SWI- like) (ARID1A), transcript variant 3, mRNA.	1.8572	Hs.468972	8289	androgen receptor signaling pathway;; chromatin-mediated maintenance of transcription;; DNA binding;; estrogen receptor signaling pathway;; intracellular;; nucleosome mobilization;; nucleus;; protein binding;; SWI/SNF complex;; transcriptional activator activity	cell;; organelle;; protein complex
182-FIP	82-kD FMRP Interacting Protein (182-FIP), mRNA.	1.8571	Hs.462598	57532
	Human DNA sequence from clone RP1-189G13 on chromosome 20. Contains an RPL7A (60S ribosomal protein	1.8563
FZD8	frizzled homolog 8 (Drosophila) (FZD8), mRNA.	1.8559	Hs.302634	8325	development;; frizzled signaling pathway;; G-protein coupled receptor activity;; G-protein coupled receptor protein signaling pathway;; integral to membrane;; membrane;; Wnt receptor activity	cell
TSAP6	dudulin 2 (TSAP6), transcript variant 3, mRNA.	1.8558	Hs.20805	55240	early endosome;; electron transport;; endocytosis;; Golgi to plasma membrane transport;; integral to Golgi membrane;; plasma membrane;; regulated secretory pathway;; transporter activity;; vesicular fraction	cell;; organelle
PSMB6	proteasome (prosome, macropain) subunit, beta type, 6 (PSMB6), mRNA.	1.8556	Hs.77060	5694	cytosol;; proteasome core complex (sensu Eukaryota);; threonine endopeptidase activity;; ubiquitin-dependent protein catabolism	cell;; organelle;; protein complex
PLA2G3	phospholipase A2, group III (PLA2G3), mRNA.	1.8552	Hs.149623	50487	calcium ion binding;; calcium-dependent phospholipase A2 activity;; extracellular space;; hydrolase activity;; lipid catabolism;; phospholipid metabolism	extracellular region
MAP3K1	PREDICTED: mitogen-activated protein kinase kinase kinase 1 (MAP3K1), mRNA.	1.8546	Hs.508461	4214	ATP binding;; magnesium ion binding;; MAP kinase kinase kinase activity;; protein amino acid phosphorylation;; protein serine/threonine kinase activity;; protein ubiquitination;; transferase activity;; ubiquitin ligase complex;; ubiquitin-protein ligase activity;; zinc ion binding	cell;; protein complex
ELOVL5	ELOVL family member 5, elongation of long chain fatty acids (FEN1/Elo2, SUR4/Elo3-like, yeast) (ELOVL5), mRNA.	1.8546	Hs.520189	60481	integral to membrane	cell
ZNF317	zinc finger protein 317 (ZNF317), mRNA.	1.854	Hs.465829	57693	DNA binding;; nucleus;; regulation of transcription, DNA-dependent;; transcription;; zinc ion binding	cell;; organelle
MASS1	monogenic, audiogenic seizure susceptibility 1 homolog (mouse) (MASS1), mRNA.	1.8533	Hs.153692	84059	calcium ion binding;; cell communication;; cell-cell adhesion;; G-protein coupled receptor activity;; integral to membrane;; membrane;; neurogenesis;; neuropeptide signaling pathway;; receptor activity	cell
PAPSS1	3'-phosphoadenosine 5'-phosphosulfate synthase 1 (PAPSS1), mRNA.	1.8524	Hs.368610	9061	adenylyl-sulfate kinase activity;; ATP binding;; intracellular;; nucleobase, nucleoside, nucleotide and nucleic acid metabolism;; nucleotidyltransferase activity;; skeletal development;; sulfate adenylyltransferase (ATP) activity;; sulfate assimilation	cell
PCTK1	PCTAIRE protein kinase 1 (PCTK1), transcript variant 1, mRNA.	1.8522	Hs.496068	5127	ATP binding;; protein amino acid phosphorylation;; protein amino acid phosphorylation;; protein serine/threonine kinase activity;; protein serine/threonine kinase activity;; regulation of cell cycle;; transferase activity
RGS17	regulator of G-protein signalling 17 (RGS17), mRNA.	1.8507	Hs.166313	26575	membrane;; signal transducer activity;; signal transduction	cell
FLJ12443	hypothetical protein FLJ12443 (FLJ12443), mRNA.	1.8504	Hs.368853	79888	acyltransferase activity;; calcium ion binding;; metabolism;; motor activity;; muscle development;; myosin	cell;; organelle
EIF3S1	eukaryotic translation initiation factor 3, subunit 1 alpha, 35kDa (EIF3S1), mRNA.	1.849	Hs.404056	8669	eukaryotic translation initiation factor 3 complex;; protein biosynthesis;; regulation of translational initiation;; translation initiation factor activity	cell;; protein complex
NDUFS5	NADH dehydrogenase (ubiquinone) Fe-S protein 5, 15kDa (NADH-coenzyme Q reductase) (NDUFS5), mRNA.	1.8489	Hs.472185	4725	membrane fraction;; mitochondrial electron transport, NADH to ubiquinone;; mitochondrion;; NADH dehydrogenase (ubiquinone) activity;; NADH dehydrogenase activity;; oxidoreductase activity	cell;; organelle
DRD3	Dopamine receptor D3	1.8485	Hs.121478	1814	behavior;; dopamine receptor activity;; dopamine receptor activity;; dopamine receptor signaling pathway;; G-protein coupled receptor protein signaling pathway;; integral to membrane;; integral to plasma membrane;; plasma membrane;; receptor activity;; rhodopsin-like receptor activity;; signal transduction;; synaptic transmission	cell
NDUFS4	NADH dehydrogenase (ubiquinone) Fe-S protein 4, 18kDa (NADH-coenzyme Q reductase) (NDUFS4), mRNA.	1.8484	Hs.528222	4724	electron transport;; membrane fraction;; mitochondrial electron transport, NADH to ubiquinone;; mitochondrion;; NADH dehydrogenase (ubiquinone) activity;; NADH dehydrogenase activity	cell;; organelle
PTPN2	protein tyrosine phosphatase, non-receptor type 2 (PTPN2), transcript variant 1, mRNA.	1.8484	Hs.123352	5771	hydrolase activity;; protein amino acid dephosphorylation;; protein amino acid dephosphorylation;; protein tyrosine phosphatase activity;; protein tyrosine phosphatase activity;; receptor activity
AGPS	alkylglycerone phosphate synthase (AGPS), mRNA.	1.8469	Hs.516543	8540	alkylglycerone-phosphate synthase activity;; electron transport;; lipid biosynthesis;; lipid metabolism;; peroxisome;; transferase activity	cell;; organelle
ALG6	asparagine-linked glycosylation 6 homolog (yeast, alpha-1,3-glucosyltransferase) (ALG6), mRNA.	1.8467	Hs.80042	29929	endoplasmic reticulum;; integral to membrane;; N-linked glycosylation;; oligosaccharyl transferase activity;; transferase activity, transferring glycosyl groups	cell;; organelle
ATP2A2	ATPase, Ca++ transporting, cardiac muscle, slow twitch 2 (ATP2A2), transcript variant 1, mRNA.	1.8466	Hs.506759	488	ATP binding;; calcium ion binding;; calcium ion transport;; calcium-transporting ATPase activity;; cation transport;; cell adhesion;; endoplasmic reticulum;; epidermis development;; hydrolase activity;; hydrolase activity, acting on acid anhydrides, catalyzing transmembrane movement of substances;; integral to plasma membrane;; magnesium ion binding;; membrane;; membrane fraction;; metabolism;; m…	cell;; organelle
MOBKL1A	MOB1, Mps One Binder kinase activator-like 1A (yeast) (MOBKL1A), mRNA.	1.8466	Hs.31422	92597	nucleus	cell;; organelle
MRPL28	mitochondrial ribosomal protein L28 (MRPL28), nuclear gene encoding mitochondrial protein, mRNA.	1.8465	Hs.513230	10573	mitochondrion;; ribonucleoprotein complex;; structural constituent of ribosome	cell;; organelle;; protein complex
	MRNA full length insert cDNA clone EUROIMAGE 117929	1.8459	Hs.447814
LEPREL2	leprecan-like 2 (LEPREL2), mRNA.	1.8456	Hs.46458	10536	binding;; oxidoreductase activity;; oxidoreductase activity, acting on paired donors, with incorporation or reduction of molecular oxyge;; oxidoreductase activity, acting on single donors with incorporation of molecular oxygen, incorporati;; protein metabolism
ALOX15	arachidonate 15-lipoxygenase (ALOX15), mRNA.	1.8454	Hs.73809	246	arachidonate 15-lipoxygenase activity;; electron transport;; inflammatory response;; iron ion binding;; leukotriene biosynthesis;; lipid metabolism;; lipoxygenase activity;; oxidoreductase activity;; plasma membrane	cell
NT5C	5', 3'-nucleotidase, cytosolic (NT5C), mRNA.	1.8454	Hs.67201	30833	hydrolase activity;; magnesium ion binding;; nucleotide binding;; nucleotide metabolism;; nucleus;; regulation of transcription from RNA polymerase II promoter;; transcription corepressor activity;; transcription factor activity	cell;; organelle
LOC390998	PREDICTED: similar to 60S ribosomal protein L10 (QM protein) (Tumor suppressor QM) (Laminin receptor homolog) (LOC390998), mRNA.	1.8453
CHST11	Carbohydrate (chondroitin 4) sulfotransferase 11	1.8452	Hs.546386	50515	carbohydrate metabolism;; chondroitin 4-sulfotransferase activity;; Golgi apparatus;; integral to membrane;; transferase activity	cell;; organelle
STIM1	stromal interaction molecule 1 (STIM1), mRNA.	1.8443	Hs.501735	6786	cell-cell adhesion;; integral to plasma membrane;; negative regulation of cell cycle;; positive regulation of cell proliferation;; protein binding	cell
SHC1P1	SHC (Src homology 2 domain-containing) transforming protein 1 pseudogene 1	1.844
PMPCB	peptidase (mitochondrial processing) beta (PMPCB), mRNA.	1.8437	Hs.184211	9512	mitochondrial processing peptidase activity;; mitochondrion;; proteolysis and peptidolysis	cell;; organelle
PRO1992	PRO1992 protein	1.8429
FOXL1	forkhead box L1 (FOXL1), mRNA.	1.8423	Hs.533830	2300	development;; DNA bending activity;; nucleus;; regulation of transcription, DNA-dependent;; transcription;; transcription factor activity	cell;; organelle
RBP3	retinol binding protein 3, interstitial (RBP3), mRNA.	1.8422	Hs.114762	5949	extracellular matrix (sensu Metazoa);; fatty acid binding;; lipid metabolism;; proteolysis and peptidolysis;; retinoid binding;; serine-type peptidase activity;; transport;; visual perception	extracellular matrix;; extracellular region
LGALS12	Lectin, galactoside-binding, soluble, 12 (galectin 12)	1.8419	Hs.502774	85329	apoptosis;; nucleus;; sugar binding	cell;; organelle
DKFZP566E144	small fragment nuclease (DKFZP566E144), mRNA.	1.8417	Hs.7527	25996	3'-5' exonuclease activity;; hydrolase activity;; manganese ion binding;; mitochondrion;; nucleotide metabolism;; nucleus	cell;; organelle
bA255A11.1	bA255A11.10 (putative novel T cell receptor beta chain V region protein) (bA255A11.1), mRNA.	1.8411	Hs.521441	441394
SBZF3	Zinc finger protein SBZF3	1.8402	Hs.161840	57116	nucleic acid binding;; nucleus;; regulation of transcription, DNA-dependent	cell;; organelle
IMP-1	IGF-II mRNA-binding protein 1 (IMP-1), mRNA.	1.8396	Hs.144936	10642	nucleic acid binding
LISCH7	liver-specific bHLH-Zip transcription factor (LISCH7), transcript variant 3, mRNA.	1.8388	Hs.466507	51599	receptor activity
	MRNA from chromosome 5q21-22, clone:357Ex.	1.8381	Hs.26968
LOC56938	Transcription factor BMAL2	1.8371
ALCAM	Activated leukocyte cell adhesion molecule	1.8366	Hs.150693	214	antimicrobial humoral response (sensu Vertebrata);; cell adhesion;; integral to plasma membrane;; membrane fraction;; protein binding;; receptor binding;; signal transduction	cell
	Human DNA sequence from clone RP11-375F2 on chromosome 1 Contains a pseudogene similar to UBL1 (ubiq	1.8364
TTF2	transcription termination factor, RNA polymerase II (TTF2), mRNA.	1.8363	Hs.486818	8458	ATP binding;; DNA binding;; DNA-dependent ATPase activity;; helicase activity;; hydrolase activity;; nucleus;; RNA polymerase II transcription termination factor activity;; transcription elongation factor complex;; transcription termination	cell;; organelle;; protein complex
PGD	phosphogluconate dehydrogenase (PGD), mRNA.	1.8353	Hs.464071	5226	electron transporter activity;; NADP binding;; oxidoreductase activity;; pentose-phosphate shunt, oxidative branch;; phosphogluconate dehydrogenase (decarboxylating) activity
SPAG11	sperm associated antigen 11 (SPAG11), transcript variant H, mRNA.	1.8353	Hs.2717	10407	extracellular space;; molecular_function unknown;; spermatogenesis	extracellular region
NAT8	N-acetyltransferase 8 (camello like) (NAT8), mRNA.	1.8347	Hs.14637	9027	N-acetyltransferase activity;; response to drug
ARMCX5	armadillo repeat containing, X-linked 5 (ARMCX5), mRNA.	1.834	Hs.522729	64860	binding
H2AFV	H2A histone family, member V (H2AFV), transcript variant 4, mRNA.	1.8329	Hs.488189	94239	chromosome organization and biogenesis (sensu Eukaryota);; DNA binding;; nucleosome;; nucleosome assembly;; nucleus	cell;; organelle;; protein complex
ANKRD1	ankyrin repeat domain 1 (cardiac muscle) (ANKRD1), mRNA.	1.8318	Hs.448589	27063	defense response;; DNA binding;; nucleus;; signal transduction	cell;; organelle
RAD50	RAD50 homolog (S. cerevisiae) (RAD50), transcript variant 2, mRNA.	1.8314	Hs.242635	10111	3'-5' exonuclease activity;; ATP binding;; ATPase activity;; cell cycle;; chromosome, telomeric region;; double-strand break repair;; endonuclease activity;; hydrolase activity;; meiosis;; meiotic recombination;; Mre11 complex;; regulation of mitotic recombination;; single-stranded DNA specific endodeoxyribonuclease activity;; telomerase-dependent telomere maintenance	cell;; organelle;; protein complex
LIN7A	lin-7 homolog A (C. elegans) (LIN7A), mRNA.	1.8313	Hs.144333	8825	exocytosis;; membrane;; protein binding;; protein complex assembly;; protein transport;; synaptosome;; tight junction	cell
NCBP2	nuclear cap binding protein subunit 2, 20kDa (NCBP2), mRNA.	1.8306	Hs.240770	22916	mRNA processing;; mRNA-nucleus export;; nucleic acid binding;; nucleus;; RNA cap binding;; snRNA-nucleus export;; transport	cell;; organelle
NEDD4	neural precursor cell expressed, developmentally down-regulated 4 (NEDD4), mRNA.	1.8297	Hs.1565	4734	intracellular;; ligase activity;; ubiquitin cycle;; ubiquitin-protein ligase activity	cell
GRP58	glucose regulated protein, 58kDa (GRP58), mRNA.	1.8281	Hs.308709	2923	cysteine-type endopeptidase activity;; electron transport;; electron transporter activity;; endoplasmic reticulum;; isomerase activity;; phospholipase C activity;; protein disulfide isomerase activity;; protein-ER retention;; protein-nucleus import;; signal transduction	cell;; organelle
MDS018	hypothetical protein MDS018 (MDS018), mRNA.	1.8277	Hs.458922	60490
C1orf9	chromosome 1 open reading frame 9 (C1orf9), mRNA.	1.8272	Hs.204559	51430	hydrolase activity
PGAP1	GPI deacylase	1.8272	Hs.229988	80055	hydrolase activity
PLCB4	phospholipase C, beta 4 (PLCB4), transcript variant 2, mRNA.	1.8265	Hs.472101	5332	calcium ion binding;; hydrolase activity;; intracellular signaling cascade;; lipid catabolism;; lipid metabolism;; phosphoinositide phospholipase C activity;; signal transducer activity
EIF3S12	eukaryotic translation initiation factor 3, subunit 12 (EIF3S12), mRNA.	1.8262	Hs.314359	27335	nucleus;; protein biosynthesis;; translation initiation factor activity;; translational initiation	cell;; organelle
HSPC138	hypothetical protein HSPC138 (HSPC138), mRNA.	1.826	Hs.283322	51501
FADS2	fatty acid desaturase 2 (FADS2), mRNA.	1.8258	Hs.502745	9415	fatty acid biosynthesis;; fatty acid desaturation;; fatty acid desaturation;; integral to plasma membrane;; membrane;; membrane fraction;; oxidoreductase activity;; oxidoreductase activity, acting on paired donors, with oxidation of a pair of donors resulting in th	cell
FLJ10326	mitochondrial isoleucine tRNA synthetase (FLJ10326), mRNA.	1.825	Hs.262823	55699	ATP binding;; isoleucine-tRNA ligase activity;; isoleucyl-tRNA aminoacylation;; zinc ion binding
TRPA1	transient receptor potential cation channel, subfamily A, member 1 (TRPA1), mRNA.	1.8249	Hs.137674	8989	cation channel activity;; cation transport;; channel or pore class transporter activity;; integral to plasma membrane;; membrane;; membrane fraction;; sensory perception	cell
C12orf8	chromosome 12 open reading frame 8 (C12orf8), mRNA.	1.824	Hs.75841	10961	endoplasmic reticulum;; intracellular protein transport;; protein disulfide isomerase activity;; protein folding	cell;; organelle
FLJ12584	hypothetical protein FLJ12584 (FLJ12584), mRNA.	1.8235	Hs.471610	80210	binding;; nucleus	cell;; organelle
TMEM14C	transmembrane protein 14C (TMEM14C), mRNA.	1.8225	Hs.519557	51522	integral to membrane;; membrane;; molecular_function unknown	cell
C18orf4	chromosome 18 open reading frame 4 (C18orf4), mRNA.	1.8219	Hs.124673	92126	integral to membrane;; sulfotransferase activity;; transferase activity	cell
CLDN14	claudin 14 (CLDN14), transcript variant 2, mRNA.	1.8218	Hs.505146	23562	integral to membrane;; membrane;; perception of sound;; protein complex assembly;; structural molecule activity;; tight junction	cell
ZNF84	zinc finger protein 84 (HPF2) (ZNF84), mRNA.	1.8214	Hs.445019	7637	DNA binding;; nucleus;; regulation of transcription, DNA-dependent;; transcription;; zinc ion binding	cell;; organelle
PSMD11	proteasome (prosome, macropain) 26S subunit, non-ATPase, 11 (PSMD11), mRNA.	1.8213	Hs.443379	5717	binding;; proteasome complex (sensu Eukaryota)	cell;; organelle;; protein complex
PTPN11	protein tyrosine phosphatase, non-receptor type 11 (Noonan syndrome 1) (PTPN11), mRNA.	1.8209	Hs.506852	5781	hydrolase activity;; intracellular signaling cascade;; non-membrane spanning protein tyrosine phosphatase activity;; perception of sound;; protein amino acid dephosphorylation;; protein binding
SH3BP4	SH3-domain binding protein 4 (SH3BP4), mRNA.	1.8207	Hs.516777	23677	cell cycle;; endocytosis;; nucleus;; signal transducer activity	cell;; organelle
PS1D	putative S1 RNA binding domain protein (PS1D), mRNA.	1.8207	Hs.524094	51538	helicase activity;; nucleic acid binding;; RNA binding
CDA	cytidine deaminase (CDA), mRNA.	1.8199	Hs.466910	978	cytidine deaminase activity;; cytidine metabolism;; hydrolase activity;; nucleobase, nucleoside, nucleotide and nucleic acid metabolism;; zinc ion binding
SIX3	sine oculis homeobox homolog 3 (Drosophila) (SIX3), mRNA.	1.8196	Hs.227277	6496	brain development;; development;; nucleus;; regulation of transcription, DNA-dependent;; transcription factor activity;; visual perception	cell;; organelle
KHDRBS2	KH domain containing, RNA binding, signal transduction associated 2 (KHDRBS2), mRNA.	1.8186	Hs.519794	202559	nucleic acid binding
HN1	hematological and neurological expressed 1 (HN1), transcript variant 2, mRNA.	1.8185	Hs.532803	51155
KIF13A	kinesin family member 13A (KIF13A), mRNA.	1.8184	Hs.189915	63971	ATP binding;; microtubule associated complex;; microtubule motor activity;; microtubule-based movement;; protein transport	cell;; organelle;; protein complex
SFRP1	secreted frizzled-related protein 1 (SFRP1), mRNA.	1.8178	Hs.213424	6422	anti-apoptosis;; extracellular space;; membrane;; morphogenesis;; signal transduction;; transmembrane receptor activity	cell;; extracellular region
MRPL19	mitochondrial ribosomal protein L19 (MRPL19), nuclear gene encoding mitochondrial protein, mRNA.	1.8171	Hs.44024	9801	cytosolic large ribosomal subunit (sensu Eukaryota);; mitochondrion;; protein biosynthesis;; ribosome;; structural constituent of ribosome	cell;; organelle;; protein complex
IL6ST	Interleukin 6 signal transducer (gp130, oncostatin M receptor)	1.8171	Hs.532082	3572	cell surface receptor linked signal transduction;; immune response;; integral to plasma membrane;; interleukin-6 receptor activity;; oncostatin-M receptor activity;; plasma membrane;; receptor activity	cell
UBE2N	ubiquitin-conjugating enzyme E2N (UBC13 homolog, yeast) (UBE2N), mRNA.	1.817	Hs.524630	7334	ligase activity;; ubiquitin conjugating enzyme activity;; ubiquitin cycle;; ubiquitin-protein ligase activity
DUSP6	dual specificity phosphatase 6 (DUSP6), transcript variant 2, mRNA.	1.8169	Hs.298654	1848	cytoplasm;; hydrolase activity;; inactivation of MAPK;; MAP kinase phosphatase activity;; protein amino acid dephosphorylation;; protein serine/threonine phosphatase activity;; protein tyrosine phosphatase activity;; regulation of cell cycle;; soluble fraction	cell
NDUFV2	NADH dehydrogenase (ubiquinone) flavoprotein 2, 24kDa (NDUFV2), mRNA.	1.8169	Hs.464572	4729	electron carrier activity;; membrane fraction;; mitochondrial electron transport, NADH to ubiquinone;; mitochondrion;; NADH dehydrogenase (ubiquinone) activity;; NADH dehydrogenase activity;; neurogenesis;; oxidoreductase activity	cell;; organelle
FSHPRH1	FSH primary response (LRPR1, rat) homolog 1	1.8167
NR5A2	nuclear receptor subfamily 5, group A, member 2 (NR5A2), transcript variant 2, mRNA.	1.8164	Hs.33446	2494	morphogenesis;; nucleus;; nucleus;; regulation of transcription, DNA-dependent;; RNA polymerase II transcription factor activity, enhancer binding;; steroid hormone receptor activity;; transcription;; transcription factor activity;; transcription from RNA polymerase II promoter	cell;; organelle
MMP15	matrix metalloproteinase 15 (membrane-inserted) (MMP15), mRNA.	1.8163	Hs.80343	4324	enzyme activator activity;; extracellular matrix (sensu Metazoa);; integral to plasma membrane;; metalloendopeptidase activity;; protein modification;; proteolysis and peptidolysis;; zinc ion binding	cell;; extracellular matrix;; extracellular region
C9orf39	chromosome 9 open reading frame 39 (C9orf39), mRNA.	1.816	Hs.435381	54875	membrane;; signal transduction;; two-component sensor molecule activity	cell
DKFZp547K1113	Hypothetical protein DKFZp547K1113	1.8157	Hs.459311	374655	nucleic acid binding;; nucleus;; zinc ion binding	cell;; organelle
NELL2	NEL-like 2 (chicken) (NELL2), mRNA.	1.8155	Hs.505326	4753	calcium ion binding;; cell adhesion;; extracellular region;; structural molecule activity	extracellular region
FLJ23053	hypothetical protein FLJ23053 (FLJ23053), mRNA.	1.8152
BCOR	BCL6 co-repressor (BCOR), transcript variant 1, mRNA.	1.8151	Hs.186424	54880	chromatin modification;; histone deacetylase binding;; negative regulation of transcription, DNA-dependent;; nucleus;; transcription;; transcription corepressor activity;; transcription factor binding	cell;; organelle
C6orf49	Chromosome 6 open reading frame 49	1.8144	Hs.525899	29964	zinc ion binding
ANXA5	annexin A5 (ANXA5), mRNA.	1.8143	Hs.480653	308	blood coagulation;; calcium ion binding;; calcium-dependent phospholipid binding;; negative regulation of coagulation;; phospholipase inhibitor activity
KIAA0258	KIAA0258	1.8129	Hs.47313	9827
PHF7	PHD finger protein 7 (PHF7), transcript variant 2, mRNA.	1.8128	Hs.372719	51533	DNA binding;; protein ubiquitination;; regulation of transcription, DNA-dependent;; ubiquitin ligase complex;; ubiquitin-protein ligase activity;; zinc ion binding	cell;; protein complex
ANP32C	acidic (leucine-rich) nuclear phosphoprotein 32 family, member C (ANP32C), mRNA.	1.812	Hs.518929	23520
FLJ20485	hypothetical protein FLJ20485 (FLJ20485), mRNA.	1.8118	Hs.520619	54517	lyase activity;; pseudouridylate synthase activity;; tRNA processing
ASF1A	ASF1 anti-silencing function 1 homolog A (S. cerevisiae) (ASF1A), mRNA.	1.8113	Hs.292316	25842	chromatin binding;; loss of chromatin silencing;; nucleus	cell;; organelle
RPL36AL	ribosomal protein L36a-like (RPL36AL), mRNA.	1.8113	Hs.444749	6166	protein biosynthesis;; ribosome;; structural constituent of ribosome	cell;; organelle;; protein complex
DHX35	DEAH (Asp-Glu-Ala-His) box polypeptide 35 (DHX35), mRNA.	1.8109	Hs.444520	60625	ATP binding;; ATP-dependent helicase activity;; hydrolase activity;; nucleic acid binding
KNS2	Kinesin 2 60/70kDa	1.8098	Hs.20107	3831	binding;; kinesin complex;; kinesin complex;; microtubule motor activity;; protein binding	cell;; organelle;; protein complex
TFCP2	transcription factor CP2 (TFCP2), mRNA.	1.8096	Hs.48849	7024	cellular_component unknown;; regulation of transcription from RNA polymerase II promoter;; transcription factor activity	cellular_component unknown
ETV1	Ets variant gene 1	1.8085	Hs.22634	2115	nucleus;; regulation of transcription, DNA-dependent;; transcription;; transcription factor activity;; transcription from RNA polymerase II promoter	cell;; organelle
HOXA3	homeo box A3 (HOXA3), transcript variant 3, mRNA.	1.808	Hs.533357	3200	development;; nucleus;; regulation of transcription, DNA-dependent;; transcription factor activity	cell;; organelle
PMF1	Polyamine-modulated factor 1	1.8077	Hs.530479	11243
NBS1	Nijmegen breakage syndrome 1 (nibrin) (NBS1), mRNA.	1.8076	Hs.492208	4683	cell cycle checkpoint;; damaged DNA binding;; double-strand break repair;; nucleus	cell;; organelle
	Homo sapiens hepatoma-derived growth factor (high-mobility group protein 1-like) (HDGF), mRNA	1.8071
RRS1	RRS1 ribosome biogenesis regulator homolog (S. cerevisiae) (RRS1), mRNA.	1.806	Hs.71827	23212	nucleus;; ribosome biogenesis	cell;; organelle
	Transcribed locus, strongly similar to XP_530276.1 LOC458136 [Pan troglodytes]	1.8058	Hs.9842
TCFL5	transcription factor-like 5 (basic helix-loop-helix) (TCFL5), mRNA.	1.8056	Hs.30696	10732	nucleus;; nucleus;; protein binding;; protein binding;; regulation of cell differentiation;; regulation of cell differentiation;; regulation of cell proliferation;; regulation of cell proliferation;; regulation of transcription, DNA-dependent;; spermatogenesis;; spermatogenesis;; transcription;; transcription factor activity;; transcription from RNA polymerase II promoter	cell;; organelle
ADAM12	a disintegrin and metalloproteinase domain 12 (meltrin alpha) (ADAM12), transcript variant 1, mRNA.	1.8053	Hs.386283	8038	cell adhesion;; integral to membrane;; metalloendopeptidase activity;; myoblast fusion;; plasma membrane;; protein binding;; proteolysis and peptidolysis;; zinc ion binding	cell
FKBP10	FK506 binding protein 10, 65 kDa (FKBP10), mRNA.	1.8052	Hs.463035	60681	calcium ion binding;; endoplasmic reticulum;; isomerase activity;; peptidyl-prolyl cis-trans isomerase activity;; protein folding	cell;; organelle
	Homo sapiens PAC clone RP5-979P20 from 7q33-q35	1.8049
TPP2	tripeptidyl peptidase II (TPP2), mRNA.	1.8048	Hs.432424	7174	aminopeptidase activity;; cytoplasm;; D-alanyl-D-alanine endopeptidase activity;; peptidase activity;; proteolysis and peptidolysis;; subtilase activity;; tripeptidyl-peptidase II activity	cell
PHF20L1	PHD finger protein 20-like 1 (PHF20L1), transcript variant 1, mRNA.	1.8046	Hs.304362	51105	DNA binding;; nucleic acid binding;; nucleus;; regulation of transcription, DNA-dependent	cell;; organelle
DNMT2	DNA (cytosine-5-)-methyltransferase 2 (DNMT2), transcript variant f, mRNA.	1.8044	Hs.351665	1787	DNA (cytosine-5-)-methyltransferase activity;; DNA binding;; DNA methylation;; nucleus;; nucleus	cell;; organelle
MPP5	membrane protein, palmitoylated 5 (MAGUK p55 subfamily member 5) (MPP5), mRNA.	1.8038	Hs.509699	64398	membrane;; protein binding	cell
PDK1	pyruvate dehydrogenase kinase, isoenzyme 1 (PDK1), nuclear gene encoding mitochondrial protein, mRNA.	1.8032	Hs.470633	5163	[pyruvate dehydrogenase (lipoamide)] kinase activity;; ATP binding;; glucose metabolism;; mitochondrion;; protein amino acid phosphorylation;; protein kinase activity;; small GTPase mediated signal transduction;; transferase activity	cell;; organelle
MRPL39	mitochondrial ribosomal protein L39 (MRPL39), nuclear gene encoding mitochondrial protein, transcript variant 1, mRNA.	1.8024	Hs.420696	54148	biological_process unknown;; mitochondrial ribosome;; mitochondrion;; ribonucleoprotein complex;; structural constituent of ribosome	cell;; organelle;; protein complex
MRPS35	mitochondrial ribosomal protein S35 (MRPS35), nuclear gene encoding mitochondrial protein, mRNA.	1.8019	Hs.311072	60488	mitochondrion;; structural constituent of ribosome	cell;; organelle
LOC283761	Hypothetical protein LOC283761	1.8019	Hs.459288	283761
MLLT4	Myeloid/lymphoid or mixed-lineage leukemia (trithorax homolog, Drosophila); translocated to, 4	1.8018	Hs.549055	4301	cell adhesion;; cell adhesion;; cell-cell signaling;; intercellular junction;; motor activity;; myosin;; protein binding;; protein C-terminus binding;; signal transduction;; signal transduction	cell;; organelle
SQLE	squalene epoxidase (SQLE), mRNA.	1.8015	Hs.71465	6713	aromatic compound metabolism;; electron transport;; integral to membrane;; metabolism;; microsome;; squalene monooxygenase activity;; sterol biosynthesis	cell
EVA1	epithelial V-like antigen 1 (EVA1), transcript variant 1, mRNA.	1.8012	Hs.116651	10205	cell adhesion;; cytoskeleton;; homophilic cell adhesion;; integral to membrane;; membrane;; morphogenesis;; protein binding	cell;; organelle
TBCD	tubulin-specific chaperone d (TBCD), mRNA.	1.8011	Hs.464391	6904	beta-tubulin folding;; binding;; chaperone binding;; microtubule;; mitotic chromosome condensation;; protein folding	cell;; organelle
KIF14	PREDICTED: kinesin family member 14 (KIF14), mRNA.	1.8004	Hs.3104	9928	ATP binding;; microtubule associated complex;; microtubule motor activity;; microtubule-based movement	cell;; organelle;; protein complex
ALAS2	aminolevulinate, delta-, synthase 2 (sideroblastic/hypochromic anemia) (ALAS2), nuclear gene encoding mitochondrial protein, mRNA.	1.8	Hs.522666	212	5-aminolevulinate synthase activity;; acyltransferase activity;; biosynthesis;; heme biosynthesis;; heme biosynthesis;; mitochondrion;; transferase activity, transferring nitrogenous groups	cell;; organelle
SSRP1	structure specific recognition protein 1 (SSRP1), mRNA.	1.7993	Hs.523680	6749	chromatin;; DNA binding;; nucleus;; regulation of transcription, DNA-dependent	cell;; organelle
LOC442159	PREDICTED: similar to Rpl7a protein (LOC442159), mRNA.	1.7992	Hs.535174	442159
TAF7	TAF7 RNA polymerase II, TATA box binding protein (TBP)-associated factor, 55kDa (TAF7), mRNA.	1.7987	Hs.438838	6879	general RNA polymerase II transcription factor activity;; nucleus;; protein binding;; regulation of transcription, DNA-dependent;; transcription coactivator activity;; transcription factor activity;; transcription factor TFIID complex	cell;; organelle;; protein complex
	Homo sapiens rpL7a pseudogene, clone 3a	1.7979
SCC-112	SCC-112 protein (SCC-112), mRNA.	1.7978	Hs.331431	23244	binding;; mitotic chromosome condensation
BTAF1	BTAF1 RNA polymerase II, B-TFIID transcription factor-associated, 170kDa (Mot1 homolog, S. cerevisiae) (BTAF1), mRNA.	1.7975	Hs.500526	9044	ATP binding;; helicase activity;; hydrolase activity;; negative regulation of transcription;; nucleus;; transcription factor activity	cell;; organelle
PPARBP	PPAR binding protein (PPARBP), mRNA.	1.7973	Hs.462956	5469	androgen receptor signaling pathway;; DNA binding;; ligand-dependent nuclear receptor transcription coactivator activity;; mediator complex;; nucleus;; receptor activity;; regulation of transcription, DNA-dependent;; RNA polymerase II transcription mediator activity;; thyroid hormone receptor binding;; transcription;; transcription initiation from RNA polymerase II promoter;; transcriptional acti…	cell;; organelle;; protein complex
FZD3	frizzled homolog 3 (Drosophila) (FZD3), mRNA.	1.7955	Hs.40735	7976	cell proliferation;; development;; frizzled signaling pathway;; G-protein coupled receptor activity;; G-protein coupled receptor protein signaling pathway;; integral to plasma membrane;; membrane;; Wnt receptor activity	cell
DHX36	DEAH (Asp-Glu-Ala-His) box polypeptide 36 (DHX36), mRNA.	1.7942	Hs.446270	170506	ATP binding;; ATP-dependent helicase activity;; hydrolase activity;; nucleic acid binding
CENTB2	centaurin, beta 2 (CENTB2), mRNA.	1.7941	Hs.478746	23527	GTPase activator activity;; regulation of GTPase activity
FLJ22795	hypothetical protein FLJ22795 (FLJ22795), mRNA.	1.794	Hs.513087	80154	biological_process unknown;; cellular_component unknown;; molecular_function unknown	cellular_component unknown
SULT1A3	sulfotransferase family, cytosolic, 1A, phenol-preferring, member 3 (SULT1A3), transcript variant 1, mRNA.	1.7934	Hs.460587	6818	aryl sulfotransferase activity;; catecholamine metabolism;; cytoplasm;; lipid metabolism;; steroid metabolism;; synaptic transmission;; transferase activity	cell
SYBL1	synaptobrevin-like 1 (SYBL1), mRNA.	1.7931	Hs.24167	6845	endoplasmic reticulum;; Golgi apparatus;; integral to membrane;; integral to membrane;; protein transport;; regulation of transcription, DNA-dependent;; transcription factor activity;; vesicle-mediated transport	cell;; organelle
SLC38A2	solute carrier family 38, member 2 (SLC38A2), mRNA.	1.793	Hs.221847	54407	amino acid transport;; amino acid-polyamine transporter activity;; integral to membrane;; membrane;; oxygen transport;; oxygen transporter activity;; transport	cell
MGAT4A	mannosyl (alpha-1,3-)-glycoprotein beta-1,4-N-acetylglucosaminyltransferase, isoenzyme A (MGAT4A), mRNA.	1.7913	Hs.177576	493753	alpha-1,3-mannosylglycoprotein 4-beta-N-acetylglucosaminyltransferase activity;; carbohydrate metabolism;; membrane;; N-glycan processing;; transferase activity, transferring hexosyl groups	cell
ACIN1	apoptotic chromatin condensation inducer 1 (ACIN1), mRNA.	1.791	Hs.124490	22985	apoptosis;; apoptotic chromosome condensation;; ATPase activity;; DNA binding;; enzyme binding;; erythrocyte differentiation;; nucleus;; positive regulation of monocyte differentiation	cell;; organelle
UCN	urocortin (UCN), mRNA.	1.7903	Hs.534363	7349	extracellular region;; G-protein coupled receptor protein signaling pathway;; neuropeptide hormone activity	extracellular region
RACGAP1	Rac GTPase activating protein 1 (RACGAP1), mRNA.	1.7899	Hs.505469	29127	electron transport;; electron transporter activity;; GTPase activator activity;; intracellular signaling cascade;; iron ion binding
BMP2K	BMP2 inducible kinase (BMP2K), transcript variant 1, mRNA.	1.7897	Hs.146551	55589	ATP binding;; nucleus;; protein amino acid phosphorylation;; protein serine/threonine kinase activity;; transferase activity	cell;; organelle
GMDS	GDP-mannose 4,6-dehydratase (GMDS), mRNA.	1.7896	Hs.144496	2762	'de novo' GDP-L-fucose biosynthesis;; biosynthesis;; carbohydrate metabolism;; cytoplasm;; GDP-mannose 4,6-dehydratase activity;; leukocyte cell adhesion;; lyase activity	cell
IPLA2(GAMMA)	intracellular membrane-associated calcium-independent phospholipase A2 gamma (IPLA2(GAMMA)), mRNA.	1.7896	Hs.418133	50640	ATP binding;; ATP binding;; calcium-independent phospholipase A2 activity;; calcium-independent phospholipase A2 activity;; catalytic activity;; fatty acid metabolism;; fatty acid metabolism;; intracellular;; intracellular;; membrane fraction;; membrane fraction;; nutrient reservoir activity;; peroxisomal membrane;; peroxisomal membrane	cell;; organelle
VAV3	vav 3 oncogene (VAV3), mRNA.	1.7896	Hs.267659	10451	diacylglycerol binding;; GTPase activator activity;; guanyl-nucleotide exchange factor activity;; intracellular signaling cascade;; SH3/SH2 adaptor activity;; small GTPase mediated signal transduction
RCN2	reticulocalbin 2, EF-hand calcium binding domain (RCN2), mRNA.	1.7894	Hs.79088	5955	calcium ion binding;; endoplasmic reticulum;; protein binding	cell;; organelle
PRODH	proline dehydrogenase (proline oxidase)	1.7882
TRIM45	tripartite motif-containing 45 (TRIM45), mRNA.	1.7878	Hs.301526	80263	ATP synthesis coupled proton transport;; hydrogen-transporting ATP synthase activity, rotational mechanism;; hydrogen-transporting ATPase activity, rotational mechanism;; protein ubiquitination;; proton-transporting two-sector ATPase complex;; ubiquitin ligase complex;; ubiquitin-protein ligase activity;; zinc ion binding	cell;; protein complex
CKS2	CDC28 protein kinase regulatory subunit 2 (CKS2), mRNA.	1.7877	Hs.83758	1164	cell cycle;; cell proliferation;; cyclin-dependent protein kinase activity;; cytokinesis;; regulation of cyclin dependent protein kinase activity
NTHL1	nth endonuclease III-like 1 (E. coli) (NTHL1), mRNA.	1.7875	Hs.66196	4913	base-excision repair;; carbohydrate metabolism;; DNA binding;; DNA N-glycosylase activity;; DNA-(apurinic or apyrimidinic site) lyase activity;; endonuclease activity;; hydrolase activity, acting on glycosyl bonds;; lyase activity;; nucleotide-excision repair, DNA incision, 5'-to lesion;; nucleus	cell;; organelle
NXN	nucleoredoxin (NXN), mRNA.	1.787	Hs.527989	64359	electron transport;; electron transporter activity
MULK	multiple substrate lipid kinase (MULK), mRNA.	1.7869	Hs.260238	55750	diacylglycerol kinase activity;; protein kinase C activation
MC2R	melanocortin 2 receptor (adrenocorticotropic hormone) (MC2R), mRNA.	1.7868	Hs.248144	4158	adrenocorticotropin receptor activity;; G-protein signaling, coupled to cyclic nucleotide second messenger;; integral to plasma membrane;; receptor activity;; rhodopsin-like receptor activity;; signal transduction	cell
RPF1	RNA processing factor 1 (RPF1), mRNA.	1.7862	Hs.481202	80135
EIF3S9	eukaryotic translation initiation factor 3, subunit 9 eta, 116kDa (EIF3S9), transcript variant 2, mRNA.	1.7844	Hs.371001	8662	eukaryotic translation initiation factor 3 complex;; nucleic acid binding;; protein biosynthesis;; RNA binding;; translation initiation factor activity;; translation initiation factor activity;; translational initiation;; translational initiation	cell;; protein complex
LOC492304	putative insulin-like growth factor II associated protein (LOC492304), mRNA.	1.7842	Hs.523414	492304	biological_process unknown;; cellular_component unknown;; growth factor activity;; insulin-like growth factor binding	cellular_component unknown
	Homo sapiens hypothetical gene supported by XM_013175 (LOC65939), mRNA	1.7837
PARP8	poly (ADP-ribose) polymerase family, member 8 (PARP8), mRNA.	1.7835	Hs.369581	79668
DDX1	DEAD (Asp-Glu-Ala-Asp) box polypeptide 1 (DDX1), mRNA.	1.7833	Hs.440599	1653	ATP binding;; ATP-dependent helicase activity;; cellular_component unknown;; development;; glycolysis;; hydrolase activity;; phosphoglycerate kinase activity;; regulation of translational initiation;; ribosome biogenesis;; RNA binding;; RNA helicase activity;; spliceosome assembly	cellular_component unknown
MGC21654	unknown MGC21654 product (MGC21654), mRNA.	1.7816	Hs.492716	93594
CHP	calcium binding protein P22 (CHP), mRNA.	1.7814	Hs.406234	11261	calcium ion binding;; potassium channel regulator activity;; potassium ion transport;; small GTPase mediated signal transduction
TOP1	topoisomerase (DNA) I (TOP1), mRNA.	1.7811	Hs.472737	7150	DNA topoisomerase type I activity;; DNA topological change;; DNA unwinding
GPR50	G protein-coupled receptor 50 (GPR50), mRNA.	1.781	Hs.158329	9248	cell-cell signaling;; G-protein coupled receptor protein signaling pathway;; G-protein coupled receptor protein signaling pathway;; integral to membrane;; integral to plasma membrane;; melatonin receptor activity;; receptor activity;; signal transduction	cell
EXOSC2	exosome component 2 (EXOSC2), mRNA.	1.7808	Hs.546354	23404	3'-5'-exoribonuclease activity;; 7S RNA binding;; cytoplasm;; exonuclease activity;; exosome (RNase complex);; hydrolase activity;; nucleus;; rRNA processing	cell;; organelle;; protein complex
NCR2	natural cytotoxicity triggering receptor 2 (NCR2), mRNA.	1.7807	Hs.194721	9436	cellular defense response;; integral to plasma membrane;; signal transduction;; transmembrane receptor activity	cell
SCAMP1	secretory carrier membrane protein 1 (SCAMP1), transcript variant 2, mRNA.	1.7805	Hs.482587	9522	integral to membrane;; membrane fraction;; post-Golgi transport;; protein transport	cell
AFG3L2	AFG3 ATPase family gene 3-like 2 (yeast) (AFG3L2), nuclear gene encoding mitochondrial protein, mRNA.	1.7801	Hs.528996	10939	ATP binding;; integral to membrane;; membrane;; metalloendopeptidase activity;; mitochondrion;; nucleoside-triphosphatase activity;; nucleotide binding;; protein catabolism;; proteolysis and peptidolysis;; unfolded protein binding;; zinc ion binding	cell;; organelle
SNAP29	synaptosomal-associated protein, 29kDa (SNAP29), mRNA.	1.78	Hs.108002	9342
RASA1	RAS p21 protein activator (GTPase activating protein) 1 (RASA1), transcript variant 2, mRNA.	1.7794	Hs.292524	5921	intracellular signaling cascade;; Ras GTPase activator activity
EDIL3	EGF-like repeats and discoidin I-like domains 3 (EDIL3), mRNA.	1.7793	Hs.482730	10085	calcium ion binding;; cell adhesion;; development;; integrin binding;; protein binding
	Human DNA sequence from clone RP11-375F2 on chromosome 1 Contains a pseudogene similar to UBL1 (ubiq	1.7791
SLC35A5	solute carrier family 35, member A5 (SLC35A5), mRNA.	1.779	Hs.237480	55032	Golgi membrane;; integral to membrane;; nucleotide-sugar transport;; nucleotide-sugar transporter activity;; sugar porter activity	cell;; organelle
PRKD2	protein kinase D2 (PRKD2), mRNA.	1.7788	Hs.466987	25865	ATP binding;; diacylglycerol binding;; intracellular;; intracellular signaling cascade;; protein amino acid phosphorylation;; protein serine/threonine kinase activity;; transferase activity	cell
FLJ11193	hypothetical protein FLJ11193 (FLJ11193), mRNA.	1.7785	Hs.519246	55322
ASAM	adipocyte-specific adhesion molecule (ASAM), mRNA.	1.7782	Hs.504187	79827
C13orf10	Chromosome 13 open reading frame 10	1.7781	Hs.131715	64062	nucleic acid binding
CXorf17	Chromosome X open reading frame 17	1.7765	Hs.272803	54954
FLJ22624	FLJ22624 protein (FLJ22624), mRNA.	1.7755	Hs.209715	79866
MALT1	mucosa associated lymphoid tissue lymphoma translocation gene 1 (MALT1), transcript variant 2, mRNA.	1.7751	Hs.180566	10892	activation of NF-kappaB-inducing kinase;; anti-apoptosis;; caspase activity;; defense response;; intracellular;; peptidase activity;; positive regulation of I-kappaB kinase/NF-kappaB cascade;; protein binding;; proteolysis and peptidolysis;; signal transducer activity;; signal transduction	cell
RPL38	ribosomal protein L38 (RPL38), mRNA.	1.775	Hs.380953	85001	protein biosynthesis;; ribosome;; structural constituent of ribosome	cell;; organelle;; protein complex
RBM11	RNA binding motif protein 11 (RBM11), mRNA.	1.7742	Hs.283828	54033	RNA binding
USP46	Ubiquitin specific protease 46	1.774	Hs.331478	64854	cysteine-type endopeptidase activity;; ubiquitin cycle;; ubiquitin thiolesterase activity;; ubiquitin-dependent protein catabolism
	CDNA FLJ36931 fis, clone BRACE2005290	1.7737	Hs.143503
ATR	ataxia telangiectasia and Rad3 related (ATR), mRNA.	1.7735	Hs.271791	545	binding;; cell cycle;; cell cycle checkpoint;; development;; DNA repair;; protein kinase activity
PRDX6	peroxiredoxin 6 (PRDX6), mRNA.	1.7734	Hs.120	9588	cytosol;; hydrolase activity;; lipid catabolism;; lysosome;; oxidoreductase activity;; peroxidase activity;; phospholipase A2 activity;; phospholipid catabolism;; response to oxidative stress	cell;; organelle
FLJ20203	Hypothetical protein FLJ20203	1.7727	Hs.516775	54856	DNA binding;; nucleus;; regulation of transcription, DNA-dependent	cell;; organelle
SNX24	sorting nexing 24 (SNX24), mRNA.	1.7724	Hs.483200	28966	intracellular signaling cascade;; protein transport
RPL3L	ribosomal protein L3-like (RPL3L), mRNA.	1.772	Hs.159191	6123	protein biosynthesis;; ribosome;; RNA binding;; structural constituent of ribosome	cell;; organelle;; protein complex
	Hypothetical LOC389019	1.7717	Hs.171244	389019
CYP19A1	cytochrome P450, family 19, subfamily A, polypeptide 1 (CYP19A1), transcript variant 1, mRNA.	1.7714	Hs.511367	1588	aromatase activity;; electron transport;; electron transporter activity;; membrane;; membrane fraction;; microsome;; monooxygenase activity;; oxygen binding;; steroid biosynthesis;; transport;; unspecific monooxygenase activity	cell
SFRS2IP	splicing factor, arginine/serine-rich 2, interacting protein (SFRS2IP), mRNA.	1.7713	Hs.210367	9169	DNA-directed RNA polymerase II, core complex;; mRNA processing;; RNA splicing	cell;; organelle;; protein complex
	Homo sapiens mRNA, chromosome 1 specific transcript KIAA0484	1.77
	Human DNA sequence from clone RP11-114G1 on chromosome 13q31.3-33.1 Contains a pseudogene similar to	1.7694
FLJ20516	timeless-interacting protein (FLJ20516), mRNA.	1.7692	Hs.426696	54962
CASK	Calcium/calmodulin-dependent serine protein kinase (MAGUK family)	1.769	Hs.495984	8573	actin cytoskeleton;; ATP binding;; calmodulin binding;; cell adhesion;; guanylate kinase activity;; plasma membrane;; protein amino acid phosphorylation;; protein binding;; protein serine/threonine kinase activity;; protein-tyrosine kinase activity;; transferase activity	cell;; organelle
POLR3D	polymerase (RNA) III (DNA directed) polypeptide D, 44kDa (POLR3D), mRNA.	1.7685	Hs.148342	661	DNA binding;; DNA-directed RNA polymerase activity;; nucleus;; regulation of cell cycle;; transcription;; transferase activity;; tRNA metabolism	cell;; organelle
NUP50	nucleoporin 50kDa (NUP50), transcript variant 3, mRNA.	1.7685	Hs.475103	10762	integral to membrane;; nuclear pore;; nucleus;; outer membrane;; porin activity;; protein transport	cell;; organelle
APEX2	APEX nuclease (apurinic/apyrimidinic endonuclease) 2 (APEX2), nuclear gene encoding mitochondrial protein, mRNA.	1.7683	Hs.154149	27301	DNA repair;; endonuclease activity;; zinc ion binding
TM4SF6	transmembrane 4 superfamily member 6 (TM4SF6), mRNA.	1.7679	Hs.43233	7105	cell motility;; integral to membrane;; positive regulation of I-kappaB kinase/NF-kappaB cascade;; signal transducer activity	cell
RFX5	regulatory factor X, 5 (influences HLA class II expression) (RFX5), mRNA.	1.7678	Hs.166891	5993	nucleus;; regulation of transcription, DNA-dependent;; transcription;; transcription coactivator activity;; transcription factor activity;; transcription from RNA polymerase II promoter	cell;; organelle
VCP	valosin-containing protein (VCP), mRNA.	1.7678	Hs.529782	7415	ATP binding;; ATPase activity;; cytosol;; endoplasmic reticulum;; ER-associated protein catabolism;; establishment of protein localization;; Golgi apparatus;; hydrolase activity;; lipid binding;; nucleotide binding;; nucleus;; protein binding;; protein ubiquitination;; retrograde protein transport, ER to cytosol;; transport;; unfolded protein response	cell;; organelle
HIST1H4C	Histone 1, H4c	1.7666	Hs.46423	8364
DDX3X	DEAD (Asp-Glu-Ala-Asp) box polypeptide 3, X-linked (DDX3X), transcript variant 2, mRNA.	1.7665	Hs.380774	1654	ATP binding;; ATP-dependent RNA helicase activity;; cytoplasm;; DNA binding;; hydrolase activity;; nucleus;; RNA binding	cell;; organelle
COL6A3	collagen, type VI, alpha 3 (COL6A3), transcript variant 5, mRNA.	1.7663	Hs.233240	1293	cell adhesion;; collagen type VI;; cytoplasm;; extracellular matrix (sensu Metazoa);; muscle development;; phosphate transport;; protein binding;; serine-type endopeptidase inhibitor activity;; structural molecule activity	cell;; extracellular matrix;; extracellular region
KIAA0152	KIAA0152 (KIAA0152), mRNA.	1.766	Hs.507074	9761	integral to membrane	cell
HMGN2	high-mobility group nucleosomal binding domain 2 (HMGN2), mRNA.	1.765	Hs.181163	3151	chromatin;; DNA binding;; establishment and/or maintenance of chromatin architecture;; nucleus;; regulation of transcription, DNA-dependent	cell;; organelle
AMT	aminomethyltransferase (glycine cleavage system protein T) (AMT), mRNA.	1.765	Hs.102	275	aminomethyltransferase activity;; glycine catabolism;; glycine cleavage complex;; mitochondrion;; transaminase activity;; transferase activity	cell;; organelle;; protein complex
MPHOSPH1	M-phase phosphoprotein 1 (MPHOSPH1), mRNA.	1.7649	Hs.240	9585	ATP binding;; ATP binding;; ATPase activity;; ATPase activity;; cell cycle arrest;; cell cycle arrest;; centrosome;; centrosome;; microtubule associated complex;; microtubule motor activity;; microtubule-based movement;; nucleolus;; nucleolus;; nucleoplasm;; nucleoplasm;; regulation of mitosis;; regulation of mitosis;; WW domain binding;; WW domain binding	cell;; organelle;; protein complex
PTPNS1	protein tyrosine phosphatase, non-receptor type substrate 1 (PTPNS1), mRNA.	1.7642	Hs.128846	140885
CARHSP1	calcium regulated heat stable protein 1, 24kDa (CARHSP1), mRNA.	1.7628	Hs.459857	23589	DNA binding;; intracellular signaling cascade;; phosphatase binding;; regulation of transcription, DNA-dependent
	Homo sapiens similar to small nuclear ribonucleoprotein polypeptide E (H. sapiens) (LOC65325), mRNA	1.7626
S100A4	S100 calcium binding protein A4 (calcium protein, calvasculin, metastasin, murine placental homolog) (S100A4), transcript variant 2, mRNA.	1.7619	Hs.81256	6275	calcium ion binding
EIF2B3	eukaryotic translation initiation factor 2B, subunit 3 gamma, 58kDa (EIF2B3), mRNA.	1.7619	Hs.533549	8891	biosynthesis;; cytoplasm;; nucleotidyltransferase activity;; protein biosynthesis;; response to virus;; translation initiation factor activity;; translational initiation	cell
FLJ12595	Hypothetical protein FLJ12595	1.7618
C14orf118	chromosome 14 open reading frame 118 (C14orf118), transcript variant 2, mRNA.	1.7612	Hs.410231	55668
MSH2	mutS homolog 2, colon cancer, nonpolyposis type 1 (E. coli) (MSH2), mRNA.	1.7608	Hs.156519	4436	ATP binding;; damaged DNA binding;; mismatch repair;; negative regulation of cell cycle;; nucleus;; postreplication repair	cell;; organelle
	Homo sapiens MHC class II transactivator type I (C2TA) gene, promoter and partial cds	1.76
CTTNBP2	cortactin binding protein 2 (CTTNBP2), mRNA.	1.76	Hs.335033	83992
OXA1L	Oxidase (cytochrome c) assembly 1-like	1.7593	Hs.151134	5018	aerobic respiration;; electron transport;; inner membrane;; integral to membrane;; mitochondrial electron transport chain;; mitochondrion;; protein complex assembly;; protein insertion into membrane	cell;; organelle
F25965	protein F25965 (F25965), mRNA.	1.7587	Hs.529100	55957
DUX1	double homeobox, 1 (DUX1), mRNA.	1.7584	Hs.274469	26584	nucleus;; regulation of transcription, DNA-dependent;; transcription factor activity;; transcription from RNA polymerase II promoter	cell;; organelle
C15orf23	chromosome 15 open reading frame 23 (C15orf23), mRNA.	1.7577	Hs.525796	90417
MRPL35	mitochondrial ribosomal protein L35 (MRPL35), nuclear gene encoding mitochondrial protein, transcript variant 1, mRNA.	1.7575	Hs.433439	51318	mitochondrion;; ribonucleoprotein complex;; structural constituent of ribosome	cell;; organelle;; protein complex
	Homo sapiens similar to hypothetical protein (H. sapiens) (LOC65624), mRNA	1.7575
C6orf49	chromosome 6 open reading frame 49 (C6orf49), mRNA.	1.7574	Hs.525899	29964	zinc ion binding
HSPA5	heat shock 70kDa protein 5 (glucose-regulated protein, 78kDa) (HSPA5), mRNA.	1.7573	Hs.522394	3309	ATP binding;; endoplasmic reticulum lumen;; protein binding, bridging	cell;; organelle
WDR3	WD repeat domain 3 (WDR3), mRNA.	1.7565	Hs.201375	10885	nucleus	cell;; organelle
LOC56902	putatative 28 kDa protein (LOC56902), mRNA.	1.7556	Hs.262858	56902	nucleic acid binding
FLJ22555	hypothetical protein FLJ22555 (FLJ22555), mRNA.	1.7546	Hs.154494	79568
D5S346	DNA segment, single copy probe LNS-CAI/LNS-CAII (deleted in polyposis	1.7545
RHEB	Ras homolog enriched in brain (RHEB), mRNA.	1.7544	Hs.490576	6009	GTP binding;; GTPase activity;; membrane;; signal transduction;; small GTPase mediated signal transduction	cell
PRPF39	PRP39 pre-mRNA processing factor 39 homolog (yeast) (PRPF39), mRNA.	1.7542	Hs.274337	55015	binding;; intracellular;; RNA processing	cell
DDOST	dolichyl-diphosphooligosaccharide-protein glycosyltransferase (DDOST), mRNA.	1.7539	Hs.523145	1650	dolichyl-diphosphooligosaccharide-protein glycotransferase activity;; endoplasmic reticulum membrane;; integral to membrane;; N-linked glycosylation via asparagine;; transferase activity	cell;; organelle
IRF3	interferon regulatory factor 3 (IRF3), mRNA.	1.7537	Hs.75254	3661	nucleus;; regulation of transcription, DNA-dependent;; RNA polymerase II transcription factor activity;; transcription;; transcription cofactor activity;; transcription factor activity;; transcription from RNA polymerase II promoter	cell;; organelle
C10orf110	chromosome 10 open reading frame 110 (C10orf110), mRNA.	1.7537	Hs.534466	55853
C2orf31	Chromosome 2 open reading frame 31	1.7533	Hs.17631	81561	development;; establishment of tissue polarity;; G-protein coupled receptor activity;; G-protein coupled receptor protein signaling pathway;; integral to plasma membrane;; membrane;; non-G-protein coupled 7TM receptor activity;; Wnt receptor signaling pathway	cell
	Homo sapiens AML2 gene (partial)	1.7533
TFB2M	transcription factor B2, mitochondrial (TFB2M), mRNA.	1.7532	Hs.7395	64216	rRNA (adenine-N6,N6-)-dimethyltransferase activity;; rRNA methyltransferase activity;; rRNA modification
PEX1	peroxisome biogenesis factor 1 (PEX1), mRNA.	1.7531	Hs.164682	5189	ATP binding;; ATPase activity, coupled;; membrane;; nucleoside-triphosphatase activity;; nucleotide binding;; peroxisome;; peroxisome organization and biogenesis;; protein transport	cell;; organelle
FLJ20303	hypothetical protein FLJ20303	1.7529
GAPD	glyceraldehyde-3-phosphate dehydrogenase (GAPD), mRNA.	1.7527	Hs.544577	2597	cytoplasm;; glucose metabolism;; glyceraldehyde-3-phosphate dehydrogenase (phosphorylating) activity;; glycolysis;; oxidoreductase activity	cell
MAPKAP1	mitogen-activated protein kinase associated protein 1 (MAPKAP1), transcript variant 5, mRNA.	1.7524	Hs.495138	79109	biological_process unknown;; cellular_component unknown;; kinase activity;; Ras GTPase binding	cellular_component unknown
PDCD10	programmed cell death 10 (PDCD10), transcript variant 3, mRNA.	1.7516	Hs.478150	11235
TNFRSF10D	tumor necrosis factor receptor superfamily, member 10d, decoy with truncated death domain (TNFRSF10D), mRNA.	1.7516	Hs.213467	8793	anti-apoptosis;; apoptosis;; integral to membrane;; signal transduction;; transmembrane receptor activity	cell
PPFIA1	protein tyrosine phosphatase, receptor type, f polypeptide (PTPRF), interacting protein (liprin), alpha 1 (PPFIA1), transcript variant 2, mRNA.	1.7516	Hs.530749	8500	cell-matrix adhesion;; cytoplasm;; signal transducer activity;; signal transduction	cell
RNMT	RNA (guanine-7-) methyltransferase (RNMT), mRNA.	1.7514	Hs.8086	8731	methyltransferase activity;; mRNA (guanine-N7-)-methyltransferase activity;; mRNA capping;; nucleus;; RNA binding;; transferase activity	cell;; organelle
ANLN	anillin, actin binding protein (scraps homolog, Drosophila) (ANLN), mRNA.	1.7511	Hs.62180	54443	actin binding;; regulation of exit from mitosis;; septin ring assembly
STC1	stanniocalcin 1 (STC1), mRNA.	1.7505	Hs.25590	6781	calcium ion homeostasis;; cell surface receptor linked signal transduction;; cell-cell signaling;; extracellular region;; hormone activity;; response to nutrients	extracellular region
	H.sapiens pseudogene for mitochondrial ATP synthase c subunit (P2 form)	1.7497
LOC51666	ASB-4 protein	1.7494
SMYD3	SET and MYND domain containing 3 (SMYD3), mRNA.	1.7492	Hs.546424	64754	chromatin modification;; histone-lysine N-methyltransferase activity;; methyltransferase activity;; nucleus;; transferase activity	cell;; organelle
NDN	necdin homolog (mouse) (NDN), mRNA.	1.7484	Hs.50130	4692	DNA binding;; negative regulation of cell proliferation;; neurogenesis;; nucleus;; regulation of cell cycle;; regulation of cell growth;; regulation of transcription, DNA-dependent;; transcription	cell;; organelle
CDC23	CDC23 (cell division cycle 23, yeast, homolog)	1.7481	Hs.153546	8697	anaphase-promoting complex;; binding;; cytokinesis;; G1 phase of mitotic cell cycle;; mitotic metaphase plate congression;; regulation of cell cycle;; regulation of exit from mitosis;; regulation of mitotic metaphase/anaphase transition;; ubiquitin cycle;; ubiquitin-dependent protein catabolism;; ubiquitin-protein ligase activity	cell;; organelle;; protein complex
SOX14	SRY (sex determining region Y)-box 14 (SOX14), mRNA.	1.7479	Hs.248184	8403	chromatin;; neurogenesis;; nucleus;; regulation of transcription, DNA-dependent;; transcription;; transcription factor activity	cell;; organelle
KIAA1328	KIAA1328 (KIAA1328), mRNA.	1.7475	Hs.4045	57536
ADD2	adducin 2 (beta) (ADD2), transcript variant beta-6b, mRNA.	1.7467	Hs.188528	119	actin binding;; actin cytoskeleton;; calmodulin binding;; membrane	cell;; organelle
HNRPR	heterogeneous nuclear ribonucleoprotein R (HNRPR), mRNA.	1.7466	Hs.373763	10236	heterogeneous nuclear ribonucleoprotein complex;; mRNA processing;; RNA binding	cell;; organelle;; protein complex
MORF4L1	mortality factor 4 like 1 (MORF4L1), transcript variant 1, mRNA.	1.7455	Hs.374503	10933	chromatin modification;; nucleus;; regulation of cell growth;; regulation of transcription, DNA-dependent;; transcription	cell;; organelle
SRP54	signal recognition particle 54kDa (SRP54), mRNA.	1.7447	Hs.167535	6729	GTP binding;; nucleoside-triphosphatase activity;; nucleotide binding;; protein targeting;; RNA binding;; signal recognition particle (sensu Eukaryota);; SRP-dependent cotranslational protein-membrane targeting	cell
LOC51609	CGI-23 protein	1.7446
NRBP2	nuclear receptor binding protein 2 (NRBP2), mRNA.	1.7442	Hs.521926	340371	ATP binding;; protein amino acid phosphorylation;; protein kinase activity
IGSF3	immunoglobulin superfamily, member 3 (IGSF3), transcript variant 2, mRNA.	1.7439	Hs.171057	3321
CTSC	cathepsin C (CTSC), transcript variant 1, mRNA.	1.7437	Hs.128065	1075	cysteine-type endopeptidase activity;; dipeptidyl-peptidase I activity;; immune response;; lysosome;; proteolysis and peptidolysis	cell;; organelle
SALL1	sal-like 1 (Drosophila) (SALL1), mRNA.	1.7436	Hs.135787	6299	morphogenesis;; nucleus;; regulation of transcription, DNA-dependent;; transcription;; transcription factor activity;; zinc ion binding	cell;; organelle
ANK3	ankyrin 3, node of Ranvier (ankyrin G) (ANK3), transcript variant 2, mRNA.	1.7433	Hs.499725	288	cytoskeletal anchoring;; cytoskeleton;; cytoskeleton;; endoplasmic reticulum;; Golgi apparatus;; protein binding;; protein targeting;; signal transduction;; structural constituent of cytoskeleton	cell;; organelle
PLS1	plastin 1 (I isoform) (PLS1), mRNA.	1.7431	Hs.203637	5357	actin cytoskeleton;; actin filament binding;; brush border;; calcium ion binding;; structural constituent of cytoskeleton	cell;; organelle
USP1	ubiquitin specific protease 1 (USP1), mRNA.	1.7425	Hs.35086	7398	cysteine-type endopeptidase activity;; ubiquitin cycle;; ubiquitin thiolesterase activity;; ubiquitin-dependent protein catabolism
CHD1L	chromodomain helicase DNA binding protein 1-like (CHD1L), mRNA.	1.7423	Hs.191164	9557	ATP binding;; DNA binding;; helicase activity;; hydrolase activity;; nucleus	cell;; organelle
ZNF207	zinc finger protein 207 (ZNF207), mRNA.	1.7417	Hs.500775	7756	nucleus;; regulation of transcription, DNA-dependent;; transcription factor activity;; zinc ion binding	cell;; organelle
	CDNA FLJ26539 fis, clone KDN09310	1.7407	Hs.100261
ZDHHC17	zinc finger, DHHC domain containing 17 (ZDHHC17), mRNA.	1.7403	Hs.4014	23390	Golgi apparatus;; integral to membrane;; metal ion binding;; positive regulation of I-kappaB kinase/NF-kappaB cascade;; positive regulation of I-kappaB kinase/NF-kappaB cascade;; signal transducer activity;; signal transducer activity	cell;; organelle
CDK8	cyclin-dependent kinase 8 (CDK8), mRNA.	1.7399	Hs.382306	1024	ATP binding;; cytokinesis;; protein amino acid phosphorylation;; protein serine/threonine kinase activity;; regulation of cell cycle;; regulation of transcription, DNA-dependent;; transcription;; transferase activity
TFAP2D	transcription factor AP-2 delta (activating enhancer binding protein 2 delta) (TFAP2D), mRNA.	1.7399	Hs.434107	83741	nucleus;; regulation of transcription, DNA-dependent;; transcription factor activity	cell;; organelle
GNRH2	gonadotropin-releasing hormone 2 (GNRH2), transcript variant 1, mRNA.	1.7395	Hs.129715	2797	development;; extracellular region;; hormone activity;; signal transduction;; soluble fraction	cell;; extracellular region
MAPK4	mitogen-activated protein kinase 4 (MAPK4), mRNA.	1.7385	Hs.433728	5596	ATP binding;; cell cycle;; MAP kinase activity;; protein amino acid phosphorylation;; protein serine/threonine kinase activity;; transferase activity
PAWR	PRKC, apoptosis, WT1, regulator (PAWR), mRNA.	1.7381	Hs.406074	5074	apoptosis;; cytoplasm;; negative regulation of cell proliferation;; negative regulation of transcription from RNA polymerase II promoter;; nucleus;; transcription corepressor activity	cell;; organelle
FAM35A	family with sequence similarity 35, member A (FAM35A), mRNA.	1.738	Hs.500419	54537
FBXO11	F-box protein 11 (FBXO11), transcript variant 3, mRNA.	1.7377	Hs.549201	80204	protein ubiquitination;; ubiquitin ligase complex;; ubiquitin-dependent protein catabolism;; ubiquitin-protein ligase activity	cell;; protein complex
TIA1	TIA1 cytotoxic granule-associated RNA binding protein (TIA1), transcript variant 1, mRNA.	1.7374	Hs.516075	7072	apoptosis;; induction of apoptosis;; poly(A) binding;; RNA binding
PYGB	phosphorylase, glycogen; brain (PYGB), mRNA.	1.7368	Hs.368157	5834	carbohydrate metabolism;; glycogen catabolism;; phosphorylase activity;; transferase activity, transferring glycosyl groups
FLJ13385	Transcribed locus	1.7366	Hs.190279
IFRD1	interferon-related developmental regulator 1 (IFRD1), transcript variant 1, mRNA.	1.7363	Hs.7879	3475	binding;; myoblast cell fate determination
SOX27	SOX27	1.7362
LOC54675	hypothetical protein	1.7361
TNMD	tenomodulin (TNMD), mRNA.	1.7341	Hs.132957	64102	integral to membrane	cell
DLG1	discs, large homolog 1 (Drosophila) (DLG1), mRNA.	1.7332	Hs.292549	1739	cytoplasm;; cytoskeletal protein binding;; guanylate kinase activity;; intercellular junction;; plasma membrane	cell
GPR21	G protein-coupled receptor 21 (GPR21), mRNA.	1.7328	Hs.368372	2844	G-protein coupled receptor protein signaling pathway;; integral to plasma membrane;; receptor activity;; rhodopsin-like receptor activity;; signal transduction	cell
DUSP4	dual specificity phosphatase 4 (DUSP4), transcript variant 1, mRNA.	1.732	Hs.417962	1846	hydrolase activity;; MAP kinase phosphatase activity;; MAPKKK cascade;; nucleus;; protein amino acid dephosphorylation;; protein amino acid dephosphorylation;; protein tyrosine phosphatase activity;; protein tyrosine/threonine phosphatase activity;; regulation of cell cycle	cell;; organelle
PTK2	PTK2 protein tyrosine kinase 2	1.7316	Hs.395482	5747	ATP binding;; binding;; cytoskeleton;; cytoskeleton;; integrin-mediated signaling pathway;; protein amino acid phosphorylation;; protein amino acid phosphorylation;; protein serine/threonine kinase activity;; protein-tyrosine kinase activity;; protein-tyrosine kinase activity;; transferase activity	cell;; organelle
PRPS1	phosphoribosyl pyrophosphate synthetase 1 (PRPS1), mRNA.	1.731	Hs.56	5631	kinase activity;; lipoate-protein ligase B activity;; magnesium ion binding;; nucleoside metabolism;; nucleotide biosynthesis;; ribonucleoside monophosphate biosynthesis;; ribose-phosphate diphosphokinase activity;; transferase activity
	MRNA; cDNA DKFZp434D1322 (from clone DKFZp434D1322)	1.7292	Hs.518292
	Homo sapiens lymphocyte-predominant Hodgkin's disease case #4 immunoglobulin heavy chain gene, varia	1.7286
DCPS	decapping enzyme, scavenger (DCPS), mRNA.	1.7281	Hs.504249	28960
C12orf2	Chromosome 12 open reading frame 2	1.7273	Hs.269941	11228	signal transduction
SLITRK4	SLIT and NTRK-like family, member 4 (SLITRK4), mRNA.	1.7267
DAB1	Disabled homolog 1 (Drosophila)	1.7265	Hs.477370	1600	cell differentiation;; neurogenesis
TRO	trophinin (TRO), transcript variant 5, mRNA.	1.7264	Hs.434971	7216	cell adhesion;; embryo implantation;; homophilic cell adhesion;; integral to plasma membrane;; plasma membrane;; protein binding	cell
ADCY8	adenylate cyclase 8 (brain) (ADCY8), mRNA.	1.7263	Hs.414631	114	calcium- and calmodulin-responsive adenylate cyclase activity;; cAMP biosynthesis;; guanylate cyclase activity;; integral to membrane;; intracellular signaling cascade;; learning and/or memory;; lyase activity;; magnesium ion binding;; membrane fraction;; plasma membrane	cell
MRPL23	mitochondrial ribosomal protein L23 (MRPL23), nuclear gene encoding mitochondrial protein, mRNA.	1.7262	Hs.3254	6150	mitochondrial large ribosomal subunit;; protein biosynthesis;; ribosome;; RNA binding;; structural constituent of ribosome	cell;; organelle;; protein complex
FKBP4	FK506 binding protein 4, 59kDa (FKBP4), mRNA.	1.7255	Hs.524183	2288	cytoplasm;; FK506 binding;; isomerase activity;; nucleus;; peptidyl-prolyl cis-trans isomerase activity;; protein binding, bridging;; protein folding	cell;; organelle
C20orf31	chromosome 20 open reading frame 31 (C20orf31), mRNA.	1.7252	Hs.356273	55741	calcium ion binding;; carbohydrate metabolism;; hydrolase activity, acting on glycosyl bonds;; mannosyl-oligosaccharide 1,2-alpha-mannosidase activity;; membrane;; N-linked glycosylation	cell
C7orf28B	chromosome 7 open reading frame 28B (C7orf28B), mRNA.	1.7248	Hs.274128	221960
DEXI	dexamethasone-induced transcript (DEXI), mRNA.	1.7243	Hs.15400	28955
	Pregnancy-induced hypertension syndrome-related protein (PIH2)	1.7232	Hs.545395
	Homo sapiens Chromosome 16 BAC clone CIT987SK-44M2	1.7232
	Homo sapiens T-cell receptor alpha delta locus from bases 501613 to 752736 (section 3 of 5) of the C	1.723
KRTAP1-1	keratin associated protein 1-1 (KRTAP1-1), mRNA.	1.723	Hs.247934	81851	biological_process unknown;; extracellular region;; keratin filament;; structural constituent of epidermis	cell;; extracellular region;; organelle
SRPX2	sushi-repeat-containing protein, X-linked 2 (SRPX2), mRNA.	1.7224	Hs.306339	27286	integral to membrane	cell
	Clone 23948 mRNA sequence	1.7222	Hs.159264
KIAA0261	KIAA0261 (KIAA0261), mRNA.	1.7219	Hs.203099	23063
KCNMA1	Potassium large conductance calcium-activated channel, subfamily M, alpha member 1	1.7211	Hs.144795	3778	calcium ion binding;; calcium-activated potassium channel activity;; calcium-activated potassium channel activity;; cation transport;; integral to membrane;; integral to membrane;; magnesium ion binding;; membrane;; membrane fraction;; muscle contraction;; neurotransmitter secretion;; potassium ion transport;; potassium ion transport;; protein binding;; synaptic transmission;; voltage-gated potas…	cell;; protein complex
FLJ20244	hypothetical protein FLJ20244 (FLJ20244), mRNA.	1.7206	Hs.515169	55621	RNA binding;; S-adenosylmethionine-dependent methyltransferase activity;; transferase activity;; tRNA (guanine-N2-)-methyltransferase activity;; tRNA processing
OXSR1	oxidative-stress responsive 1 (OXSR1), mRNA.	1.7206	Hs.475970	9943	ATP binding;; protein amino acid phosphorylation;; protein serine/threonine kinase activity;; protein-tyrosine kinase activity;; response to oxidative stress
ANKRD17	Ankyrin repeat domain 17	1.7206	Hs.518804	26057	ATP binding;; damaged DNA binding;; lyase activity;; mismatch repair;; nucleic acid binding;; response to mercury ion
RYR1	ryanodine receptor 1 (skeletal) (RYR1), mRNA.	1.7204	Hs.466664	6261	apoptosis;; B-cell differentiation;; B-cell mediated immunity;; B-cell proliferation;; calcium channel activity;; calcium ion binding;; calcium ion homeostasis;; calcium ion transport;; calcium ion transport;; calcium ion transporter activity;; calcium-mediated signaling;; calcium-release channel activity;; cation transport;; cell motility;; integral to membrane;; integral to plasma membrane;; me…	cell;; organelle
APG5L	APG5 autophagy 5-like (S. cerevisiae) (APG5L), mRNA.	1.7202	Hs.486063	9474	apoptosis;; autophagy;; cytoplasm	cell
FLJ14124	Hypothetical protein FLJ14124	1.72
TAX1BP1	Tax1 (human T-cell leukemia virus type I) binding protein 1 (TAX1BP1), mRNA.	1.7194	Hs.34576	8887	anti-apoptosis;; nucleic acid binding;; nucleus;; zinc ion binding	cell;; organelle
TETRAN	Tetracycline transporter-like protein	1.7189	Hs.157145	10227	integral to membrane;; tetracycline transporter activity;; transport;; transporter activity	cell
GRB7	growth factor receptor-bound protein 7 (GRB7), mRNA.	1.7185	Hs.86859	2886	epidermal growth factor receptor signaling pathway;; intracellular signaling cascade;; SH3/SH2 adaptor activity;; signal transduction
MMS19L	MMS19-like (MET18 homolog, S. cerevisiae) (MMS19L), mRNA.	1.7184	Hs.500721	64210	binding;; estrogen receptor binding;; mitotic chromosome condensation;; nucleotide-excision repair;; nucleotide-excision repair;; nucleus;; positive regulation of transcription, DNA-dependent;; protein binding, bridging;; protein N-terminus binding;; receptor signaling complex scaffold activity;; response to hormone stimulus;; response to organic substance;; response to UV;; transcription;; trans…	cell;; organelle;; protein complex
TULP4	tubby like protein 4 (TULP4), transcript variant 2, mRNA.	1.718	Hs.486993	56995	cellular_component unknown;; intracellular signaling cascade;; regulation of transcription, DNA-dependent;; response to nutrients;; transcription factor activity	cellular_component unknown
RAB25	RAB25, member RAS oncogene family (RAB25), mRNA.	1.7174	Hs.491308	57111	DNA binding;; GTP binding;; intracellular protein transport;; small GTPase mediated signal transduction;; two-component signal transduction system (phosphorelay)
ARR3	arrestin 3, retinal (X-arrestin) (ARR3), mRNA.	1.7171	Hs.308	407	cytoplasm;; sensory perception;; signal transduction;; soluble fraction;; visual perception	cell
GTF2I	general transcription factor II, i (GTF2I), transcript variant 3, mRNA.	1.7163	Hs.520459	2969	general RNA polymerase II transcription factor activity;; nucleus;; protein binding;; regulation of transcription, DNA-dependent;; signal transduction;; transcription;; transcription factor activity;; transcription initiation from RNA polymerase II promoter	cell;; organelle
2005-09-07	septin 7 (SEPT7), transcript variant 2, mRNA.	1.7157	Hs.191346	989	actin cytoskeleton;; cell cycle;; cytokinesis;; GTP binding;; GTP binding;; structural molecule activity	cell;; organelle
STATIP1	signal transducer and activator of transcription 3 interacting protein 1 (STATIP1), mRNA.	1.7144	Hs.8739	55250	nucleus	cell;; organelle
	Human DNA sequence from clone RP1-192P9 on chromosome Xp11.23-11.4 Contains a pseudogene similar to	1.714
STX7	Syntaxin 7	1.7136	Hs.520383	8417	endosome;; integral to plasma membrane;; intracellular protein transport;; membrane;; post-Golgi transport;; protein transporter activity	cell;; organelle
ATM	ataxia telangiectasia mutated (includes complementation groups A, C and D)	1.7133
WNT5A	Wingless-type MMTV integration site family, member 5A	1.7128	Hs.152213	7474	cell-cell signaling;; extracellular space;; frizzled-2 signaling pathway;; morphogenesis;; receptor binding;; signal transduction;; soluble fraction	cell;; extracellular region
	CDNA FLJ25794 fis, clone TST07014	1.7121	Hs.122417
REG1B	regenerating islet-derived 1 beta (pancreatic stone protein, pancreatic thread protein) (REG1B), mRNA.	1.712	Hs.4158	5968	cell proliferation;; sugar binding
CBR4	carbonic reductase 4 (CBR4), mRNA.	1.7118	Hs.481166	84869	metabolism;; oxidoreductase activity
PPP2CA	protein phosphatase 2 (formerly 2A), catalytic subunit, alpha isoform (PPP2CA), mRNA.	1.7115	Hs.483408	5515	ceramide metabolism;; cytosol;; hydrolase activity;; inactivation of MAPK;; induction of apoptosis;; manganese ion binding;; membrane;; microtubule cytoskeleton;; mitochondrion;; negative regulation of cell growth;; negative regulation of tyrosine phosphorylation of Stat3 protein;; nucleus;; phosphoprotein phosphatase activity;; protein amino acid dephosphorylation;; protein heterodimerization ac…	cell;; organelle;; protein complex
KLK8	kallikrein 8 (neuropsin/ovasin) (KLK8), transcript variant 4, mRNA.	1.7112	Hs.104570	11202	chymotrypsin activity;; neurogenesis;; peptidase activity;; proteolysis and peptidolysis;; trypsin activity
PHF20	PHD finger protein 20 (PHF20), mRNA.	1.7108	Hs.517044	51230	DNA binding;; nucleus;; regulation of transcription, DNA-dependent;; transcription;; zinc ion binding	cell;; organelle
DKFZP564K2062	DKFZP564K2062 protein (DKFZP564K2062), mRNA.	1.7104	Hs.513330	25880
FLJ20433	Hypothetical protein FLJ20433	1.7092	Hs.495553	54932	3'-5' exonuclease activity;; electron transport;; intracellular;; membrane;; nucleic acid binding;; ubiquinol-cytochrome-c reductase activity;; ubiquinol-cytochrome-c reductase complex	cell;; protein complex
MASP1	Mannan-binding lectin serine protease 1 (C4/C2 activating component of Ra-reactive factor)	1.7084	Hs.89983	5648	calcium ion binding;; chymotrypsin activity;; complement activation;; complement activation, classical pathway;; extracellular region;; peptidase activity;; proteolysis and peptidolysis;; trypsin activity	extracellular region
PSMB1	proteasome (prosome, macropain) subunit, beta type, 1 (PSMB1), mRNA.	1.7083	Hs.352768	5689	proteasome core complex (sensu Eukaryota);; threonine endopeptidase activity;; ubiquitin-dependent protein catabolism	cell;; organelle;; protein complex
CARS	cysteinyl-tRNA synthetase (CARS), transcript variant 2, mRNA.	1.7075	Hs.274873	833	ATP binding;; cysteine-tRNA ligase activity;; cysteinyl-tRNA aminoacylation;; cytoplasm;; ligase activity;; protein biosynthesis;; soluble fraction;; tRNA binding	cell
	Human DNA sequence from PAC 30P20 on chromosome Xq21.1-Xq21.3. Contains set pseudogene, ESTs and STS	1.7075
SFRS7	splicing factor, arginine/serine-rich 7, 35kDa (SFRS7), mRNA.	1.7054	Hs.309090	6432	nuclear mRNA splicing, via spliceosome;; nucleus;; RNA binding;; RNA splicing	cell;; organelle
ZNFN1A3	zinc finger protein, subfamily 1A, 3 (Aiolos) (ZNFN1A3), transcript variant 5, mRNA.	1.7054	Hs.444388	22806	nucleic acid binding;; nucleus;; zinc ion binding	cell;; organelle
CLIC1	chloride intracellular channel 1 (CLIC1), mRNA.	1.7049	Hs.414565	1192	chloride transport;; ion transport;; membrane;; membrane fraction;; nuclear membrane;; voltage-gated chloride channel activity	cell;; organelle
GLA	galactosidase, alpha (GLA), mRNA.	1.7046	Hs.69089	2717	alpha-galactosidase activity;; carbohydrate metabolism;; hydrolase activity, hydrolyzing O-glycosyl compounds;; lysosome	cell;; organelle
MAK3	Mak3 homolog (S. cerevisiae) (MAK3), mRNA.	1.7045	Hs.269528	80218	N-acetyltransferase activity
FAT	FAT tumor suppressor homolog 1 (Drosophila) (FAT), mRNA.	1.7044	Hs.481371	2195	calcium ion binding;; cell adhesion;; cell-cell signaling;; homophilic cell adhesion;; integral to plasma membrane;; membrane;; morphogenesis;; protein binding;; structural molecule activity	cell
ATP6V1D	ATPase, H+ transporting, lysosomal 34kDa, V1 subunit D	1.7034	Hs.272630	51382	ATP synthesis coupled proton transport;; hydrogen-transporting ATP synthase activity, rotational mechanism;; hydrogen-transporting ATPase activity, rotational mechanism;; hydrogen-transporting ATPase activity, rotational mechanism;; hydrogen-transporting ATPase V1 domain;; hydrolase activity;; ion transport;; proton transport;; proton-transporting two-sector ATPase complex;; vacuolar acidification	cell;; organelle;; protein complex
SEC13L1	SEC13-like 1 (S. cerevisiae) (SEC13L1), transcript variant 2, mRNA.	1.7028	Hs.166924	6396	intracellular protein transport;; molecular_function unknown
PLOD2	procollagen-lysine, 2-oxoglutarate 5-dioxygenase 2 (PLOD2), transcript variant 2, mRNA.	1.7026	Hs.477866	5352	endoplasmic reticulum;; endoplasmic reticulum;; membrane;; oxidoreductase activity;; oxidoreductase activity, acting on single donors with incorporation of molecular oxygen, incorporati;; procollagen-lysine 5-dioxygenase activity;; procollagen-lysine 5-dioxygenase activity;; protein metabolism;; protein modification	cell;; organelle
PRG2	proteoglycan 2, bone marrow (natural killer cell activator, eosinophil granule major basic protein) (PRG2), mRNA.	1.7026	Hs.512633	5553	cytoplasm;; defense response to bacteria;; extracellular region;; heparin binding;; inflammatory response;; sugar binding	cell;; extracellular region
GOLGB1	golgi autoantigen, golgin subfamily b, macrogolgin (with transmembrane signal), 1 (GOLGB1), mRNA.	1.7025	Hs.213389	2804	DNA binding;; Golgi membrane;; Golgi organization and biogenesis;; Golgi stack;; integral to membrane;; nucleus;; regulation of transcription, DNA-dependent	cell;; organelle
SLC1A7	solute carrier family 1 (glutamate transporter), member 7 (SLC1A7), mRNA.	1.7021	Hs.104637	6512	dicarboxylic acid transport;; dicarboxylic acid transport;; integral to membrane;; integral to membrane;; L-glutamate transporter activity;; membrane;; sodium:dicarboxylate symporter activity;; symporter activity;; transport	cell
ITGAV	integrin, alpha V (vitronectin receptor, alpha polypeptide, antigen CD51) (ITGAV), mRNA.	1.7019	Hs.436873	3685	cell-matrix adhesion;; integrin complex;; integrin-mediated signaling pathway;; protein binding	cell;; protein complex
C9orf72	chromosome 9 open reading frame 72 (C9orf72), transcript variant 1, mRNA.	1.7019	Hs.493639	203228
DKFZP434I116	DKFZP434I116 protein (DKFZP434I116), transcript variant 1, mRNA.	1.701	Hs.202238	25962
FLJ10439	hypothetical protein FLJ10439 (FLJ10439), mRNA.	1.7009	Hs.415220	54663	nucleus	cell;; organelle
FUBP3	Far upstream element (FUSE) binding protein 3	1.7006	Hs.98751	8939	nucleus;; regulation of transcription, DNA-dependent;; transcription;; transcription factor activity;; transcriptional activator activity	cell;; organelle
GTF2I	general transcription factor II, i (GTF2I), transcript variant 3, mRNA.	1.7004	Hs.520459	2969	general RNA polymerase II transcription factor activity;; nucleus;; protein binding;; regulation of transcription, DNA-dependent;; signal transduction;; transcription;; transcription factor activity;; transcription initiation from RNA polymerase II promoter	cell;; organelle
BCAR3	breast cancer anti-estrogen resistance 3 (BCAR3), mRNA.	1.7	Hs.36958	8412	guanyl-nucleotide exchange factor activity;; regulation of cell cycle;; response to drug;; small GTPase mediated signal transduction
USP24	PREDICTED: ubiquitin specific protease 24 (USP24), mRNA.	1.6999	Hs.477009	23358	cysteine-type endopeptidase activity;; ubiquitin cycle;; ubiquitin thiolesterase activity;; ubiquitin-dependent protein catabolism
LOC391137	PREDICTED: similar to dJ612B18.1 (similar to 40S ribosomal protein) (LOC391137), mRNA.	1.6998
F7	coagulation factor VII (serum prothrombin conversion accelerator) (F7), transcript variant 2, mRNA.	1.6996	Hs.36989	2155	blood coagulation;; calcium ion binding;; chymotrypsin activity;; coagulation factor VIIa activity;; extracellular region;; proteolysis and peptidolysis;; trypsin activity	extracellular region
C1orf22	chromosome 1 open reading frame 22 (C1orf22), mRNA.	1.6996	Hs.523811	80267	calcium ion binding;; mannosyl-oligosaccharide 1,2-alpha-mannosidase activity;; membrane;; N-linked glycosylation;; peptidase activity;; proteolysis and peptidolysis	cell
FLJ20272	hypothetical protein FLJ20272 (FLJ20272), mRNA.	1.6996	Hs.468125	55622	binding
ENSA	endosulfine alpha (ENSA), transcript variant 6, mRNA.	1.6991	Hs.511916	2029	ion channel inhibitor activity;; receptor binding;; response to nutrients;; transport
PHB2	prohibitin 2 (PHB2), mRNA.	1.6988	Hs.504620	11331	cellular_component unknown;; DNA metabolism;; estrogen receptor binding;; negative regulation of transcription;; receptor activity	cellular_component unknown
PCNP	PEST-containing nuclear protein (PCNP), mRNA.	1.6988	Hs.549185	57092	nucleus	cell;; organelle
FLJ10871	hypothetical protein FLJ10871 (FLJ10871), mRNA.	1.6976	Hs.162397	55756
STAU2	Staufen, RNA binding protein, homolog 2 (Drosophila)	1.6972	Hs.350756	27067	double-stranded RNA binding;; double-stranded RNA binding;; intracellular	cell
ACN9	ACN9 homolog (S. cerevisiae) (ACN9), mRNA.	1.6968	Hs.42785	57001
MAGED1	melanoma antigen family D, 1 (MAGED1), transcript variant 3, mRNA.	1.6965	Hs.5258	9500
OCLN	occludin (OCLN), mRNA.	1.6965	Hs.482439	4950	integral to membrane;; integral to membrane;; membrane;; plasma membrane;; protein complex assembly;; structural molecule activity;; tight junction;; tight junction	cell
KIAA1185	KIAA1185 protein (KIAA1185), mRNA.	1.6963	Hs.268488	57470	ATP binding;; ligase activity;; protein biosynthesis;; tRNA ligase activity
GCLC	glutamate-cysteine ligase, catalytic subunit (GCLC), mRNA.	1.6962	Hs.271264	2729	circulation;; cysteine metabolism;; glutamate metabolism;; glutamate-cysteine ligase activity;; glutathione biosynthesis;; ligase activity;; nucleic acid binding
LOC54103	PREDICTED: hypothetical protein LOC54103 (LOC54103), mRNA.	1.6959	Hs.186649	54103
CBLC	Cas-Br-M (murine) ecotropic retroviral transforming sequence c (CBLC), mRNA.	1.6954	Hs.466907	23624
EIF4A2	eukaryotic translation initiation factor 4A, isoform 2 (EIF4A2), mRNA.	1.6943	Hs.478553	1974	ATP binding;; ATP-dependent helicase activity;; DNA binding;; eukaryotic translation initiation factor 4F complex;; hydrolase activity;; protein biosynthesis;; regulation of translational initiation;; RNA binding;; translation initiation factor activity	cell;; protein complex
BAHD1	bromo adjacent homology domain containing 1 (BAHD1), mRNA.	1.694	Hs.22109	22893	DNA binding;; nucleus	cell;; organelle
PTBP1	polypyrimidine tract binding protein 1 (PTBP1), transcript variant 3, mRNA.	1.6932	Hs.172550	5725	heterogeneous nuclear ribonucleoprotein complex;; mRNA processing;; nuclear mRNA splicing, via spliceosome;; nucleic acid binding;; nucleolus;; nucleoplasm;; nucleus;; poly-pyrimidine tract binding;; RNA binding;; RNA splicing	cell;; organelle;; protein complex
GOLGA4	golgi autoantigen, golgin subfamily a, 4 (GOLGA4), mRNA.	1.693	Hs.344151	2803	Golgi trans face;; membrane fraction;; vesicle-mediated transport	cell;; organelle
CENTD3	centaurin, delta 3 (CENTD3), mRNA.	1.6929	Hs.25277	64411	regulation of GTPase activity;; signal transduction
GALNT13	UDP-N-acetyl-alpha-D-galactosamine:polypeptide N-acetylgalactosaminyltransferase 13 (GalNAc-T13) (GALNT13), mRNA.	1.6925	Hs.470277	114805	Golgi apparatus;; integral to membrane;; manganese ion binding;; polypeptide N-acetylgalactosaminyltransferase activity;; sugar binding;; transferase activity, transferring glycosyl groups	cell;; organelle
EIF2B1	eukaryotic translation initiation factor 2B, subunit 1 alpha, 26kDa (EIF2B1), mRNA.	1.6922	Hs.78592	1967	eukaryotic translation initiation factor 2B complex;; GTP binding;; guanyl-nucleotide exchange factor activity;; protein biosynthesis;; translation initiation factor activity;; translational initiation	cell;; protein complex
C14orf61	PREDICTED: chromosome 14 open reading frame 61 (C14orf61), mRNA.	1.6921	Hs.162889	145508
PA2G4	proliferation-associated 2G4, 38kDa (PA2G4), mRNA.	1.6918	Hs.524498	5036	cell cycle arrest;; cell proliferation;; hydrolase activity;; methionyl aminopeptidase activity;; nucleus;; proteolysis and peptidolysis	cell;; organelle
POLD3	polymerase (DNA-directed), delta 3, accessory subunit (POLD3), mRNA.	1.6915	Hs.82502	10714	delta DNA polymerase activity;; delta DNA polymerase complex;; DNA binding;; DNA synthesis during DNA repair;; mismatch repair;; nucleus;; transferase activity	cell;; organelle;; protein complex
GAN	giant axonal neuropathy (gigaxonin) (GAN), mRNA.	1.6913	Hs.112569	8139	biological_process unknown;; cytoskeleton;; neurofilament;; protein binding	cell;; organelle
KIAA1033	KIAA1033 protein (KIAA1033), mRNA.	1.6912	Hs.12144	23325
PECI	peroxisomal D3,D2-enoyl-CoA isomerase (PECI), transcript variant 1, mRNA.	1.6911	Hs.15250	10455	acyl-CoA binding;; dodecenoyl-CoA delta-isomerase activity;; fatty acid metabolism;; isomerase activity;; metabolism;; peroxisome	cell;; organelle
POGK	pogo transposable element with KRAB domain (POGK), mRNA.	1.691	Hs.432752	57645	anti-apoptosis;; development;; nucleic acid binding;; nucleus;; regulation of transcription, DNA-dependent	cell;; organelle
CGI-94	comparative gene identification transcript 94 (CGI-94), mRNA.	1.6904	Hs.472038	51118	nucleus;; ribonucleoprotein complex;; rRNA processing	cell;; organelle;; protein complex
IFP38	IFP38 (IFP38), mRNA.	1.6903	Hs.513128	83880
PLEKHA9	pleckstrin homology domain containing, family A (phosphoinositide binding specific) member 9 (PLEKHA9), mRNA.	1.6902	Hs.551541	51054
CHERP	calcium homeostasis endoplasmic reticulum protein (CHERP), mRNA.	1.6885	Hs.386465	10523	intracellular;; neurogenesis;; RNA binding;; RNA processing	cell
	Clone 114 tumor rejection antigen mRNA, complete cds	1.6885	Hs.547549
	Homo sapiens cDNA: FLJ23183 fis, clone LNG11477	1.6879
SDAD1	SDA1 domain containing 1 (SDAD1), mRNA.	1.6874	Hs.270107	55153
MIPEP	mitochondrial intermediate peptidase (MIPEP), nuclear gene encoding mitochondrial protein, mRNA.	1.6873	Hs.507498	4285	magnesium ion binding;; manganese ion binding;; mitochondrial intermediate peptidase activity;; mitochondrial protein processing;; mitochondrion;; proteolysis and peptidolysis;; zinc ion binding	cell;; organelle
GDF11	growth differentiation factor 11 (GDF11), mRNA.	1.6873	Hs.550500	10220	cellular_component unknown;; cytokine activity;; growth;; growth factor activity;; mesoderm development;; neurogenesis;; skeletal development	cellular_component unknown
TEAD4	TEA domain family member 4 (TEAD4), transcript variant 3, mRNA.	1.6863	Hs.94865	7004	muscle development;; nucleus;; regulation of transcription from RNA polymerase II promoter;; regulation of transcription, DNA-dependent;; RNA polymerase II transcription factor activity;; skeletal development;; transcription;; transcription factor activity	cell;; organelle
LOC145678	Hypothetical protein LOC145678	1.6863	Hs.23777	145678
PNPO	pyridoxine 5'-phosphate oxidase (PNPO), mRNA.	1.6862	Hs.514278	55163	oxidoreductase activity;; pyridoxamine-phosphate oxidase activity;; pyridoxine biosynthesis
PCDH11X	protocadherin 11 X-linked (PCDH11X), transcript variant d, mRNA.	1.6859	Hs.496456	27328	calcium ion binding;; cell adhesion;; homophilic cell adhesion;; integral to plasma membrane;; membrane;; plasma membrane;; protein binding	cell
AGPAT4	1-acylglycerol-3-phosphate O-acyltransferase 4 (lysophosphatidic acid acyltransferase, delta) (AGPAT4), mRNA.	1.6859	Hs.353175	56895	1-acylglycerol-3-phosphate O-acyltransferase activity;; acyltransferase activity;; integral to membrane;; metabolism;; phospholipid biosynthesis;; transferase activity	cell
PSMD13	proteasome (prosome, macropain) 26S subunit, non-ATPase, 13 (PSMD13), transcript variant 1, mRNA.	1.6858	Hs.134688	5719	cytosol;; proteasome regulatory particle (sensu Eukaryota)	cell;; organelle;; protein complex
VEZATIN	Transmembrane protein vezatin	1.6856	Hs.24135	55591	integral to membrane	cell
ZNF155	zinc finger protein 155 (pHZ-96) (ZNF155), transcript variant 2, mRNA.	1.6853	Hs.502127	7711	DNA binding;; nucleus;; regulation of transcription, DNA-dependent;; transcription;; transcription factor activity;; zinc ion binding	cell;; organelle
C14orf169	chromosome 14 open reading frame 169 (C14orf169), mRNA.	1.685	Hs.509916	79697	nucleus	cell;; organelle
ARF4L	ADP-ribosylation factor 4-like	1.6849	Hs.183153	379	GTP binding;; GTPase activity;; nucleus;; protein secretion;; small GTPase mediated signal transduction	cell;; organelle
TFCP2L3	transcription factor CP2-like 3 (TFCP2L3), mRNA.	1.6845	Hs.161160	79977
SRI	sorcin (SRI), transcript variant 2, mRNA.	1.6843	Hs.489040	6717	calcium channel regulator activity;; calcium ion binding;; cytoplasm;; heart development;; intracellular sequestering of iron ion;; muscle development;; receptor binding;; regulation of action potential;; regulation of heart contraction rate;; regulation of striated muscle contraction;; transport	cell
CPOX	coproporphyrinogen oxidase (CPOX), mRNA.	1.6841	Hs.476982	1371	coproporphyrinogen oxidase activity;; heme biosynthesis;; mitochondrion;; oxidoreductase activity	cell;; organelle
RNP24	coated vesicle membrane protein (RNP24), mRNA.	1.6841	Hs.75914	10959	Golgi apparatus;; integral to membrane;; intracellular protein transport;; microsome;; plasma membrane;; protein carrier activity	cell;; organelle
PGGT1B	protein geranylgeranyltransferase type I, beta subunit (PGGT1B), mRNA.	1.6837	Hs.254006	5229	CAAX-protein geranylgeranyltransferase activity;; CAAX-protein geranylgeranyltransferase complex;; prenyltransferase activity;; protein amino acid geranylgeranylation;; transferase activity	protein complex
HMG20A	high-mobility group 20A (HMG20A), mRNA.	1.6835	Hs.69594	10363	establishment and/or maintenance of chromatin architecture;; nucleus;; regulation of transcription, DNA-dependent;; transcription factor activity	cell;; organelle
SPTLC1	serine palmitoyltransferase, long chain base subunit 1 (SPTLC1), transcript variant 1, mRNA.	1.683	Hs.90458	10558	acyltransferase activity;; biosynthesis;; endoplasmic reticulum;; integral to membrane;; serine C-palmitoyltransferase activity;; sphingolipid metabolism;; transaminase activity;; transferase activity;; transferase activity, transferring nitrogenous groups	cell;; organelle
FLJ13842	hypothetical protein FLJ13842 (FLJ13842), mRNA.	1.6822	Hs.491548	79698	nucleic acid binding;; nucleus;; zinc ion binding	cell;; organelle
FGF4	Fibroblast growth factor 4 (heparin secretory transforming protein 1, Kaposi sarcoma oncogene)	1.6821	Hs.1755	2249	cell proliferation;; cell-cell signaling;; extracellular region;; growth factor activity;; growth factor activity;; heparin binding;; mitosis;; positive regulation of cell proliferation;; regulation of cell cycle;; signal transduction	extracellular region
GALNT10	UDP-N-acetyl-alpha-D-galactosamine:polypeptide N-acetylgalactosaminyltransferase 10 (GalNAc-T10) (GALNT10), transcript variant 2, mRNA.	1.6815	Hs.34421	56756	Golgi apparatus;; integral to membrane;; manganese ion binding;; polypeptide N-acetylgalactosaminyltransferase activity;; sugar binding;; transferase activity, transferring glycosyl groups	cell;; organelle
TTRAP	TRAF and TNF receptor associated protein (TTRAP), mRNA.	1.6809	Hs.403010	51567	cell surface receptor linked signal transduction;; receptor activity;; transcription corepressor activity
FLJ13646	hypothetical protein FLJ13646 (FLJ13646), mRNA.	1.6808	Hs.21081	79635
COX7B	cytochrome c oxidase subunit VIIb (COX7B), nuclear gene encoding mitochondrial protein, mRNA.	1.6806	Hs.522699	1349	cytochrome-c oxidase activity;; electron transport;; inner membrane;; integral to membrane;; mitochondrial electron transport chain;; mitochondrion;; oxidoreductase activity	cell;; organelle
BM88	BM88 antigen (BM88), mRNA.	1.6805	Hs.22140	51286	integral to membrane	cell
AGTPBP1	ATP/GTP binding protein 1	1.6804	Hs.494321	23287	carboxypeptidase A activity;; proteolysis and peptidolysis
SEC11L1	SEC11-like 1 (S. cerevisiae) (SEC11L1), mRNA.	1.6803	Hs.9534	23478	endoplasmic reticulum;; integral to membrane;; membrane;; microsome;; proteolysis and peptidolysis;; serine-type peptidase activity;; signal peptide processing	cell;; organelle
MGC11349	Hypothetical protein MGC11349	1.6799	Hs.440049	79364	nucleic acid binding;; nucleus;; zinc ion binding	cell;; organelle
	MRNA; cDNA DKFZp564H1663 (from clone DKFZp564H1663)	1.6799	Hs.137206
CDCP1	CUB domain-containing protein 1 (CDCP1), transcript variant 1, mRNA.	1.6791	Hs.476093	64866
DAP13	13kDa differentiation-associated protein (DAP13), mRNA.	1.6791	Hs.506374	55967	electron transport;; electron transporter activity;; mitochondrial inner membrane;; mitochondrion;; NADH dehydrogenase (ubiquinone) activity;; NADH dehydrogenase (ubiquinone) activity;; NADH dehydrogenase activity;; oxidoreductase activity;; respiratory gaseous exchange	cell;; organelle
ZNFN1A2	zinc finger protein, subfamily 1A, 2 (Helios) (ZNFN1A2), mRNA.	1.6789	Hs.374243	22807	DNA binding;; nucleic acid binding;; nucleus;; nucleus;; regulation of transcription, DNA-dependent;; transcription;; zinc ion binding	cell;; organelle
TNFRSF8	tumor necrosis factor receptor superfamily, member 8 (TNFRSF8), transcript variant 2, mRNA.	1.6781	Hs.1314	943	integral to membrane;; negative regulation of cell proliferation;; signal transduction;; transmembrane receptor activity	cell
PRO1843	Hypothetical protein PRO1843	1.678
KIAA0494	KIAA0494 gene product (KIAA0494), mRNA.	1.676	Hs.100874	9813	calcium ion binding
FLJ21103	hypothetical protein FLJ21103 (FLJ21103), mRNA.	1.6758	Hs.276315	79607
RFWD3	Ring finger and WD repeat domain 3	1.6757	Hs.77510	55159	protein ubiquitination;; ubiquitin ligase complex;; ubiquitin-protein ligase activity;; zinc ion binding	cell;; protein complex
ZNF435	zinc finger protein 435 (ZNF435), mRNA.	1.6757	Hs.288539	80345	nucleus;; regulation of transcription, DNA-dependent;; transcription;; transcription factor activity;; zinc ion binding	cell;; organelle
HRMT1L2	HMT1 hnRNP methyltransferase-like 2 (S. cerevisiae) (HRMT1L2), transcript variant 3, mRNA.	1.6753	Hs.20521	3276	cell surface receptor linked signal transduction;; cytoplasm;; defense response;; N-methyltransferase activity;; nucleus;; protein amino acid methylation;; protein binding;; S-adenosylmethionine-dependent methyltransferase activity;; transferase activity	cell;; organelle
ATAD2	ATPase family, AAA domain containing 2 (ATAD2), mRNA.	1.675	Hs.370834	29028	ATP binding;; nucleoside-triphosphatase activity;; nucleotide binding
LGI1	leucine-rich, glioma inactivated 1 (LGI1), mRNA.	1.675	Hs.533670	9211	cell proliferation;; neurogenesis
EDA2R	ectodysplasin A2 receptor (EDA2R), mRNA.	1.675	Hs.302017	60401	activation of NF-kappaB transcription factor;; cell differentiation;; embryonic development;; epidermis development;; integral to membrane;; positive regulation of JNK cascade;; protein binding;; receptor activity;; tumor necrosis factor receptor activity	cell
MGC14560	protein x 0004 (MGC14560), mRNA.	1.6748	Hs.528638	51184	ATP binding
KNS2	Kinesin 2 60/70kDa	1.6745	Hs.20107	3831	binding;; kinesin complex;; kinesin complex;; microtubule motor activity;; protein binding	cell;; organelle;; protein complex
LISCH7	liver-specific bHLH-Zip transcription factor (LISCH7), transcript variant 3, mRNA.	1.6742	Hs.466507	51599	receptor activity
NPEPPS	aminopeptidase puromycin sensitive (NPEPPS), mRNA.	1.6734	Hs.443837	9520	aminopeptidase activity;; cytosol;; membrane alanyl aminopeptidase activity;; metallopeptidase activity;; nucleus;; proteolysis and peptidolysis;; zinc ion binding	cell;; organelle
NCKAP1	NCK-associated protein 1 (NCKAP1), transcript variant 1, mRNA.	1.6734	Hs.516633	10787	apoptosis;; central nervous system development;; integral to membrane	cell
SPG4	spastic paraplegia 4 (autosomal dominant; spastin) (SPG4), transcript variant 2, mRNA.	1.6729	Hs.468091	6683	ATP binding;; nucleus	cell;; organelle
SLC39A7	solute carrier family 39 (zinc transporter), member 7 (SLC39A7), mRNA.	1.6729	Hs.278721	7922	integral to membrane;; membrane;; membrane fraction;; metal ion transport;; metal ion transporter activity;; transport	cell
TOP3B	topoisomerase (DNA) III beta (TOP3B), mRNA.	1.6724	Hs.436401	8940	chromosome organization and biogenesis (sensu Eukaryota);; DNA modification;; DNA topoisomerase type I activity;; DNA topological change;; DNA unwinding;; nucleus	cell;; organelle
PABPC4	poly(A) binding protein, cytoplasmic 4 (inducible form) (PABPC4), mRNA.	1.6723	Hs.169900	8761	blood coagulation;; cytoplasm;; poly(A) binding;; protein biosynthesis;; response to pest, pathogen or parasite;; RNA binding;; RNA catabolism;; RNA processing	cell
PTX1	PTX1 protein (PTX1), mRNA.	1.6718	Hs.339453	51290
TTC19	tetratricopeptide repeat domain 19 (TTC19), mRNA.	1.6713	Hs.462316	54902	binding
KCNE2	potassium voltage-gated channel, Isk-related family, member 2 (KCNE2), mRNA.	1.6712	Hs.551521	9992	integral to membrane;; ion transport;; membrane;; membrane fraction;; muscle contraction;; potassium ion transport;; regulation of heart contraction rate;; voltage-gated potassium channel activity;; voltage-gated potassium channel complex	cell;; protein complex
KIAA1549	PREDICTED: KIAA1549 protein (KIAA1549), mRNA.	1.6711	Hs.490294	57670
LTB	lymphotoxin beta (TNF superfamily, member 3) (LTB), transcript variant 2, mRNA.	1.6709	Hs.376208	4050	cell-cell signaling;; immune response;; integral to membrane;; membrane;; signal transduction;; tumor necrosis factor receptor binding	cell
MAPRE2	Microtubule-associated protein, RP/EB family, member 2	1.6706	Hs.532824	10982	cell cycle;; cell proliferation;; cellular defense response;; cytokinesis;; microtubule binding;; mitosis;; signal transduction
MLLT7	myeloid/lymphoid or mixed-lineage leukemia (trithorax homolog, Drosophila); translocated to, 7 (MLLT7), mRNA.	1.6699	Hs.239663	4303	cell cycle arrest;; negative regulation of cell proliferation;; nucleus;; regulation of transcription, DNA-dependent;; transcription;; transcription factor activity;; transcription from RNA polymerase II promoter	cell;; organelle
GRK5	G protein-coupled receptor kinase 5 (GRK5), mRNA.	1.6695	Hs.524625	2869	ATP binding;; cytoplasm;; G-protein coupled receptor kinase activity;; G-protein signaling, coupled to cAMP nucleotide second messenger;; phospholipid binding;; protein amino acid phosphorylation;; protein kinase C binding;; regulation of G-protein coupled receptor protein signaling pathway;; signal transducer activity;; signal transduction;; soluble fraction;; transferase activity	cell
DAP3	death associated protein 3 (DAP3), nuclear gene encoding mitochondrial protein, transcript variant 2, mRNA.	1.667	Hs.523628	7818	apoptosis;; induction of apoptosis by extracellular signals;; mitochondrial ribosome;; mitochondrion;; ribonucleoprotein complex;; small ribosomal subunit;; structural constituent of ribosome	cell;; organelle;; protein complex
[truncated: 617 more rows]
